# Supplementary material for: Digital transformation and enterprise resilience: Enabling or burdening?
Source: PLoS One. 2024 Jul 19;19(7):e0305615. doi: 10.1371/journal.pone.0305615 (PMC11259276; doi:10.1371/journal.pone.0305615)
Supplement: S1 File — (TXT) [file pone.0305615.s001.txt]

*Descriptive statistics
logout,save(Statistic)word replace:tabstat Score Dt Pgdp Te Asset Lev Tps Fa Age Ttc TobinQ ,s(N mean p50 sd min max) f(%12.3f) c(s)


*Baseline regression 
reg Score Dt,r
outreg2 using 1.doc,replace tstat bdec(3) tdec(2)

reg Score Dt Te Asset Lev Tps Fa Ttc TobinQ,r
outreg2 using 1.doc,append tstat bdec(3) tdec(2) 

xtreg Score Dt Te Asset Lev Tps Fa Ttc TobinQ i.year,fe r
outreg2 using 1.doc,append tstat bdec(3) tdec(2) 

reghdfe Score Dt Te Asset Lev Tps Fa Ttc TobinQ,absorb(id year year#Province year#Type1) 
outreg2 using 1.doc,append tstat bdec(3) tdec(2) 


*Endogenous processing

*IV1
ivreghdfe Score Pgdp Te Lev Tps Fa Ttc TobinQ (Dt=IV1), a(id year) endog(Dt) small
outreg2 using 1.doc,replace tstat bdec(3) tdec(2)


*IV2
ivreghdfe Score Pgdp Te Lev Tps Fa Ttc TobinQ (Dt=IV2), a(id year) endog(Dt) small
outreg2 using 1.doc,append tstat bdec(3) tdec(2)


*Heteroskedasticity IV
tab year,gen(Year)
global control "Pgdp Te Lev Tps Fa Age Ttc TobinQ"
ivreg2h Score (Dt=) Year*,robust fe gen(iv2) z($control) small gmm2s 
ivreghdfe Score (Dt=iv2_Dt_Pgdp_g iv2_Dt_Te_g iv2_Dt_Lev_g iv2_Dt_Tps_g iv2_Dt_Fa_g iv2_Dt_Age_g iv2_Dt_Ttc_g iv2_Dt_TobinQ_g) Pgdp Te Lev Tps Fa Age Ttc TobinQ ,absorb(id year) first cluster(id) small  

ivreg2h Score Pgdp Te Lev Tps Fa Age Ttc TobinQ Year* (Dt=),fe gmm2s r
outreg2 using 1.doc,append tstat bdec(3) tdec(2) 


*robustness check

//GMM
xtabond2 Score L.Score Dt Pgdp Lev Tps Fa Ttc TobinQ i.year,gmm(Score Dt,lag(1 5) collapse) gmm(Pgdp Te Asset Lev Tps Fa Age TobinQ Ttc,lag(1 5) collapse) iv(Est Bps) twostep r small
outreg2 using 1.doc,replace tstat bdec(3) tdec(2)


//CRITIC
xtreg Critic Dt Asset Lev Tps Fa Age Ttc TobinQ i.year,fe r
outreg2 using 1.doc,append tstat bdec(3) tdec(2)


//Lag X
xtreg Score L.Dt Te Asset Lev Tps Fa Age Ttc TobinQ i.year,fe r
outreg2 using 1.doc,append tstat bdec(3) tdec(2) 


//Impact of removing emerging strategic businesses
xtreg Score Dt Pgdp Te Lev Tps Fa Age Ttc TobinQ i.year if D1==0,fe r
outreg2 using 1.doc,append tstat bdec(3) tdec(2) 


*Substitution of explanatory variables
reghdfe Score Dt1 Pgdp Te Lev Tps Fa Age Ttc TobinQ,a(id year) vce(cluster id)
outreg2 using 1.doc,append tstat bdec(3) tdec(2) 


*Mechanism analysis
*Mfee
xtreg Mfee Dt Pgdp Lev Tps Age Ttc TobinQ i.year,fe r
outreg2 using 1.doc,replace tstat bdec(3) tdec(2)

set seed 1001001
bootstrap r(ind_eff) r(dir_eff),reps(100):sgmediation Score,mv(Mfee) iv(Dt) cv(Pgdp Lev Tps Age Ttc TobinQ)
estat bootstrap,percentile bc


//Kv
xtreg Kvr Dt Pgdp Lev Tps Ttc TobinQ,fe r
outreg2 using 1.doc,append tstat bdec(3) tdec(2) 

set seed 1001001
bootstrap r(ind_eff) r(dir_eff),reps(1000):sgmediation Score,mv(Kvr) iv(Dt) cv(Pgdp Lev Tps Ttc TobinQ)
estat bootstrap,percentile bc

//Ww
xtreg Ww Dt Pgdp Lev Tps Fa Age Ttc TobinQ i.year,fe r
outreg2 using 1.doc,append tstat bdec(3) tdec(2) 

set seed 1001001
bootstrap r(ind_eff) r(dir_eff),reps(1000):sgmediation Score,mv(Ww) iv(Dt) cv(Pgdp Lev Tps Fa Age Ttc TobinQ)
estat bootstrap,percentile bc


*heterogeneity

*Heterogeneity based on internal micro-features

*factor-intensive
xtreg Score Dt Pgdp Te Lev Tps Fa Age Ttc TobinQ i.year if D4==1,fe r
outreg2 using xxx.doc,replace tstat bdec(3) tdec(2) 


xtreg Score Dt Pgdp Te Lev Tps Fa Age Ttc TobinQ i.year if D4==2,fe r
outreg2 using xxx.doc,append tstat bdec(3) tdec(2) 


xtreg Score Dt Pgdp Te Lev Tps Fa Age Ttc TobinQ i.year if D4==3,fe r
outreg2 using xxx.doc,append tstat bdec(3) tdec(2) 


*Enterprise life cycle stages

xtreg Score Dt Pgdp Lev Tps Fa Ttc TobinQ i.year if D7==2,fe r
outreg2 using xxx.doc,append tstat bdec(3) tdec(2) 


xtreg Score Dt Pgdp Lev Tps Fa Ttc TobinQ i.year if D7==1,fe r
outreg2 using xxx.doc,append tstat bdec(3) tdec(2) 

xtreg Score Dt Pgdp Lev Tps Fa Ttc TobinQ i.year if D7==3,fe r
outreg2 using xxx.doc,append tstat bdec(3) tdec(2) 


*Heterogeneity based on the external macro-environment

*HHI
xtreg Score Dt Pgdp Te Lev Tps Fa Age Ttc TobinQ i.year if D9==0,fe r
outreg2 using xxx.doc,replace tstat bdec(3) tdec(2) ctitle(model1)


xtreg Score Dt Pgdp Te Lev Tps Fa Age Ttc TobinQ i.year if D9==1,fe r
outreg2 using xxx.doc,append tstat bdec(3) tdec(2) ctitle(model2) 


*IP
xtreg Score Dt Pgdp Te Lev Tps Fa Ttc TobinQ Asset i.year if D11==0,fe r
outreg2 using xxx.doc,append tstat bdec(3) tdec(2) ctitle(model1)

xtreg Score Dt Pgdp Te Lev Tps Fa Ttc TobinQ Asset i.year if D11==1,fe r
outreg2 using xxx.doc,append tstat bdec(3) tdec(2) ctitle(model2) 


*further analysis
*static threshold
set seed 1001001
*Test threshold effect
xthreg2 Score Te Asset Lev Tps Fa Ttc TobinQ Age Pgdp,rx(Dt) qx(Dt) thnum(1) bs(100) trim(0.01) grid(300) r
xthreg2 Score Te Asset Lev Tps Fa Ttc TobinQ Age Pgdp,rx(Dt) qx(Dt) thnum(2) bs(100) trim(0.01 0.01) grid(300) 

*regression
set seed 1001001
xthreg2 Score Te Asset Lev Tps Fa Ttc TobinQ Age Pgdp,rx(Dt) qx(Cgl) thnum(1) bs(100) trim(0.01) grid(300) r 


*Dynamic thresholds
use Dynamic thresholds.dta, clear
set seed 1001001
xthenreg Score Cgl,endog(Dt) inst(Bps Est) grid_num(400) trim_rate(0.1) boost(100) 
xthenreg Score Cgl TobinQ Age Pgd,endog(Dt) inst(Bps Est) grid_num(400) trim_rate(0.1) boost(100)
