# Supplementary material for: Digital transformation and enterprise resilience: Enabling or burdening?
Source: PLoS One. 2024 Jul 19;19(7):e0305615. doi: 10.1371/journal.pone.0305615 (PMC11259276; doi:10.1371/journal.pone.0305615)
Supplement: S2 File — (XLSX) [file pone.0305615.s002.xlsx]

## Sheet: Sheet1
id	year	Or	Cgl	Bps	Type1	Nmu	Ipc	Score	Dt	Pgdp	Te	Asset	Lev	Tps	Fa	Age	Ttc	TobinQ	Critic	D	D1	Fix	dual	Province	Rpc	z_Rpc	Type	HHIA	Dic	D3	D4	D5	D6	D7	Neh	D8	D9	D10	Ipr	D11	Kv	Kvr	Kz	Sa	Ici	Dyh_dum	Dyh_n	Dyh_entro	Hhi
8	2015	20.9818	0.663678	-0.553517	35	3944.44	494870	-0.121797	-0.850669	-0.283984	0.0909996	22.0012	-0.163896	0.0611714	0.241168	-3	0.0395551	1.15716	46.0609	1	0	0.119269	0	110000	17.9109	0.296613	C37	0.367202	0.632798	0	1	1	0.0563091	2	77742786	1	0	1	1.76911	1	0.228794	0.0118717	-0.147786	-4.19162	646.57	1	2	0.546838	0.639021
8	2016	21.3524	0.19284	-0.454386	35	3869	985815	-0.15175	-0.414274	-0.179739	-0.227597	22.8265	-0.107122	-0.117129	-0.609796	-2	0.00331914	0.569729	46.11	1	0	0.0223127	0	110000	37.7693	0.997323	C37	0.14635	0.85365	0	1	1	0.492704	1	58644343	1	0	1	1.82378	1	0.651504	0.0395468	0.617123	-4.22959	681.2	1	1	0.313612	0.828297
8	2017	21.5695	0.188896	-0.428481	35	3752.07	964391	0.147836	-0.0764194	-0.0923339	0.011498	23.0915	-0.0267559	-0.0947286	-0.316522	-1	-0.00261686	0.436343	46.2082	1	0	0.0229531	0	110000	48.5892	1.37911	C37	0.131538	0.868462	0	1	1	0.830559	1	39199191	1	0	1	1.90694	1	0.684657	0.0812065	1.84137	-4.25651	677.22	0	1	0	1
8	2018	21.6652	-0.747335	-0.445113	35	4009.22	974877	0.149196	1.30315	-0.00895046	0.0963349	23.0714	-0.0611949	0.0612714	-0.0887382	0	-0.00692586	-0.421803	46.157	1	0	0.0294085	0	110000	15.6772	0.217796	C37	0.121462	0.878538	1	1	1	2.21013	3	2426387	1	0	1	2.00334	1	0.47077	0.0184777	2.29386	-4.29772	636.78	0	1	0	1
8	2019	21.8927	-0.987987	-0.396766	35	4019.83	1.23e+06	0.160292	0.571135	0.149106	0.0913816	23.2119	0.0172571	0.0203714	0.277186	1	0.00138414	-0.532675	46.1774	1	0	0.0368466	0	110000	16.7313	0.25499	C37	0.091099	0.908901	1	1	1	1.47811	3	743364	0	0	1	2.08084	1	0.362995	0.0112261	2.06134	-4.32858	722.75	0	1	5.96e-08	1
8	2020	21.3743	-0.888777	-0.381111	35	3906.4	800969	0.114494	-0.456506	0.153175	0.00193654	23.2749	0.126462	0.0345714	0.29217	2	-0.0180649	-0.700732	45.9626	1	0	0.0351176	0	110000	-41.9882	-1.81695	C37	0.105636	0.894364	1	1	1	0.450473	3	57907440	1	0	1	2.19049	1	0.668826	0.0248869	2.2318	-4.36393	571.01	0	1	0	1
8	2021	21.5184	-0.144557	-0.534478	35	3972.04	988752	-0.298271	-0.0764194	0.262726	-0.0645532	23.2393	0.215249	0.0344714	0.204533	3	-0.0166509	-0.508017	45.8621	1	0	0.0333374	1	110000	-56.335	-2.32318	C37	0.09985	0.90015	1	1	1	0.830559	1	115100000	1	0	1	2.30014	1	0.217117	0.0082382	2.95596	-4.4066	700.73	0	1	0	1
9	2013	22.1476	0.342706	-0.294213	75	14706.1	564695	-0.822572	-0.287802	-0.281648	-0.352573	23.3342	0.00544889	0.0119	-0.683902	-4	0.00435722	0.0140869	46.0087	0	0	0.116076	1	440000	11.2553	0.0617679	S90	0.106784	0.893216	1	1	0	-0.197082	3	189984	0	1	1	0.178469	0	0.69941	0.025917	2.90359	-4.03924	708.77	1	4	1.29705	0.291021
9	2014	22.1845	0.589241	-0.0859726	75	14943.4	578178	-0.54674	-0.217416	-0.205799	-0.339208	23.4128	0.00558489	-0.0159	-0.637526	-3	-0.0157948	0.462441	46.0309	0	0	0.11239	1	440000	11.6571	0.0759455	S90	0.095285	0.904715	1	1	0	-0.126695	3	227981	0	1	1	0.233414	0	0.403823	0.0107374	2.59428	-4.07256	753.25	1	3	1.22929	0.314951
9	2015	22.3054	0.721179	0.200898	75	14479.7	596855	-0.156888	-0.0766429	-0.144179	-0.243983	23.6199	0.0148529	-0.0318	-0.329508	-2	-0.0105338	0.658104	46.0919	0	0	0.124324	1	440000	20.4408	0.385881	S90	0.116075	0.883925	1	1	1	0.0140773	1	1340360	0	1	1	0.318718	0	0.658583	0.0079521	1.99432	-4.09241	747.88	1	3	1.15257	0.352469
9	2016	22.5814	-0.400143	0.712147	75	14349	725724	-0.0778825	-0.0344111	-0.0520697	-0.163772	23.797	0.00044189	-0.0378	-0.0467228	-1	0.00285522	0.164298	46.0794	0	0	0.138187	1	440000	6.7987	-0.0954847	S90	0.150845	0.849155	0	1	1	0.0563091	3	1636557	0	1	1	0.388242	0	0.55561	0.0086249	2.72874	-4.11226	343.01	1	3	1.15333	0.352306
9	2017	22.6725	-0.517606	1.20982	75	14796.2	646089	0.0500558	0.021898	0.0372583	0.04443	24.0231	0.00977189	-0.0376	0.171052	0	-0.0146908	-0.276873	45.9852	0	0	0.137037	1	440000	4.76	-0.167421	S90	0.109723	0.890277	1	1	1	0.112618	3	2086557	0	1	1	0.525396	0	0.445146	0.0146088	2.22973	-4.12261	325.7	1	2	1.01004	0.442329
9	2018	23.1842	-0.132872	1.74591	75	16823.3	864029	0.436952	0.021898	0.102776	0.263178	24.1194	0.0265469	0.0081	0.289941	1	0.00291522	-0.519601	46.1625	0	0	0.140168	1	440000	6.639	-0.10112	S90	0.119395	0.880605	1	1	1	0.112618	1	2086557	0	1	1	0.65215	1	0.436762	0.0260773	1.10922	-4.14864	425.56	1	3	1.12495	0.363982
9	2019	23.2039	0.217698	2.66941	75	16533	906744	0.272128	0.0500525	0.188772	0.234806	24.1314	0.0222099	0.0111	0.398332	2	0.00398222	-0.308732	46.2037	0	0	0.154354	1	440000	6.7604	-0.0968361	S90	0.318083	0.681917	0	1	1	0.140773	3	2503869	1	1	1	0.790228	1	0.354683	0.0105679	2.64946	-4.18685	724.25	1	3	1.1298	0.360011
9	2020	23.0835	-0.222641	3.76139	75	15536.9	799064	0.215597	0.176748	0.12337	0.24278	24.1845	-0.0391321	0.0397	0.384729	3	-0.0172718	-0.288604	46.2205	0	0	0.144397	1	440000	10.7707	0.0446686	S90	0.294805	0.705195	0	1	1	0.267468	3	3127421	1	1	1	0.885611	1	0.666324	0.0075217	2.63209	-4.21876	629.56	1	3	1.05139	0.408413
9	2021	23.5885	-0.586834	1.59456	75	16267.8	1.2282e+06	0.629348	0.345675	0.23152	0.314343	24.3362	-0.0457251	0.0523	0.453606	4	0.0441812	0.0948809	46.3733	0	0	0.132926	1	440000	11.0005	0.0527772	S90	0.336405	0.663595	0	1	1	0.436395	1	3127421	1	1	1	0.980994	1	0.706852	0.0074726	3.16851	-4.2343	703.29	1	2	0.863444	0.526514
10	2012	19.0528		-0.643858	33	3168.02	448020	-0.0316601	-0.0246352	-0.0350885	-0.0990656	19.2952	-0.0488282	0.089	-0.272341	-3.5	0.021245	0.925827	45.9761	0	0	0.149445	0	110000	1.951	-0.266537	C35	0.067469	0.932531	1	1	0	-0.239314	3	0	0	1	0	1.70396	1	0.199583	0.107258	9.24167	-3.70738		1	3	0.853814	0.503386
10	2013	19.7082	-0.385339	-0.627759	33	3373.8	608028	0.115779	-0.0387125	0.043722	0.25092	20.7507	-0.292915	0.1	-0.0745669	-2.5	0.007046	0.661305	46.0055	0	0	0.0424896	0	110000	1.1238	-0.295725	C35	0.053833	0.946167	1	1	0	-0.253391	1	0	0	1	0	1.72491	1	0.624375	0.0406038	-1.0256	-4.04307	726.22	1	3	1.28602	0.309337
10	2018	19.6602	-0.351548	1.74591	46	16823.3	633780	-0.0494008	0.00351932	-0.0473149	0.161465	21.9091	0.168438	-0.1008	0.411868	2.5	-0.029185	-0.661305	45.9034	0	0	0.0217	0	440000	-134.262	-5.07284	E48	0.187306	0.812694	0	3	0	-0.211159	3	0	0	0	0	0.65215	1	0.594196	0.0646336	5.65864	-4.34821	377.22	1	4	1.03573	0.460218
10	2019	21.3615		2.66941	46	16533	5.58428e+06	-0.034718	0.0598284	0.0386814	-0.31332	22.1799	0.173306	-0.0882	-0.0649599	3.5	0.000894	-0.925827	45.9739	0	0	0.0102739	0	440000	7.6646	-0.0649311	E48	0.156544	0.843456	0	3	0	-0.15485	1	0	0	0	1	0.790228	1	0.405886	0.0980261	4.60978	-4.39615		1	1	0.143263	0.950812
12	2007	22.1555	0.131757	-0.60477	28	7842.1	910823	-0.0051839	-0.131027	-0.65128	-0.780306	22.8578	0.0104016	0.0784385	-0.524363	-7.46154	-3.692e-05	0.604667	45.9136	0	0	0.612683	1	440000	16.1253	0.233607	C30	0.111979	0.888021	1	1	0	-0.253391	2	137559	0	1	1	-0.228283	0	0.514624	0.0655078	1.2988	-4.06836	680.42
12	2008	22.1757	-0.0297265	-0.56148	28	8395.7	491023	0.989444	-0.102872	-0.525642	-0.14226	23.0628	0.0535376	0.0574385	-0.456439	-6.46154	-0.00556992	-0.291553	45.8415	0	0	0.53421	1	440000	13.7994	0.151537	C30	0.119722	0.880278	1	1	0	-0.225236	3	12037559	1	1	1	-0.154814	0	0.284276	0.0369406	1.74448	-4.09822	720.83
12	2009	22.387	-0.607248	-0.519876	28	8923.3	522218	0.597034	-0.0747178	-0.43474	0.0074983	23.1133	0.00324762	0.0223385	-0.0826817	-5.46154	-0.0359009	0.407528	45.9182	0	0	0.738087	0	440000	21.7593	0.432405	C30	0.085406	0.914594	1	1	0	-0.197082	2	9512559	1	1	1	-0.101821	0	0.523697	0.0250084	0.094493	-4.13517	789.86	1	2	0.664489	0.528384
12	2011	22.836	0.348335	-0.54393	28	10792.8	694494	0.782948	-0.0887951	-0.224319	0.171367	23.4499	0.0393016	-0.110562	0.0751334	-3.46154	0.0368051	-0.00221285	46.0545	0	0	0.617221	1	440000	20.0335	0.37151	C30	0.10408	0.89592	1	1	0	-0.211159	1	13398513	1	1	1	0.010681	0	0.464532	0.0179177	2.40464	-4.18922	719.41	1	4	1.31133	0.283043
12	2013	22.7689	0.38157	-0.294213	28	14706.1	776798	-0.678565	-0.11695	-0.0776502	-0.00775243	23.4366	-0.0397364	-0.112562	-0.0920363	-1.46154	-0.0181229	-0.108145	46.0315	0	0	0.529217	0	440000	25.0858	0.549782	C30	0.079666	0.920334	1	1	0	-0.239314	1	12947263	1	1	1	0.178469	0	0.660663	0.0223239	-0.435651	-4.27044	704.61	1	3	1.18698	0.346443
12	2014	22.6755	-0.20464	-0.0859726	28	14943.4	675278	-0.41117	-0.0887951	-0.00180148	0.0389502	23.4501	-0.0460204	-0.121762	0.118598	-0.461538	-0.0197859	-0.0760548	45.9616	0	0	0.644514	0	440000	13.3598	0.136026	C30	0.074938	0.925062	1	1	0	-0.211159	3	8913275	1	1	1	0.233414	0	0.399681	0.0162447	-1.22514	-4.3092	636.13	1	3	0.998298	0.391993
12	2015	22.7289	1.30364	0.200898	28	14479.7	704483	-0.165152	-0.0747178	0.059819	0.0500085	23.4742	0.0235876	0.00503846	0.153413	0.538462	-0.0165959	0.413621	45.87	0	0	0.651458	0	440000	7.7588	-0.0616073	C30	0.131016	0.868984	0	1	0	-0.197082	3	7072500	1	1	1	0.318718	0	0.300004	0.0062729	0.720641	-4.34697	658.24	1	3	1.04445	0.36698
12	2016	22.9176	0.725487	0.712147	28	14349	779339	-0.118442	-0.0887951	0.151928	0.137723	23.5651	0.0433026	0.0337385	0.269888	1.53846	0.0114101	0.126696	45.8466	0	0	0.668346	1	440000	10.1847	0.0239914	C30	0.113918	0.886082	1	1	0	-0.211159	3	7.20278e+06	1	1	1	0.388242	0	0.325658	0.0104392	1.07267	-4.37811	683.03	1	3	1.20583	0.322584
12	2017	23.1101	-0.949322	1.20982	28	14796.2	898753	-0.0809176	-0.032486	0.241256	0.187691	23.6955	0.0679656	0.0233385	0.276845	2.53846	0.0142911	-0.102562	45.9332	0	0	0.590735	0	440000	8.466	-0.0366535	C30	0.125441	0.874559	1	1	0	-0.15485	3	7333069	1	1	1	0.525396	0	0.467522	0.0214587	1.0547	-4.40414	552.87	1	2	0.844921	0.493216
12	2018	23.0851	-0.71761	1.74591	28	16823.3	982404	-0.137115	0.0942094	0.306773	0.0736183	23.6737	0.0230296	0.0228385	0.126686	3.53846	0.0171381	-0.500394	45.9648	0	0	0.51956	0	440000	4.7723	-0.166987	C30	0.154487	0.845513	0	1	0	-0.0281545	3	13573028	1	1	1	0.65215	1	0.247767	0.0224332	0.838451	-4.44658	538.49	1	2	0.80081	0.53667
12	2019	23.072	-0.777315	2.66941	28	16533	1.00172e+06	-0.0977915	0.0238231	0.39277	0.0410569	23.6248	-0.0246474	0.0261385	0.111671	4.53846	-5.192e-05	-0.365734	46.0328	0	0	0.537491	0	440000	5.9668	-0.124839	C30	0.164174	0.835826	0	1	0	-0.0985408	3	7500904	1	1	1	0.790228	1	0.4269	0.0280462	0.800563	-4.4919	573.28	1	2	0.719205	0.603376
12	2020	23.0908	-1.3571	3.76139	28	15536.9	1.01073e+06	-0.277078	0.150518	0.327368	0.0509561	23.6071	-0.0762374	0.0379385	0.0443419	5.53846	-0.0311619	-0.132925	46.0397	0	0	0.511438	0	440000	9.0476	-0.0161315	C30	0.16818	0.83182	0	1	1	0.0281546	3	4286230	1	1	1	0.885611	1	0.4696	0.0099157	0.315234	-4.53377	679.89	1	2	0.612426	0.677518
12	2021	23.3355	-1.28285	1.59456	28	16267.8	1.14434e+06	-0.398012	0.530605	0.435518	0.171451	23.716	-0.0777324	0.0376385	-0.0210571	6.53846	0.0475821	0.0270672	46.2023	0	0	0.429653	0	440000	14.8186	0.1875	C30	0.145361	0.854639	0	1	1	0.408241	1	3068932	1	1	1	0.980994	1	0.762224	0.0139985	-0.924544	-4.56182	757.95	1	2	0.625032	0.662865
16	2007	23.2222	1.55315	-0.60477	37	7842.1	658928	-1.51008	-0.680828	-0.727019	-0.00025892	22.9509	-0.0940183	-0.0572182	-0.457636	-8.45454	0.0857044	-0.0549492	46.1861	1	0	0.13753	1	440000	1.7914	-0.272169	C39	0.073565	0.926435	1	1	1	0.0140773	3	3942	0	1	1	-0.228283	0	0.558388	0.051895	3.2908	-4.2242	835.04	1	2	0.635711	0.657592
16	2010	23.563	0.983509	-0.46061	37	9624.6	837811	9.01392	-0.638596	-0.427313	0.100412	23.5246	0.00599573	-0.0610182	-0.303934	-5.45455	0.0251064	-0.0825452	46.1277	1	0	0.0903631	0	440000	0.5966	-0.314328	C39	0.084573	0.915427	1	1	1	0.0563091	3	6600	0	1	1	-0.0245751	0	0.416235	0.0185877	3.51923	-4.30214	788.98	0	1	0	1
16	2013	23.7193	0.47707	-0.294213	37	14706.1	973943	-1.49425	0.121576	-0.153389	0.106173	23.4797	-0.00934927	-0.0543182	-0.0547871	-2.45455	0.0247724	-0.129917	46.1037	1	0	0.121258	0	440000	0.3019	-0.324726	C39	0.054426	0.945574	1	1	1	0.816482	3	0	0	1	1	0.178469	0	0.406423	0.0346866	1.97952	-4.42646	706.67	0	1	0	1
16	2014	23.6897	0.240958	-0.0859726	37	14943.4	1.03448e+06	-0.900602	-0.230355	-0.0775402	0.016281	23.5434	0.00640273	-0.0260182	-0.122509	-1.45455	-0.0252076	-0.0422822	46.162	1	0	0.106321	0	440000	0.3031	-0.324684	C39	0.050204	0.949796	1	1	1	0.46455	3	0	0	1	1	0.233414	0	0.446012	0.0302204	3.64891	-4.46028	612.12	0	1	0	1
16	2015	23.6354	2.20485	0.200898	37	14479.7	992135	-0.653509	-0.202201	-0.0159198	0.00368607	23.38	0.0467027	0.0238818	-0.133783	-0.454545	0.00649736	0.480752	46.0262	1	0	0.123786	1	440000	-6.526	-0.565651	C39	0.053668	0.946332	1	1	1	0.492704	3	0	0	1	1	0.318718	0	0.236079	0.0034641	2.68118	-4.51541	570.76	1	1	0.284187	0.84906
16	2016	23.7339	0.706149	0.712147	37	14349	1.1673e+06	-0.727016	0.0934219	0.0761895	-0.0604031	23.5707	0.0700647	0.0246818	-0.247746	0.545455	0.0216294	0.238829	46.0971	1	0	0.0912828	1	440000	0.4482	-0.319564	C39	0.044692	0.955308	1	1	1	0.788327	3	0	0	1	1	0.388242	0	0.622163	0.0168979	3.76887	-4.53754	740.43	0	1	5.96e-08	1
16	2017	24.1646	0.0065492	1.20982	37	14796.2	1.7522e+06	-0.543893	0.262349	0.165517	-0.0358648	23.8828	-0.0854703	0.0240818	-0.239521	1.54545	-0.0248016	0.0466678	46.5534	1	0	0.0673635	0	440000	16.3829	0.242697	C39	0.041492	0.958508	1	1	1	0.957254	1	26000	0	1	1	0.525396	0	0.521853	0.0288343	4.5759	-4.54153	805.19	1	2	0.689635	0.503508
16	2018	24.5547	0.37056	1.74591	37	16823.3	2.43221e+06	-0.694684	0.445354	0.231035	0.0262968	24.2193	-0.0240163	0.0238818	0.17826	2.54545	0.0531664	-0.187712	46.349	1	0	0.0730634	0	440000	1.4242	-0.285126	C39	0.034534	0.965466	1	1	1	1.14026	3	26000	0	1	1	0.65215	1	0.550776	0.0362118	4.10195	-4.53332	766.66	1	2	0.830334	0.497151
16	2019	24.7328	0.188692	2.66941	37	16533	2.85799e+06	-0.635955	0.290504	0.317031	0.043081	24.4748	0.0294267	0.0238818	0.239031	3.54545	0.0191144	-0.133298	45.7831	1	0	0.0601358	0	440000	0.592	-0.31449	C39	0.089114	0.910886	1	1	1	0.985409	3	26000	0	1	1	0.790228	1	0.29114	0.012745	4.20294	-4.53021	674.86	1	3	0.925013	0.449903
16	2020	24.6423	0.250746	3.76139	37	15536.9	2.92471e+06	-0.769228	0.628358	0.251629	-0.0704592	24.6328	0.0475687	0.0282818	0.4552	4.54545	-0.10077	-0.0753922	45.9727	1	0	0.0637377	0	440000	1.0343	-0.298883	C39	0.087135	0.912865	1	1	1	1.32326	3	26000	0	1	1	0.885611	1	0.480438	0.0050447	3.91211	-4.54075	666.85	1	2	0.914257	0.465018
16	2021	24.6173	0.353368	1.59456	37	16267.8	3.02417e+06	-1.08471	-0.0895826	0.35978	-0.128944	24.409	0.00669273	0.0498818	0.687425	5.54545	-0.0852116	-0.0601522	45.79	1	0	0.100565	0	440000	1.5707	-0.279956	C39	0.078766	0.921234	1	1	1	0.605323	3	26000	0	1	1	0.980994	1	0.478859	0.0205744	3.82235	-4.62185	736.32	1	2	0.907724	0.469657
17	2016	18.7711	0.579816	0.712147	35	14349	2.67869e+06	-0.00408584	0.211159	-0.157341	-0.0689094	17.8061	-0.066817	-0.00486667	-0.00760324	-2.5	0.0544253	56.1692	45.9722	0	0	0.068942	1	440000	2.8422	-0.235091	C37	0.14635	0.85365	0	1	1	0.267468	1	0	0	0	0	0.388242	0	0.37542	0.028393	6.21114	-3.21631	601.72	0	1	0	1
17	2017	18.7391	0.0600587	1.20982	35	14796.2	2.69589e+06	0.0453061	0.0140773	-0.0680127	-0.107376	18.1136	-0.003709	0.0107333	0.0477331	-1.5	0.145807	-2.20844	45.9694	0	0	0.0535769	1	440000	1.1695	-0.294113	C37	0.131538	0.868462	0	1	1	0.0703864	3	0	0	0	0	0.525396	0	0.274499	0.041732	6.6704	-3.37333	558.99	1	2	0.486199	0.692221
17	2018	18.6022	0.169533	1.74591	35	16823.3	2.2624e+06	-0.0335391	0.0422318	-0.00249549	-0.0689094	18.1093	0.020857	-0.00426667	-0.0701666	-0.5	0.00113133	-10.9483	45.9642	0	0	0.0478245	1	440000	-1.5634	-0.390544	C37	0.121462	0.878538	1	1	1	0.0985409	3	0	0	0	0	0.65215	1	0.448144	0.0431463	8.79613	-3.41174	582.36	1	2	0.605337	0.585209
17	2019	18.1465	0.182469	2.66941	35	16533	1.28852e+06	-0.0551366	0	0.0835009	0.0383361	17.9544	0.07031	-0.00426667	0.109328	0.5	0.0150743	-7.43947	45.9566	0	0	0.0668143	1	440000	-9.6554	-0.676073	C37	0.091099	0.908901	1	1	1	0.0563091	3	0	0	0	0	0.790228	1	0.301294	0.0283052	10.413	-3.39376	631.9	1	2	0.832725	0.488506
17	2020	18.585		3.76139	35	15536.9	1813192	0.0286792	-0.0703863	0.0180988	0.135186	18.3345	-0.026808	0.00273333	0.00919746	1.5	-0.189708	-14.3375	45.9685	0	0	0.0413344	1	440000	3.8699	-0.198828	C37	0.105636	0.894364	1	1	0	-0.0140772	1	0	0	0	0	0.885611	1	0.431491	0.065952	6.17062	-3.57238		1	3	0.784639	0.578161
17	2021	18.9229	0.17453	1.59456	35	16267.8	2.70896e+06	0.0187761	-0.197082	0.126249	0.0716725	18.394	0.006167	-6.667e-05	-0.0884889	2.5	-0.0267307	-21.2356	45.9616	0	0	0.0353234	1	440000	-0.999	-0.370629	C37	0.09985	0.90015	1	1	0	-0.140773	3	0	0	0	0	0.980994	1	0.256787	0.0397698	5.60578	-3.63294		1	2	0.666615	0.664966
19	2012	19.5546	-0.672956	-0.44725	14	12468	436503	-0.00724887	-0.412933	-0.299261	-0.221295	20.9246	-0.0291262	-0.0207333	-1.03651	-4	-0.0633302	-0.733665	45.9929	1	0	0.130826	0	440000	21.7595	0.432412	C15	0.101864	0.898136	1	1	0	-0.168927	1	0	0	1	0	0.0709233	0	0.450797	0.22055	1.05191	-3.86621	697.53	1	2	0.422177	0.752968
19	2013	19.8985	-0.647151	-0.294213	14	14706.1	534535	-0.118233	-0.342547	-0.2153	-0.0800689	21.0134	0.0366978	-0.0464333	-0.380931	-3	-0.0373472	-0.926001	45.9957	1	0	0.230578	0	440000	9.7789	0.00967263	C15	0.10889	0.89111	1	1	0	-0.0985408	1	0	0	1	0	0.178469	0	0.27367	0.130028	1.07061	-3.91703	622.95	1	2	0.644149	0.555717
19	2014	19.7239	-0.664514	-0.0859726	14	14943.4	452238	-0.100807	-0.0750788	-0.139452	-0.0874129	20.867	-0.0669972	-0.0655333	-0.126485	-2	-0.0710032	-0.460273	45.9946	1	0	0.344271	0	440000	4.1749	-0.188066	C15	0.112818	0.887182	1	1	1	0.168927	3	0	0	1	0	0.233414	0	0.653981	0.211617	0.340005	-3.93884	600.09	1	2	0.612781	0.587482
19	2015	19.6392	-0.546716	0.200898	14	14479.7	400740	-0.0515657	-0.258083	-0.0778312	-0.0512207	20.782	-0.108985	-0.126833	-0.230031	-1	-0.0647732	1.97365	45.9902	1	0	0.337967	0	440000	-11.5467	-0.742808	C15	0.144114	0.855886	0	1	0	-0.0140772	3	176100	0	1	0	0.318718	0	0.545386	0.0424218	1.58141	-3.96742	631.65	1	2	0.65412	0.653394
19	2016	19.4264	-0.609205	0.712147	14	14349	355505	-0.0236928	-0.286238	0.0142781	-0.144282	20.8875	-0.0971232	-0.165333	-0.303538	0	-0.0521692	3.13094	46.0043	1	0	0.282552	0	440000	26.9957	0.617173	C15	0.120142	0.879858	1	1	0	-0.0422318	3	264150	0	1	0	0.388242	0	0.353598	0.0110625	0.302985	-4.0215	636.33	1	1	0.441737	0.79696
19	2017	19.5705	-0.615348	1.20982	14	14796.2	458957	-0.0372432	-0.314392	0.103606	-0.255584	20.7913	-0.106234	-0.166833	-0.363243	1	-0.0680052	0.933306	45.9925	1	0	0.293072	0	440000	-16.8095	-0.928508	C15	0.142174	0.857826	0	1	0	-0.0703863	3	290565	0	1	0	0.525396	0	0.584539	0.0401333		-4.0487	671.38	1	1	0.316366	0.846314
19	2018	23.099	-0.847283	1.74591	14	16823.3	9.81641e+06	0.190351	0.389471	0.169123	0.210049	22.5903	0.123059	0.195367	0.789151	2	-0.0634392	-1.26433	46.1062	1	0	0.153518	0	440000	3.1406	-0.224562	C15	0.145715	0.854285	0	1	1	0.633477	1	250799	0	1	1	0.65215	1	0.472588	0.0370608	0.726898	-4.19615	718.45	1	1	0.542019	0.741192
19	2019	23.1266	-0.875555	2.66941	49	16533	9.30192e+06	0.043004	0.544321	0.25512	0.291495	22.6365	0.111165	0.195867	0.739505	3	0.286629	-1.35904	46.134	1	0	0.139482	0	440000	3.6692	-0.20591	F51	0.101808	0.898192	1	1	1	0.788327	3	101250	0	1	1	0.790228	1	0.377074	0.0564937	0.89485	-4.23524	684.53	1	1	0.484561	0.759583
19	2020	23.1985	-1.00245	3.76139	49	15536.9	9.53814e+06	0.105436	0.75548	0.189718	0.33832	22.7124	0.137545	0.200467	0.912079	4	0.133439	-1.29459	46.1249	1	0	0.153638	0	440000	3.5913	-0.208659	F51	0.133019	0.866981	0	1	1	0.999486	3	0	0	1	1	0.885611	1	0.477908	0.023071	0.78986	-4.27336	707.75	1	1	0.467495	0.769349
20	2019	20.3969	0.915631	2.66941	37	16533	723003	-0.0403661	-0.0469242	0.00755119	-0.0842863	20.2358	-0.005574	0.0126	0.0497227	-1	0.0185227	0.442998	45.9786	0	0	0.171615	1	440000	0.769	-0.308245	C39	0.089114	0.910886	1	1	0	-0.15485	3	2830000	1	1	0	0.790228	1	0.41684	0.224353	3.04859	-4.03928	648.92	1	2	0.939239	0.423359
20	2020	20.3547	0.91459	3.76139	37	15536.9	611080	0.00799746	-0.00469242	-0.0578509	0.0417017	20.2577	-0.004805	-0.0063	0.00410583	0	-0.0882393	-0.0240583	45.9868	0	0	0.160407	1	440000	0.9999	-0.300097	C39	0.087135	0.912865	1	1	0	-0.112618	3	2830000	1	1	0	0.885611	1	0.379552	0.151988	2.46845	-4.08332	622.94	1	2	0.811286	0.505175
20	2021	20.4562	0.91399	1.59456	37	16267.8	675738	0.0323686	0.0516167	0.0502997	0.0425847	20.3076	0.010379	-0.0063	-0.0538285	1	0.0697167	-0.418939	45.9874	0	0	0.144002	1	440000	0.9585	-0.301558	C39	0.078766	0.921234	1	1	0	-0.056309	3	2830000	1	1	0	0.980994	1	0.322327	0.215099	4.09592	-4.13235	597.71	1	2	0.843563	0.481345
21	2010	23.7569	-1.22869	-0.46061	37	9624.6	1.18769e+06	3.3134	-0.220117	-0.471829	-0.245026	22.6204	-0.257786	0.0669455	-0.457801	-5.90909	0.575603	1.0473	46.1536	1	0	0.200554	0	440000	1.7352	-0.274152	C39	0.084573	0.915427	1	1	0	-0.126695	1	167082	0	1	1	-0.0245751	0	0.564587	0.028662	1.0478	-3.83558	822.51	0	1	0	1
21	2012	23.5205	-1.52172	-0.44725	37	12468	949101	-0.351226	-0.220117	-0.281865	-0.257106	23.0438	0.00575673	0.0501455	-0.518706	-3.90909	0.0494506	-0.400629	45.8849	1	0	0.123559	0	440000	0.052	-0.333544	C39	0.064357	0.935643	1	1	0	-0.126695	3	249583	0	1	1	0.0709233	0	0.233773	0.0428335	2.96406	-3.89931	685.71	0	1	0	1
21	2013	23.4339	-1.35739	-0.294213	37	14706.1	1.01065e+06	-0.638225	-0.121576	-0.197904	-0.406512	23.3426	0.0525497	0.0320455	-0.545288	-2.90909	0.00745155	-0.419323	45.9787	1	0	0.0892431	0	440000	1.0753	-0.297437	C39	0.054426	0.945574	1	1	0	-0.0281545	3	249583	0	1	1	0.178469	0	0.447628	0.0362048	-1.4662	-3.91855	662.92	0	1	5.96e-08	1
21	2014	23.5232	-1.45837	-0.0859726	37	14943.4	939345	-0.395167	-0.121576	-0.122056	-0.244054	23.394	0.0642787	0.00954545	-0.413902	-1.90909	-0.0334644	-0.221942	45.8237	1	0	0.0966754	0	440000	0.9981	-0.300161	C39	0.050204	0.949796	1	1	0	-0.0281545	3	249583	0	1	1	0.233414	0	0.406386	0.0222882	0.597826	-3.95421	654.11	0	1	5.96e-08	1
21	2015	23.4552	-1.47378	0.200898	37	14479.7	750235	-0.180003	-0.149731	-0.0604351	-0.0873442	23.3861	0.0508957	0.00714545	0.00082592	-0.909091	-0.0403594	0.271111	45.7694	1	0	0.147515	0	440000	1.2027	-0.292941	C39	0.053668	0.946332	1	1	0	-0.056309	3	249583	0	1	1	0.318718	0	0.235634	0.0049378	0.552473	-3.99489	674.83	0	1	0	1
21	2016	23.4359	-1.36541	0.712147	37	14349	409633	-0.244321	-0.0934219	0.0316741	0.498547	23.1843	-0.0381153	-0.00175455	0.183541	0.0909091	-0.0268554	0.128744	45.7302	1	0	0.216687	0	440000	1.5119	-0.282031	C39	0.044692	0.955308	1	1	1	3.13e-08	3	249583	0	1	1	0.388242	0	0.365915	0.0144668	1.7086	-4.0505	600.02	0	1	0	1
21	2017	23.3772	-1.38686	1.20982	37	14796.2	577023	-0.215995	0.0191963	0.121002	0.0972051	23.5326	0.0568117	-0.00275455	0.142949	1.09091	-0.0716834	-0.0979046	45.7309	1	0	0.146872	0	440000	4.1351	-0.189471	C39	0.041492	0.958508	1	1	1	0.112618	3	655583	0	1	1	0.525396	0	0.48815	0.0372486	0.044627	-4.06135	698.6	0	1	0	1
21	2018	23.4997	-1.3628	1.74591	37	16823.3	730910	-0.298635	0.286664	0.186519	-0.0167377	23.4957	0.00297773	0.00024545	0.194509	2.09091	-0.0667345	-0.496994	45.7713	1	0	0.160469	0	440000	3.5764	-0.209185	C39	0.034534	0.965466	1	1	1	0.380086	3	595583	0	1	1	0.65215	1	0.214727	0.0118461	0.540974	-4.10494	667.11	0	1	0	1
21	2019	23.3053	-1.42125	2.66941	37	16533	445607	-0.359244	0.117737	0.272516	0.283741	23.6385	0.0291087	-0.00655455	0.252035	3.09091	-0.0954984	-0.0170426	45.7983	1	0	0.147344	0	440000	3.5355	-0.210628	C39	0.089114	0.910886	1	1	1	0.211159	3	595583	0	1	1	0.790228	1	0.312407	0.0070528	3.65385	-4.13042	646.5	0	1	0	1
21	2020	23.4291	-0.924728	3.76139	37	15536.9	553297	-0.288059	0.0755053	0.207114	0.191126	23.7976	0.0437377	-0.0576545	0.46103	4.09091	-0.151116	0.31966	45.5572	1	0	0.154891	0	440000	6.6402	-0.101077	C39	0.087135	0.912865	1	1	1	0.168927	3	575583	0	1	1	0.885611	1	0.874591	0.0157827	1.00874	-4.15219	693.41	0	1	0	1
21	2021	23.5259	-1.41289	1.59456	37	16267.8	612559	-0.342528	0.427437	0.315264	0.18616	24.0209	-0.0102153	-0.0973545	0.700805	5.09091	-0.146792	-0.112982	45.6494	1	0	0.157455	0	440000	5.2532	-0.150018	C39	0.078766	0.921234	1	1	1	0.520859	3	445583	0	1	1	0.980994	1	0.838948	0.0385234	1.90725	-4.16292	631.73	0	1	0	1
26	2007	20.5067	-0.673526	-0.60477	33	7842.1	416377	0.32375	-0.159878	-0.630647	-0.76896	20.7678	-0.0441143	0.0335	-1.52559	-7.21429	-0.00955329	0.781177	45.9934	1	0	0.0648219	0	440000	8.4833	-0.036043	C35	0.101414	0.898586	1	1	0	-0.168927	2	47365	0	1	0	-0.228283	0	0.407568	0.161836	2.55785	-3.60546	737.58	1	2	0.728126	0.586239
26	2008	20.8061	-0.628478	-0.56148	33	8395.7	484786	1.07817	-0.159878	-0.505008	-0.621628	21.0887	0.106685	0.0268	-0.170336	-6.21429	0.0201957	-0.410546	45.9755	1	0	0.18235	0	440000	6.4619	-0.107369	C35	0.105061	0.894939	1	1	0	-0.168927	2	47365	0	1	0	-0.154814	0	0.313883	0.156458	2.81996	-3.68567	699.53	1	2	0.750416	0.596624
26	2009	20.9363	-0.717201	-0.519876	33	8923.3	520134	0.374592	-0.173955	-0.414107	-0.56187	21.1446	0.0957187	0.0497	-0.181817	-5.21429	-0.0308103	0.12335	45.9794	1	0	0.170479	0	440000	6.0882	-0.120555	C35	0.080176	0.919824	1	1	0	-0.183004	1	35524	0	1	0	-0.101821	0	0.386696	0.0779119	1.85832	-3.73177	672.08	1	2	0.66688	0.644126
26	2010	21.3003	-0.971303	-0.46061	50	9624.6	545240	0.800254	-0.188032	-0.330941	-0.244985	21.6138	0.0497247	0.0368	-0.213491	-4.21429	0.0265687	0.0449616	45.9928	1	0	0.103302	0	440000	5.6436	-0.136243	F52	0.074551	0.925449	1	1	0	-0.197082	1	47365	0	1	0	-0.0245751	0	0.467687	0.194903	2.17158	-3.81237	697.77	1	2	0.580167	0.681647
26	2012	21.8298	-0.922565	-0.44725	50	12468	602743	-0.267676	-0.216187	-0.140978	0.184282	21.9253	0.142582	0.0232	0.0196935	-2.21429	0.00620971	-0.276855	45.9714	1	0	0.0955283	0	440000	4.0299	-0.193183	F52	0.04671	0.95329	1	1	0	-0.225236	1	66311	0	1	0	0.0709233	0	0.330743	0.114697	3.84227	-3.90886	693.31	1	1	0.116514	0.951454
26	2013	21.8558	-0.848276	-0.294213	50	14706.1	607100	-0.360516	-0.103568	-0.0570168	0.20304	21.9927	0.145756	0.012	-0.0152068	-1.21429	-0.00332329	-0.172127	45.9822	1	0	0.0862393	0	440000	4.4472	-0.178458	F52	0.047262	0.952738	1	1	0	-0.112618	3	66311	0	1	0	0.178469	0	0.554282	0.105434	2.522	-3.95133	614.52	1	1	0.122305	0.948432
26	2014	21.9105	-1.24984	-0.0859726	50	14943.4	591296	-0.29401	-0.0613367	0.0188319	0.284166	22.0201	0.130769	-0.0123	0.0380884	-0.214286	-0.00207629	0.0503816	46.0026	1	0	0.0884963	0	440000	4.7255	-0.168638	F52	0.054051	0.945949	1	1	0	-0.0703863	3	66311	0	1	1	0.233414	0	0.404022	0.0823238	1.87489	-3.99223	697.32	1	1	0.127263	0.945811
26	2015	21.8745	-1.23832	0.200898	50	14479.7	568536	-0.198908	0.0512815	0.0804523	0.287407	22.1694	0.0358987	-0.0221	0.149915	0.785714	0.00150371	0.296727	45.9822	1	0	0.0852433	0	440000	4.0661	-0.191905	F52	0.076254	0.923746	1	1	1	0.0422318	3	66311	0	1	1	0.318718	0	0.52197	0.0449927	0.338086	-4.03596	702.55	1	1	0.135895	0.941176
26	2016	21.8198	-1.27146	0.712147	50	14349	565841	-0.255545	0.0372042	0.172562	0.237457	22.1108	-0.0148453	-0.0298	0.673695	1.78571	-0.0463443	0.154175	46.0052	1	0	0.152613	0	440000	3.937	-0.196461	F52	0.069131	0.930869	1	1	1	0.0281546	3	66311	0	1	1	0.388242	0	0.525626	0.0672739	0.757016	-4.07472	601.63	1	1	0.146183	0.935534
26	2017	21.931	-1.26707	1.20982	50	14796.2	623985	-0.206807	0.248363	0.26189	0.250786	21.9986	-0.111252	-0.0171	0.51919	2.78571	-0.0156273	0.0596916	46.0196	1	0	0.146294	0	440000	4.6194	-0.172382	F52	0.076381	0.923619	1	1	1	0.239314	3	427351	0	1	0	0.525396	0	0.399303	0.0699323	0.223879	-4.11153	706.65	1	1	0.144685	0.936364
26	2018	21.9472	-1.18003	1.74591	50	16823.3	658747	-0.249131	0.079436	0.327407	0.212773	22.0041	-0.135823	0.0264	0.311771	3.78571	0.00690371	-0.408774	46.0349	1	0	0.118232	0	440000	5.8301	-0.129662	F52	0.092887	0.907113	1	1	1	0.0703864	3	427351	0	1	1	0.65215	1	0.334023	0.16542	0.234018	-4.15171	651.89	1	1	0.252485	0.89299
26	2019	22.0327	-1.23352	2.66941	50	16533	741732	-0.300769	0.234286	0.413403	0.179687	22.0479	-0.127655	-0.0501	0.155425	4.78571	0.0239747	-0.0369114	46.0425	1	0	0.0967847	0	440000	6.3475	-0.111405	F52	0.093244	0.906756	1	1	1	0.225236	3	941040	0	1	1	0.790228	1	0.242392	0.0382194	-0.081032	-4.19307	706.14	1	1	0.269533	0.88441
26	2020	22.1686	-1.45053	3.76139	50	15536.9	865831	-0.23156	0.276518	0.348001	0.160889	22.1142	-0.118565	-0.0369	0.123889	5.78571	-0.0644333	-0.0941044	46.0553	1	0	0.0877644	0	440000	7.6367	-0.0659156	F52	0.139331	0.860669	0	1	1	0.267468	3	941040	0	1	1	0.885611	1	0.482981	0.0460603	-0.347091	-4.2348	696.17	1	1	0.270351	0.88435
26	2021	22.3803	-1.25858	1.59456	50	16267.8	1.03203e+06	-0.211846	0.135745	0.456152	0.196957	22.1368	-0.154877	-0.0401	0.114775	6.78571	0.0868117	-0.111142	46.0603	1	0	0.0850245	0	440000	8.2705	-0.0435518	F52	0.091279	0.908721	1	1	1	0.126695	1	1611040	0	1	1	0.980994	1	0.777624	0.116017	-0.353472	-4.27531	663.33	1	1	0.260641	0.889565
27	2012	23.2749	-1.45254	-0.44725	42	12468	3.77086e+06	-0.183808	-0.0689786	-0.329048	-0.492787	24.2002	-0.121437	-0.01182	-0.595157	-4.5	0.0354782	-0.0273935	46.0944	1	0	0.417192	0	440000	9.7257	0.00779545	D44	0.09628	0.90372	1	2	0	-0.140773	3	0	0	0	1	0.0709233	0	0.365349	0.0642099	2.22027	-3.77632	755.8	1	1	0.231783	0.915543
27	2013	23.237	-0.732055	-0.294213	42	14706.1	3.56238e+06	-0.256994	-0.0549013	-0.245087	-0.473861	24.2316	-0.143288	-0.01762	-0.576081	-3.5	0.0208932	-0.0202305	46.1781	1	0	0.412056	0	440000	16.0467	0.230834	D44	0.091484	0.908516	1	2	0	-0.126695	3	0	0	0	1	0.178469	0	0.510379	0.0598722	0.29705	-3.81137	668.37	1	1	0.293361	0.88886
27	2014	23.2495	-0.781523	-0.0859726	42	14943.4	3.36003e+06	-0.197968	-0.139365	-0.169238	-0.402889	24.3724	-0.108619	-0.01532	-0.518882	-2.5	0.0267752	0.112718	46.2001	1	0	0.379019	0	440000	22.3407	0.45292	D44	0.078431	0.921569	1	2	0	-0.211159	3	0	0	0	1	0.233414	0	0.395013	0.0211614	0.52677	-3.82817	770.69	1	1	0.262082	0.901073
27	2015	23.1329	-0.867885	0.200898	42	14479.7	2.31633e+06	-0.0228678	-0.0267468	-0.107618	-0.147493	24.7849	-0.0073815	0.00698	-0.289853	-1.5	0.0069272	0.114064	46.0306	1	0	0.315495	0	440000	22.2744	0.45058	D44	0.087044	0.912956	1	2	0	-0.0985408	3	0	0	0	1	0.318718	0	0.813825	0.0159228	0.484732	-3.79036	324.54	1	1	0.406812	0.819777
27	2016	23.1497	-1.39151	0.712147	42	14349	2.12228e+06	-0.0387772	-0.0408241	-0.0155088	-0.0432366	24.8319	0.0129455	0.00698	-0.183293	-0.5	-0.0210628	0.0660645	45.9085	1	0	0.334855	0	440000	14.6681	0.18219	D44	0.077196	0.922804	1	2	0	-0.112618	3	0	0	0	1	0.388242	0	0.775115	0.0596768	1.87227	-3.82057	619.92	1	1	0.407903	0.818008
27	2017	23.4671	-1.40606	1.20982	42	14796.2	2.65968e+06	-0.0169995	-0.0549013	0.0738192	0.0484361	25.0701	0.100765	0.00868	0.217582	0.5	-0.0173438	0.0174585	45.9111	1	0	0.394013	0	440000	6.1544	-0.118219	D44	0.07925	0.92075	1	2	0	-0.126695	1	0	0	0	1	0.525396	0	0.48344	0.0472091	2.85599	-3.80801	639.22	1	2	0.574313	0.69776
27	2018	23.6425	-1.4065	1.74591	42	16823.3	2.78649e+06	0.0933748	0.240721	0.139337	0.177316	25.1668	0.0978215	0.01568	0.346874	1.5	-0.0092328	-0.0519095	45.8428	1	0	0.407058	0	440000	4.3284	-0.18265	D44	0.079902	0.920098	1	2	1	0.168927	3	0	0	0	1	0.65215	1	0.59155	0.0999941	2.75379	-3.82528	667.94	1	2	0.707521	0.621759
27	2019	23.759	-1.47339	2.66941	42	16533	3001731	0.109716	-0.11121	0.225333	0.219431	25.2888	0.0714435	0.01568	0.378424	2.5	-0.0116398	-0.0667865	46.1241	1	0	0.371858	0	440000	10.4475	0.0332644	D44	0.076206	0.923794	1	2	0	-0.183004	3	0	0	0	1	0.790228	1	0.474244	0.049239	2.79752	-3.83546	663.42	1	2	0.773338	0.585145
27	2020	23.7415	-1.43274	3.76139	42	15536.9	2.77011e+06	0.258599	0.128103	0.159931	0.282165	25.46	0.0539405	0.00458	0.365753	3.5	-0.0222828	-0.0864365	46.0968	1	0	0.309392	0	440000	23.3325	0.487916	D44	0.071893	0.928107	1	2	1	0.0563091	3	0	0	0	1	0.885611	1	0.326528	0.0180041	2.3942	-3.83144	650.12	1	3	1.21288	0.364398
27	2021	24.1755	-1.41326	1.59456	42	16267.8	2.46483e+06	0.255725	0.128103	0.268081	0.832919	25.6023	0.0438095	-0.01382	0.854634	4.5	-0.0085118	-0.0575495	46.1951	1	0	0.437542	0	440000	7.2017	-0.0812647	D44	0.071054	0.928946	1	2	1	0.0563091	1	0	0	0	1	0.980994	1	0.567517	0.0058951	2.95198	-3.83293	604.15	1	3	1.01673	0.455251
28	2010	23.2932	-1.48344	-0.46061	49	9624.6	3120236	1.9974	-0.0160883	-0.265116	-0.247243	22.5649	0.104938	-0.0489143	-0.309143	-3	0.0374559	0.462323	46.0591	1	0	0.0781063	0	440000	2.074	-0.262197	F51	0.117092	0.882908	1	1	1	0.0422318	1	4714	0	1	1	-0.0245751	0	0.424693	0.249424	3.59635	-3.83657	787.83	1	2	0.361602	0.792849
28	2011	23.44	-1.54978	-0.54393	49	10792.8	3.72668e+06	-0.244702	-0.100552	-0.13786	-0.278044	22.76	0.098213	-0.0188143	-0.112411	-2	0.0344949	-0.206394	46.0808	1	0	0.078231	0	440000	2.2282	-0.256756	F51	0.095915	0.904085	1	1	0	-0.0422318	1	4714	0	1	1	0.010681	0	0.355354	0.29361	5.3613	-3.87192	749.76	1	2	0.384725	0.775092
28	2012	23.6143	-1.21698	-0.44725	49	12468	4.31833e+06	-0.425977	-0.114629	-0.0751528	-0.251071	22.9528	0.086503	-0.0493143	0.0285757	-1	0.0255419	0.0578474	46.1148	1	0	0.0742805	0	440000	2.7779	-0.23736	F51	0.083136	0.916864	1	1	0	-0.056309	1	3535	0	1	1	0.0709233	0	0.384064	0.232382	5.44361	-3.90411	778.61	1	1	0.347912	0.825438
28	2013	23.7772	-1.11706	-0.294213	49	14706.1	4.95315e+06	-0.606267	0.0824526	0.00880831	-0.225274	23.1264	0.074838	-0.0406143	0.133255	0	-0.00097714	0.153731	46.1362	1	0	0.0693351	0	440000	2.6048	-0.243468	F51	0.087107	0.912893	1	1	1	0.140773	3	2651	0	1	1	0.178469	0	0.456738	0.198999	3.48265	-3.93434	759.91	1	1	0.289804	0.852068
28	2014	23.8994	-1.50849	-0.0859726	49	14943.4	5.21426e+06	-0.443753	0.124684	0.084657	-0.154476	23.275	-0.093807	0.0537857	0.105349	1	-0.0532111	-0.0647756	46.1779	1	0	0.0581186	0	440000	2.8969	-0.233161	F51	0.071319	0.928681	1	1	1	0.183005	3	2651	0	1	1	0.233414	0	0.610409	0.446943	3.60386	-3.96392	664.12	1	1	0.264633	0.868561
28	2015	23.9811	-1.57664	0.200898	49	14479.7	6.03089e+06	-0.280854	0.0402208	0.146277	-0.218289	23.3049	-0.136778	0.0632857	0.47495	2	-0.0368531	-0.155836	46.2744	1	0	0.081629	0	440000	3.1423	-0.224502	F51	0.087835	0.912165	1	1	1	0.0985409	3	2651	0	1	1	0.318718	0	0.754689	0.217071		-4.0016	760.4	1	1	0.247596	0.879155
28	2016	24.4429	-1.04212	0.712147	49	14349	1.94642e+06	0.00415138	-0.0160883	0.238387	1.3744	23.7826	-0.133907	0.0405857	-0.320576	3	-0.00645114	-0.246897	46.4159	1	0	0.0228502	0	440000	3.2202	-0.221753	F51	0.103248	0.896752	1	1	1	0.0422318	3	2651	0	1	1	0.388242	0	0.802779	0.460044	1.58097	-3.99401	761.92	1	2	0.685897	0.61016
30	2013	22.3773	0.283999	-0.734439	39	2372.1	820562	13.2291	-0.131388	-0.077765	-0.105161	22.6848	0.0122613	0.0337222	-0.341774	-4	-0.00620867	-0.202232	48.2628	1	0	0.194365	0	220000	11.8032	0.0811007	C41	0.250483	0.749517	0	2	0	-0.168927		15514941	1	1	1	-0.37674	0	0.403196	0.0952373	1.41487	-3.9541	780.46	0	1	0	1
30	2014	22.3347	-0.135773	-0.730688	34	2612.34	789725	-1.85757	-0.17362	-0.0217599	-0.109408	22.7072	-0.0452637	-0.00867778	-0.346125	-3	-0.00168267	0.0941172	46.131	1	0	0.189242	0	220000	14.0693	0.161061	C36	0.254895	0.745105	0	1	0	-0.211159	3	16056972	1	0	1	-0.347471	0	0.227079	0.0299252	0.602341	-3.9935	700.1	0	1	0	1
30	2015	22.1892	-0.588923	-0.726437	34	2511.5	611796	-1.66355	-0.117311	-0.00346729	0.00035618	22.8133	-0.0464217	-0.0126778	-0.0937613	-2	-0.0162367	0.151501	46.1243	1	0	0.219037	0	220000	12.4772	0.104883	C36	0.337804	0.662196	0	1	0	-0.15485	3	15814941	1	0	1	-0.269604	0	0.72232	0.0350824	0.138007	-4.03008	632.21	0	1	0	1
30	2016	22.4909	-0.949874	-0.718734	34	2654.82	839704	-1.67059	-0.0750788	0.0495588	-0.0145854	22.9286	-0.0268097	-0.0282778	-0.116029	-1	-0.0178647	0.278054	46.1669	1	0	0.190896	0	220000	12.1473	0.0932424	C36	0.330877	0.669123	0	1	0	-0.112618	3	9132753	1	0	1	-0.134924	0	0.603509	0.0734905	-0.051088	-4.06527	664.76	0	1	0	1
30	2017	22.6964	-0.886062	-0.709593	34	2868.76	1.03233e+06	-1.61927	-0.0750788	0.0674056	-0.0155895	23.0616	-0.00051867	-0.0234778	-0.0926326	0	0.00870933	0.108643	46.1949	1	0	0.171067	0	220000	12.103	0.0916793	C36	0.314477	0.685523	0	1	0	-0.112618	3	6004627	1	0	1	-0.0358692	0	0.646147	0.105649	0.56562	-4.09829	679.52	0	1	0	1
30	2018	22.7841	-0.877292	-0.698046	34	3001.06	1.0387e+06	-1.62494	-0.0610015	0.0814019	0.0659535	23.1813	-0.00046567	0.00442222	0.135799	1	-0.0123197	-0.319555	46.2133	1	0	0.190719	0	220000	11.4727	0.0694389	C36	0.303914	0.696086	0	1	0	-0.0985408	3	8182478	1	0	1	0.129876	0	0.639305	0.169306	0.478231	-4.13071	693.77	0	1	0	1
30	2019	23.0322	-0.889902	-0.68101	34	2897.63	1.35175e+06	-1.65458	-0.0187697	-0.164792	0.0506249	23.2821	0.0328073	0.00832222	0.187406	2	0.0210633	-0.197481	46.2212	1	0	0.181571	0	220000	9.1253	-0.0133899	C36	0.262582	0.737418	0	1	0	-0.056309	3	3803101	1	0	1	0.165812	0	0.279643	0.0500769	1.27296	-4.16338	715.99	0	1	0	1
30	2020	23.1314	-1.13907	-0.659516	34	2870.06	1502424	-1.57109	0.0938484	-0.00908635	0.0441568	23.3948	0.0375023	0.0229222	0.23648	3	-0.00815767	0.0509952	46.2335	1	0	0.170384	0	220000	8.4193	-0.0383013	C36	0.245581	0.754419	0	1	1	0.0563091	3	2152945	1	0	1	0.165129	0	0.52719	0.0306471	0.803863	-4.19414	737.98	0	1	5.96e-08	1
30	2021	23.2749	-1.15685	-0.670092	34	2966.48	1.66708e+06	-1.5675	0.558398	0.0785039	0.083653	23.422	0.0369083	0.00372222	0.430636	4	0.0326973	0.0359562	46.2544	1	0	0.201333	0	220000	6.16	-0.118021	C36	0.227262	0.772738	0	1	1	0.520859	3	2152945	1	0	1	0.164446	0	0.539988	0.0440293	0.00974	-4.23174	670.31	0	1	0	1
31	2020	24.3725	-1.40519	3.76139	60	15536.9	3.73872e+06	0	0	0	0	26.0209	0	0	0	0	0	0	46.5971	1	0	0.020223	0	440000	3.7611	-0.202667	K70	0.116759	0.883241	1	1	0	-0.0985408	3	11517	0	0	1	0.885611	1	0.425586	0.0331921	3.37196	-3.66958	597.09	1	2	0.527224	0.736324
32	2009	20.9438	-0.571365	-0.519876	37	8923.3	903395	0.353364	-0.785767	-0.547434	0.0869692	21.0867	0.104099	-0.0551727	0.1636	-6.81818	0.0327149	-0.213099	46.0081	1	0	0.102137	0	440000	4.2344	-0.185967	C39	0.087409	0.912591	1	1	0	-0.126695	3	58766	0	1	0	-0.101821	0	0.506933	0.0665622	0.454887	-3.72545	686.53	1	3	1.20143	0.357319
32	2012	21.1399	-0.986604	-0.44725	37	12468	1200059	-0.0941301	-0.574608	-0.274305	-0.00083296	21.2492	0.0362914	-0.0891727	-0.187548	-3.81818	-0.0723101	-0.673399	46.0181	1	0	0.0611108	0	440000	11.9806	0.0873603	C39	0.064357	0.935643	1	1	1	0.0844636	3	19641	0	1	0	0.0709233	0	0.319628	0.0856642	2.1117	-3.86246	715.4	1	3	0.952556	0.450399
32	2013	21.209	-0.943134	-0.294213	37	14706.1	1.33124e+06	-0.378924	-0.236754	-0.190344	-0.0354441	21.1297	-0.0200936	-0.0773727	-0.634499	-2.81818	0.0487769	-0.389794	46.0132	1	0	0.0440467	0	440000	0.9784	-0.300856	C39	0.054426	0.945574	1	1	1	0.422318	3	19641	0	1	0	0.178469	0	0.352045	0.0907352	1.93497	-3.89017	623.12	1	3	0.943187	0.456819
32	2014	21.8452	-1.13575	-0.0859726	37	14943.4	1.26396e+06	-0.300323	-0.391604	-0.114495	-0.104086	21.741	-0.0698956	-0.0846727	-0.686385	-1.81818	0.0298159	-0.671866	46.0261	1	0	0.0226925	0	440000	1.2645	-0.290761	C39	0.050204	0.949796	1	1	1	0.267468	3	0	0	1	0	0.233414	0	0.142994	0.0416219	0.093775	-3.98011	646.05	1	3	0.845541	0.524347
32	2015	21.4013	-1.19145	0.200898	49	14479.7	1.29269e+06	-0.290564	-0.349372	-0.0528746	0.186224	21.4774	-0.0536796	0.0549273	-0.337446	-0.818182	0.201218	1.2764	46.0185	1	0	0.0418708	0	440000	2.6064	-0.243411	F51	0.087835	0.912165	1	1	1	0.3097	3	0	0	1	0	0.318718	0	0.604489	0.0764007	-0.377583	-4.00252	623.15	1	3	1.24552	0.331504
32	2016	21.41	-0.967783	0.712147	49	14349	1.36117e+06	-0.271009	-0.194522	0.0392346	0.143322	21.3939	-0.136524	0.0585273	-0.183687	0.181818	0.0475159	0.552211	46.026	1	0	0.0530834	0	440000	2.3945	-0.250888	F51	0.103248	0.896752	1	1	1	0.46455	3	1533860	0	1	0	0.388242	0	0.724812	0.150378	0.402236	-4.03569	564.55	1	3	1.20778	0.349079
32	2017	21.2662	-0.958173	1.20982	49	14796.2	1.36484e+06	-0.297028	-0.278986	0.128563	-0.0032092	21.3794	-0.157998	0.0612273	-0.39064	1.18182	-0.0439611	-0.138427	46.0242	1	0	0.0437886	0	440000	0.8184	-0.306502	F51	0.109112	0.890888	1	1	1	0.380086	3	1533860	0	1	0	0.525396	0	0.310422	0.063519	-0.819969	-4.07445	609.32	1	4	1.28265	0.318732
32	2018	21.1937	-1.42199	1.74591	49	16823.3	3.50257e+06	-0.345633	-0.180445	0.19408	-1.01819	21.4903	-0.0481086	0.0627273	-0.482891	2.18182	-0.0298661	-0.623485	46.0333	1	0	0.0357383	0	440000	7.6726	-0.0646489	F51	0.101832	0.898168	1	1	1	0.478627	3	1533860	0	1	0	0.65215	1	0.448325	0.134881	-1.94019	-4.12352	702.49	1	3	1.30031	0.297457
32	2019	21.1295	-1.165	2.66941	49	16533	3.4668e+06	-0.390356	-0.293063	0.280076	-1.07213	21.5744	-0.0520176	0.0703273	-0.364555	3.18182	-0.0309941	0.730431	46.0337	1	0	0.0369838	0	440000	12.301	0.0986657	F51	0.101808	0.898192	1	1	1	0.366009	3	1150395	0	1	0	0.790228	1	0.36526	0.067795	0.791058	-4.16969	637.53	1	3	1.26607	0.29978
32	2020	21.1425	-1.12815	3.76139	49	15536.9	3194968	-0.327458	0.0588686	0.214674	-0.977452	21.6733	-0.0430856	0.0641273	-0.419518	4.18182	-0.100057	1.09375	46.0421	1	0	0.0317094	0	440000	14.5549	0.178195	F51	0.133019	0.866981	0	1	1	0.717941	3	1150395	0	1	0	0.885611	1	0.573746	0.0990343	2.50898	-4.21616	652.47	1	3	1.24902	0.305916
32	2021	24.4776	-1.05704	1.59456	47	16267.8	2.06338e+06	2.34206	3.22625	0.322825	2.79483	24.5104	0.441011	-0.0654727	3.52357	5.18182	-0.0828531	-0.942723	46.5604	1	0	0.0958301	0	440000	2.7007	-0.240084	E49	1	0	0	3	1	3.88533	2	49745865	1	1	1	0.980994	1	0.488027	0.224933	3.93981	-4.08376	671.75	1	2	0.32955	0.816739
34	2015	19.9425	0.730982	0.200898	75	14479.7	489384	-0.707048	-2.85299	-0.234098	-1.30782	19.9203	-0.221477	-0.0956833	-0.976144	-3.33333	-0.439105	16.0754	45.9936	0	0	0.124532	1	440000	4.4892	-0.176976	S90	0.116075	0.883925	1	1	0	-0.239314	3	14403	0	1	0	0.318718	0	0.550372	0.0246556	7.00116	-3.77669	641.24	1	2	0.756507	0.511419
34	2017	24.8539	2.27853	1.20982	49	14796.2	13868915	-0.0668861	-1.13557	-0.0526612	0.259283	23.9126	0.0575907	0.0656167	0.246626	-1.33333	0.093975	2.26574	46.1493	0	0	0.00780697	1	440000	1.1756	-0.293898	F51	0.109112	0.890888	1	1	1	1.47811	2	168200000	1	1	1	0.525396	0	0.667102	0.124994		-4.01765	720.67	1	1	0.059702	0.981176
34	2018	25.1283	1.20604	1.74591	49	16823.3	19360940	-0.0451263	0.849328	0.0128561	0.200051	23.9808	0.0479007	0.0656167	0.139799	-0.333333	0.033966	-4.63906	46.0471	0	0	0.00655367	1	440000	0.6353	-0.312962	F51	0.101832	0.898168	1	1	1	3.46301	1	168300000	1	1	1	0.65215	1	0.591167	0.0851171	3.96047	-4.04849	839.19	1	1	0.0799891	0.973614
34	2019	25.1869	1.16322	2.66941	49	16533	21327611	-0.0214535	0.342547	0.0988524	0.161965	24.105	0.0472267	0.0232167	0.026118	0.666667	0.227004	-4.52811	46.0688	0	0	0.00516639	1	440000	0.8167	-0.306562	F51	0.101808	0.898192	1	1	1	2.95623	3	169400000	1	1	1	0.790228	1	0.470959	0.0387474	3.59139	-4.07079	846.74	1	1	0.12715	0.95291
34	2020	25.2457	1.51083	3.76139	49	15536.9	20148926	0.404897	1.28572	0.0334503	0.277616	24.1472	0.0426887	-0.0289833	0.294537	1.66667	-0.00166	-4.51108	46.1202	0	0	0.00647776	1	440000	0.6869	-0.311142	F51	0.133019	0.866981	0	1	1	3.8994	3	161200000	1	1	1	0.885611	1	0.887319	0.0353772	3.85221	-4.10447	743.79	1	1	0.177021	0.928524
34	2021	25.5304	1.58438	1.59456	49	16267.8	23490379	0.435617	1.51096	0.141601	0.408902	24.3856	0.0260707	-0.0297833	0.269064	2.66667	0.08582	-4.66285	46.2968	0	0	0.00497518	1	440000	0.2064	-0.328096	F51	0.13744	0.86256	0	1	1	4.12464	3	156800000	1	1	1	0.980994	1	0.607947	0.0582253	4.40944	-4.1059	681.84	1	1	0.211793	0.91277
35	2014	20.1271	0.861219	-0.475383	66	8070.35	599456	8.38294	-0.237554	-0.271281	-1.96904	21.9088	-0.12576	0.0766125	-0.893467	-3.5	0.0126091	0.124753	48.3233	0	0	0.220335	0	320000	49.179	1.39992	N77	0.475675	0.524325	0	1	0	-0.15485	2	0	0	1	0	0.036926	0	0.609919	0.141909	1.86458	-3.9482	679.51	1	2	0.693112	0.500035
35	2015	20.5314	0.504463	-0.353293	66	7993.09	656120	-1.36627	-0.293863	-0.199183	-1.65505	22.2046	-0.0506599	0.0612125	-0.900845	-2.5	-0.0349879	0.680181	45.9183	0	0	0.162695	0	320000	38.8778	1.03644	N77	0.299088	0.700912	0	1	0	-0.211159	1	0	0	1	1	0.129804	0	0.517963	0.0375464	2.30915	-3.99656	713.82	1	2	0.714683	0.503909
35	2016	20.7036	0.657598	-0.238466	66	8198.75	657612	-1.38019	-0.209399	-0.102917	-1.48513	22.5148	0.0261441	0.0758125	-0.531949	-1.5	-0.0280329	0.316636	45.9487	0	0	0.172543	0	320000	27.5013	0.635013	N77	0.355225	0.644775	0	1	0	-0.126695	1	0	0	1	1	0.194752	0	0.406408	0.0255983	2.83842	-4.03724	659.88	1	2	0.722632	0.497393
35	2017	21.2006	0.463785	-0.0695514	66	8807.69	280951	-1.30181	0.297382	-0.00223305	-0.137636	22.8189	-0.00496888	0.0316125	-0.49403	-0.5	-0.0255339	0.13225	45.9251	0	0	0.132222	0	320000	16.9467	0.262591	N77	0.342603	0.657397	0	1	1	0.380086	1	0	0	1	1	0.332461	0	0.731807	0.0796227		-4.06988	674.37	1	2	0.869492	0.4699
35	2018	21.3368	0.4678	0.0620878	66	9794.01	213983	-1.33339	0.184764	0.0699327	0.270788	22.899	-0.00402388	0.0339125	-0.284938	0.5	-0.0274329	-0.0521345	45.9589	0	0	0.150416	0	320000	14.1729	0.164716	N77	0.276531	0.723469	0	1	1	0.267468	3	0	0	1	1	0.528243	0	0.414135	0.0437319	3.28019	-4.10661	657.39	1	3	1.07147	0.35898
35	2019	23.6457	0.572872	0.355007	66	10165.9	414909	-0.890338	0.0580687	0.140644	1.91759	24.5797	0.122527	-0.0926875	1.44895	1.5	0.0143731	-0.412353	45.9714	0	0	0.158636	0	320000	4.4253	-0.179231	N77	0.154351	0.845649	0	1	1	0.140773	1	0	0	1	1	0.659557	1	0.26437	0.0148438	-0.31064	-3.95089	774	1	3	1.20498	0.357366
35	2020	23.8083	0.606259	0.566943	66	9897.05	363103	-1.01483	-0.167168	0.121235	2.2135	24.6428	0.121958	-0.0926875	1.52798	2.5	0.0416031	-0.49481	45.9802	0	0	0.161182	0	320000	4.0371	-0.192929	N77	0.171435	0.828565	0	1	0	-0.0844636	1	0	0	1	1	0.700433	1	0.547272	0.0454874	3.3581	-3.97881	738.27	1	3	1.23059	0.345233
35	2021	23.7482	0.600487	0.00177419	66	10179.5	1343643	-1.09611	0.367769	0.243803	0.844978	23.9219	-0.0852169	-0.0937875	0.128296	3.5	0.0474021	-0.294521	45.81	0	0	0.0817571	0	320000	4.4093	-0.179795	N77	0.161427	0.838573	0	1	1	0.450473	3	0	0	1	1	0.741309	1	0.486681	0.0312938	2.54688	-4.13643	706.95	1	3	1.27839	0.317383
39	2007	24.6102	0.054238	-0.60477	31	7842.1	910090	1.29146	-0.538455	-0.692734	0.00512076	24.4219	-0.0817607	-0.269558	-1.07128	-8	0.196111	0.602852	46.4842	0	0	0.157012	0	440000	7.0869	-0.0853155	C33	0.359314	0.640686	0	1	0	-0.140773	2	824503	0	1	1	-0.228283	0	0.573721	0.0263853	1.67998	-3.5796	865.57
39	2008	24.5804	-0.36952	-0.56148	31	8395.7	1.00589e+06	9.93172	-0.538455	-0.567096	-0.124807	24.2659	-0.0796167	-0.209858	-0.9508	-7	0.0891558	-0.149575	46.374	0	0	0.207015	0	440000	3.7607	-0.202682	C33	0.270539	0.729461	0	1	0	-0.140773	3	826904	0	1	1	-0.154814	0	0.323037	0.0364592	2.11286	-3.64588	791.1	1	3	1.03974	0.434324
39	2012	24.7184	-0.891808	-0.44725	31	12468	928232	2.01867	-0.524378	-0.203065	0.0936071	24.8663	0.00143333	0.0187417	-0.466605	-3	0.0236688	-0.0259052	46.6342	0	0	0.184308	0	440000	3.8142	-0.200794	C33	0.209934	0.790066	0	1	0	-0.126695	3	0	0	1	1	0.0709233	0	0.733349	0.0654792	3.9421	-3.69328	913.6	1	3	1.37854	0.303725
39	2013	24.7815	-0.561532	-0.294213	31	14706.1	1.00327e+06	-3.85999	-0.482146	-0.119104	0.0789967	25.0083	0.0151573	0.0267417	-0.315041	-2	0.00638783	0.00705383	46.6114	0	0	0.186073	0	440000	4.829	-0.164986	C33	0.19303	0.80697	0	1	0	-0.0844636	3	497102	0	1	1	0.178469	0	0.346385	0.0272579	2.33722	-3.70211	772.51	1	4	1.6092	0.237815
39	2014	24.9728	-1.01946	-0.0859726	31	14943.4	1141405	-2.30027	-0.327296	-0.0432555	0.141229	25.1981	0.0417263	0.0139417	0.0285957	-1	-0.0175262	0.0763198	46.2646	0	0	0.217029	0	440000	4.5765	-0.173896	C33	0.207235	0.792765	0	1	1	0.0703864	3	847102	0	1	1	0.233414	0	0.489221	0.0329923	2.0747	-3.69775	813.88	1	4	1.81555	0.204349
39	2015	24.7955	-0.620115	0.200898	31	14479.7	1.02103e+06	-0.828237	-0.116137	0.018365	0.0753671	25.3939	0.0200773	0.0498417	0.16573	0	-0.0150432	0.0182838	45.6222	0	0	0.204659	0	440000	4.0987	-0.190755	C33	0.247743	0.752257	0	1	1	0.281545	3	1094602	0	1	1	0.318718	0	0.534824	0.0152475	3.28674	-3.68874	614.84	1	4	1.78759	0.214929
39	2016	24.6573	-1.12668	0.712147	31	14349	996348	-1.22953	-0.10206	0.110474	-0.0383465	25.5485	0.0384953	0.0677417	0.174388	1	-0.0792842	-0.0739192	45.43	0	0	0.176865	0	440000	1.5133	-0.281982	C33	0.178272	0.821728	0	1	1	0.295623	3	903102	0	1	1	0.388242	0	0.567531	0.0462711	2.83986	-3.6877	526.34	1	4	1.88425	0.184075
39	2017	25.0579	-1.04569	1.20982	31	14796.2	1.50526e+06	-1.33299	0.404721	0.199802	-0.0503089	25.5954	0.0214843	0.0686417	0.214411	2	-0.0577912	-0.00793717	45.7345	0	0	0.175645	0	440000	4.3777	-0.18091	C33	0.218189	0.781811	0	1	1	0.802404	3	669102	0	1	1	0.525396	0	0.62606	0.0393184	3.01763	-3.71484	697.18	1	4	1.81353	0.208796
39	2018	25.2612	-1.08055	1.74591	31	16823.3	1.82424e+06	-1.40386	0.559571	0.265319	-0.0392436	25.7914	0.0227223	0.0657417	0.224818	3	-0.0302962	-0.144566	45.9128	0	0	0.145893	0	440000	4.5898	-0.173426	C33	0.245474	0.754526	0	1	1	0.957254	3	944702	0	1	1	0.65215	1	0.52611	0.0524223	2.97276	-3.69908	675.91	1	3	1.80706	0.213923
39	2019	25.1755	-1.15145	2.66941	31	16533	1.72615e+06	-1.16836	0.51734	0.351316	-0.0697111	25.8714	0.0327533	0.0667417	0.714631	4	-0.0536452	-0.137911	45.4012	0	0	0.219804	0	440000	3.0036	-0.229396	C33	0.185991	0.814009	0	1	1	0.915022	3	1133643	0	1	1	0.790228	1	0.583634	0.0646148	3.36411	-3.71538	538.58	1	4	1.93067	0.178394
39	2020	25.2683	-1.0295	3.76139	31	15536.9	1.84264e+06	-0.561437	0.489185	0.285914	-0.0422333	25.7083	-0.0157867	0.0612417	0.644845	5	-0.0810942	-0.0888092	46.9175	0	0	0.241294	0	440000	6.5841	-0.103057	C33	0.159298	0.840702	0	1	1	0.886868	3	1133643	0	1	1	0.885611	1	0.475273	0.0276652	2.50375	-3.80313	749.69	1	4	1.98659	0.174576
39	2021	25.8213	-1.33097	1.59456	31	16267.8	3.16345e+06	-0.557179	0.658112	0.394064	-0.0296706	25.7623	-0.0166857	0.0400417	0.636305	6	0.0193568	-0.0758862	47.5426	0	0	0.226668	0	440000	5.7072	-0.133999	C33	0.187515	0.812485	0	1	1	1.0558	1	1133643	0	1	1	0.980994	1	1.00248	0.0401123	1.58087	-3.82757	854.82	1	4	1.72541	0.232697
40	2018	22.8839	-0.567312	1.74591	42	16823.3	3.83059e+06	0.0618499	0.0809443	-0.0588339	1.00975	24.262	0.018685	0.06635	0.0191573	-1.5	0.00314725	0.0696553	46.1877	0	0	0.163757	1	440000	13.4876	0.140535	D44	0.079902	0.920098	1	2	1	0.197082	1	100	0	0	1	0.65215	1	0.126496	0.0110175	3.06914	-3.96651	711.41	1	2	0.890929	0.469033
40	2019	22.641	0.426669	2.66941	42	16533	8.08285e+06	-0.0534522	-0.186524	0.0271625	0.0201955	24.1568	0.005655	-0.00335	0.0512774	-0.5	0.0291553	-0.0193098	46.0262	0	0	0.187852	1	440000	-13.9538	-0.827743	D44	0.076206	0.923794	1	2	0	-0.0703863	3	0	0	0	1	0.790228	1	0.453904	0.0150026	2.6339	-4.02301	530.03	1	3	1.10527	0.385226
40	2020	21.9678	-0.0166342	3.76139	42	15536.9	6.06893e+06	-0.0094766	-0.116137	-0.0382396	-0.366446	23.9891	-0.023464	-0.02695	-0.0462686	0.5	-0.0182518	-0.0418717	46.01	0	0	0.201518	1	440000	-26.9536	-1.28645	D44	0.071893	0.928107	1	2	1	3.13e-08	3	100	0	0	1	0.885611	1	0.500914	0.0122654	2.62644	-4.08736	424.21	1	3	1.09743	0.369333
40	2021	22.0783	0.025176	1.59456	42	16267.8	9.1217e+06	0.00107888	0.221717	0.069911	-0.663495	23.9872	-0.000876	-0.03605	-0.0241662	1.5	-0.0140508	-0.00847375	46.013	0	0	0.206401	1	440000	-14.9162	-0.861702	D44	0.071054	0.928946	1	2	1	0.337854	3	0	0	0	1	0.980994	1	0.48838	0.0114931	2.87068	-4.12761	488.35	1	2	0.944913	0.456086
45	2007	20.0084	0.514299	-0.60477	15	7842.1	714263	0.169213	-0.0211159	-0.717844	-0.589284	20.3384	0.111177	0.0673583	-1.43732	-8.25	0.0566352	0.224002	45.9838	1	0	0.266987	0	440000	2.5555	-0.245207	C17	0.066213	0.933787	1	1	0	-0.197082	3	0	0	1	0	-0.228283	0	0.378961	0.113602	2.10428	-3.49781	646.74	1	3	0.981319	0.403772
45	2011	20.3848	-1.23927	-0.54393	75	10792.8	882294	-0.359197	-0.00703863	-0.290883	-0.424141	21.3156	0.00851225	0.0746583	-0.416904	-4.25	0.0239152	0.256115	46.0008	1	0	0.278781	0	440000	7.3275	-0.0768258	S90	0.067255	0.932745	1	1	0	-0.183004	1	93000	0	1	0	0.010681	0	0.182037	0.112421	2.26522	-3.78876	677.94	1	3	0.96398	0.407967
45	2012	20.555	-1.20447	-0.44725	49	12468	688765	-0.543833	0.0211159	-0.228176	-0.00637581	21.3549	0.0731072	0.0503583	0.215941	-3.25	0.00469317	-0.0985717	45.9922	1	0	0.504716	0	440000	-8.5976	-0.638748	F51	0.083136	0.916864	1	1	0	-0.15485	2	93000	0	1	0	0.0709233	0	0.316664	0.0843783	3.57095	-3.83231	551.51	1	2	0.928409	0.431698
45	2013	20.8465	-1.25779	-0.294213	49	14706.1	766846	-0.556361	0.0211159	-0.144214	0.17771	21.7712	-0.0398087	0.0562583	0.138196	-2.25	-0.00671383	-0.0663907	46.0036	1	0	0.30795	0	440000	3.887	-0.198225	F51	0.087107	0.912893	1	1	0	-0.15485	1	93000	0	1	0	0.178469	0	0.563106	0.220787	-0.018682	-3.90174	731.06	1	2	0.906156	0.436166
45	2014	20.9147	-0.654702	-0.0859726	49	14943.4	826589	-0.519029	0.0351932	-0.0683657	0.170907	21.761	-0.0120888	-0.0256417	0.0755836	-1.25	-0.0215198	0.321421	46.0114	1	0	0.292229	0	440000	-9.0301	-0.654009	F51	0.071319	0.928681	1	1	0	-0.140773	3	93000	0	1	0	0.233414	0	0.478838	0.0503816	0.221434	-3.9412	595.47	1	2	0.875673	0.461376
45	2015	20.9276	-0.0431413	0.200898	37	14479.7	959145	4.66348	-0.00703863	-0.00674526	0.0351305	21.8116	0.0336282	-0.00194167	0.0323543	-0.25	0.00516917	0.972408	46.2007	1	0	0.266047	1	440000	0.6892	-0.31106	C39	0.053668	0.946332	1	1	0	-0.183004	3	93000	0	1	0	0.318718	0	0.796409	0.0572308	0.596449	-3.98381	701.9	1	2	0.879443	0.458589
45	2016	20.9041	0.38648	0.712147	37	14349	953981	-0.469513	-0.0211159	0.085364	0.0169841	22.139	-0.0691087	-0.0309417	-0.0553017	0.75	-0.00934783	0.38053	46.0075	1	0	0.175673	1	440000	-7.018	-0.583011	C39	0.044692	0.955308	1	1	0	-0.197082	3	93000	0	1	1	0.388242	0	0.25467	0.0166443	0.36426	-4.03535	580.32	1	2	0.891097	0.450563
45	2017	21.1123	-1.04777	1.20982	37	14796.2	1.10528e+06	-0.476279	0.00703863	0.174692	0.0779833	22.1573	-0.0737088	-0.0404417	-0.153365	1.75	-0.0338608	-0.127987	46.0518	1	0	0.156373	0	440000	5.289	-0.148755	C39	0.041492	0.958508	1	1	0	-0.168927	1	575000	0	1	1	0.525396	0	0.22112	0.019021	0.121801	-4.07573	692.08	1	2	0.850892	0.475671
45	2018	20.9641	-1.0959	1.74591	37	16823.3	951651	-0.520034	0.0492704	0.240209	0.0794803	22.2535	0.0170213	-0.0410417	0.255903	2.75	-0.0466548	-0.552158	46.0284	1	0	0.213868	0	440000	-4.8619	-0.506933	C39	0.034534	0.965466	1	1	0	-0.126695	1	697000	0	1	1	0.65215	1	0.328715	0.0677436	1.30026	-4.11721	620.49	1	2	0.824649	0.536482
45	2019	21.4925	-0.675437	2.66941	37	16533	1.61299e+06	-0.515291	0.0211159	0.326206	0.080228	22.2343	-0.0846907	-0.0399417	0.166265	3.75	0.0319092	-0.475736	46.02	1	0	0.19932	0	440000	-0.8576	-0.36564	C39	0.089114	0.910886	1	1	0	-0.15485	2	456600	0	1	1	0.790228	1	0.427174	0.0507412	-0.541855	-4.15698	687.04	1	2	0.743954	0.557484
45	2020	21.4695	-1.16646	3.76139	37	15536.9	1.54051e+06	-0.450645	-0.0492704	0.260803	0.103133	22.3266	-0.0186867	-0.0401417	0.0326075	4.75	-0.0130628	-0.515105	46.0378	1	0	0.159008	0	440000	2.1496	-0.25953	C39	0.087135	0.912865	1	1	0	-0.225236	3	276300	0	1	1	0.885611	1	0.492138	0.0634148	0.92364	-4.19781	649.76	1	1	0.16988	0.922077
45	2021	21.5535	-1.18104	1.59456	37	16267.8	1.40634e+06	-0.422506	-0.0492704	0.368954	0.278245	22.4411	0.0546463	-0.0285417	1.14604	5.75	0.00883817	-0.31853	46.0442	1	0	0.431756	0	440000	3.5347	-0.210656	C39	0.078766	0.921234	1	1	0	-0.225236	1	96000	0	1	1	0.980994	1	0.725396	0.128304	1.37366	-4.23782	673.79	1	1	0.19626	0.906376
48	2010	20.8736		-0.46061	12	9624.6	818456	0.993947	-0.112618	-0.443114	-0.011113	20.4883	0.322172	-0.201983	-0.432132	-5.5	0.114269	-2.36951	46.1033	0	0	0.401213	1	440000	-1.5765	-0.391006	C13	0.145468	0.854532	0	1	0	-0.168927	3	0	0	1	0	-0.0245751	0	0.376427	0.0677494	5.47429	-3.64322	446.84	1	2	1.23935	0.442339
48	2011	21.0083		-0.54393	12	10792.8	1098999	0.410033	-0.0703863	-0.315859	-0.171149	20.9553	-0.0801723	-0.234183	-0.465143	-4.5	0.13113	-1.27095	46.0147	0	0	0.243353	1	440000	38.1142	1.00949	C13	0.168615	0.831385	0	1	0	-0.126695	2	0	0	1	0	0.010681	0	0.408709	0.0750187	5.02375	-3.75003		1	2	1.05933	0.524532
48	2012	21.0971	-0.348649	-0.44725	12	12468	1.02929e+06	-0.158725	-0.0140773	-0.253151	-0.0167627	20.9153	-0.116813	-0.227383	-0.421782	-3.5	0.0275613	-0.172397	45.9844	0	0	0.264497	1	440000	2.0905	-0.261615	C13	0.156975	0.843025	0	1	0	-0.0703863	1	0	0	1	0	0.0709233	0	0.401106	0.211285	5.36187	-3.78505	40.04	1	2	0.778417	0.636945
48	2013	21.1713	-0.304107	-0.294213	12	14706.1	1.08027e+06	-0.217131	0.140773	-0.16919	0.00910383	21.0089	-0.0727683	-0.235683	-0.237383	-2.5	0.0672283	0.92616	45.9777	0	0	0.289651	1	440000	-0.6322	-0.357686	C13	0.128808	0.871192	1	1	1	0.0844636	1	0	0	1	0	0.178469	0	0.344522	0.0791813	4.93756	-3.8365	512.17	1	2	0.893633	0.589017
48	2014	21.4861	-0.994742	-0.0859726	12	14943.4	1.45779e+06	-0.178327	0.281545	-0.0933412	0.0241726	21.4078	-0.0141683	-0.0889833	-0.294785	-1.5	0.0357313	-0.163806	45.9912	0	0	0.183515	0	440000	6.4894	-0.106398	C13	0.127819	0.872181	1	1	1	0.225236	1	0	0	1	0	0.233414	0	0.285826	0.094133	-0.672286	-3.91688	388.97	1	3	1.2775	0.385899
48	2015	21.5571	-1.12291	0.200898	12	14479.7	1.4254e+06	-0.120606	0.0422318	-0.0317207	0.117565	21.3864	-0.122641	-0.0939833	-0.365075	-0.5	-0.0233817	4.86777	46.0049	0	0	0.174773	0	440000	11.2191	0.0604905	C13	0.126554	0.873446	1	1	0	-0.0140772	1	7168539	1	1	0	0.318718	0	0.655034	0.0643314	1.27009	-3.95505	287.43	1	3	1.36761	0.329577
48	2016	21.1687	-1.32907	0.712147	12	14349	921080	-0.162594	0.0703863	0.0603885	0.165913	21.3961	-0.130747	0.106217	-0.32633	0.5	-0.0266327	2.38821	45.9838	0	0	0.179922	0	440000	0.3899	-0.321621	C13	0.169412	0.830588	0	1	1	0.0140773	3	7168539	1	1	0	0.388242	0	0.680296	0.193903		-3.99588	493.91	1	2	1.32089	0.421111
48	2017	21.1613	-1.59414	1.20982	12	14796.2	992071	-0.0471512	-0.0140773	0.149717	0.0841972	22.0855	0.109261	0.117017	0.243684	1.5	-0.0559937	-0.0913446	45.957	0	0	0.159676	0	440000	-8.3011	-0.628286	C13	0.177016	0.822984	0	1	0	-0.0703863	3	7168539	1	1	1	0.525396	0	0.504066	0.935963	0.625278	-4.07409		1	2	1.34221	0.342613
48	2018	21.9578		1.74591	12	16823.3	2.20883e+06	-0.152341	-0.0422318	0.215234	0.0803486	22.3686	0.0543227	0.204217	0.289913	2.5	-0.0898587	-0.502965	46.0189	0	0	0.126001	0	440000	18.9274	0.33248	C13	0.10873	0.89127	1	1	0	-0.0985408	1	81631	0	1	1	0.65215	1	0.336167	0.569503	-1.32225	-4.11795		1	2	1.2464	0.376635
48	2019	22.3163	-1.99184	2.66941	12	16533	6593463	-0.149752	-0.0563091	0.30123	-0.6548	22.5907	-0.0766193	0.206317	0.0344768	3.5	-0.0713067	-0.914586	46.1109	0	0	0.0781521	0	440000	43.16	1.18754	C13	0.126814	0.873186	1	1	0	-0.112618	1	84080	0	1	1	0.790228	1	0.348998	0.539282	-0.842206	-4.15614		1	2	0.970505	0.522087
48	2020	22.1273	-1.70971	3.76139	12	15536.9	3.11993e+06	-0.0939987	-0.112618	0.235828	-0.0955668	23.0162	0.00994267	0.215617	0.0965657	4.5	-0.13545	-1.24247	46.0726	0	0	0.054343	0	440000	40.2549	1.08503	C13	0.120237	0.879763	1	1	0	-0.168927	3	0	0	1	1	0.885611	1	0.493347	0.183026	-2.22059	-4.18084	259.42	1	2	0.657072	0.655394
48	2021	21.8931	-1.69641	1.59456	12	16267.8	1.40492e+06	-0.123354	-0.112618	0.343979	0.468091	23.4201	0.118233	0.232817	1.87799	5.5	0.0267023	-1.45411	45.9606	0	0	0.215472	0	440000	19.2016	0.342156	C13	0.122079	0.877921	1	1	0	-0.168927	3	0	0	1	1	0.980994	1	0.933824	0.551527	-0.543151	-4.19191	645.31	1	2	0.823859	0.532461
49	2014	22.5779	-0.972645	-0.0859726	36	14943.4	1.05422e+06	-0.621071	-0.226996	-0.241005	-0.37852	22.2656	0.0900119	-0.0384625	-1.0421	-3.5	0.00949838	-0.121528	46.0354	1	0	0.0347335	0	440000	5.2255	-0.150996	C38	0.079928	0.920072	1	1	0	-0.168927	2	0	0	1	1	0.233414	0	0.404283	0.115758	2.08635	-3.91734	749.44	0	1	0	1
49	2015	22.8556	-1.20681	0.200898	36	14479.7	1.33685e+06	-0.288186	-0.184764	-0.179385	-0.338418	21.9478	-0.0655751	0.0128375	-0.950937	-2.5	0.0397944	1.82569	46.0177	1	0	0.0522839	0	440000	3.8487	-0.199576	C38	0.076514	0.923486	1	1	0	-0.126695	1	0	0	1	0	0.318718	0	0.450644	0.0554566	1.93627	-3.94973	738.17	0	1	0	1
49	2016	22.8894	-1.23669	0.712147	36	14349	1.00384e+06	0.0196998	-0.114378	-0.0872757	-0.0181072	22.3614	-0.00506713	0.0123375	-0.707649	-1.5	0.0500424	0.138419	46.1216	1	0	0.0440943	0	440000	4.2307	-0.186097	C38	0.080676	0.919324	1	1	0	-0.056309	1	0	0	1	1	0.388242	0	0.446508	0.0642264	2.73035	-3.99794	706.14	0	1	0	1
49	2017	23.2479	-1.21778	1.20982	36	14796.2	1179480	0.308348	-0.15661	0.00205231	0.179137	22.7539	0.0482069	-0.0031625	0.360687	-0.5	0.0319974	-0.419021	46.1315	1	0	0.0866773	0	440000	3.039	-0.228147	C38	0.095716	0.904284	1	1	0	-0.0985408	1	0	0	1	1	0.525396	0	0.640423	0.163891	4.94903	-4.03212	729.71	0	1	0	1
49	2018	23.571	-1.20172	1.74591	36	16823.3	1.63268e+06	0.334681	-0.0299142	0.0675696	0.177151	22.9005	0.0297509	-0.0012625	0.399448	0.5	0.00265738	-0.836721	46.1465	1	0	0.0778166	0	440000	3.1791	-0.223203	C38	0.092594	0.907406	1	1	1	0.0281546	1	0	0	1	1	0.65215	1	0.797017	0.271852	3.93415	-4.06654	789.45	0	1	0	1
49	2019	23.6379	-1.18369	2.66941	36	16533	1.89272e+06	0.206506	0.223477	0.153566	0.0962565	22.8946	-0.0397951	0.0004375	0.624658	1.5	-0.0144966	-0.617009	46.1844	1	0	0.0980484	0	440000	3.8127	-0.200847	C38	0.097589	0.902411	1	1	1	0.281545	3	100000	0	1	1	0.790228	1	0.557495	0.0850075	1.40313	-4.1068	708.74	0	1	0	1
49	2020	23.6884	-1.30369	3.76139	36	15536.9	1972727	0.0793406	0.265708	0.0881638	0.105349	22.9248	-0.0257751	0.0409375	0.700227	2.5	-0.114037	-0.0216326	46.2307	1	0	0.102597	0	440000	4.0177	-0.193613	C38	0.090445	0.909555	1	1	1	0.323777	1	100000	0	1	1	0.885611	1	0.611624	0.1041	2.03158	-4.14544	757.67	0	1	0	1
49	2021	23.6922	-0.952804	1.59456	36	16267.8	1.84296e+06	-0.0393191	0.223477	0.196314	0.177151	23.1007	-0.0317571	-0.0236625	0.615663	3.5	-0.00545662	0.0517974	46.1902	1	0	0.0790763	0	440000	4.2947	-0.183839	C38	0.079737	0.920263	1	1	1	0.281545	3	145000	0	1	1	0.980994	1	0.502457	0.0510965	3.35511	-4.17595	682.37	0	1	0	1
50	2007	21.2679	-0.67069	-0.60477	37	7842.1	278329	-5.10298	-0.301656	-0.65217	-0.790505	22.266	-0.0366219	0.0919857	-2.63328	-7.42857	0.0532569	0.00944561	45.956	1	0	0.109119	0	440000	5.2752	-0.149242	C39	0.073565	0.926435	1	1	0	-0.183004	1	0	0	1	1	-0.228283	0	0.321983	0.0553753	1.12191	-4.11735	707.91	0	1	5.96e-08	1
50	2009	21.5074	-0.658958	-0.519876	37	8923.3	361281	-4.55427	-0.273501	-0.43563	-0.811882	22.5914	0.126026	0.0674857	-0.732254	-5.42857	-0.0535021	-0.0840494	45.9772	1	0	0.52748	0	440000	-12.4411	-0.774367	C39	0.087409	0.912591	1	1	0	-0.15485	2	0	0	1	1	-0.101821	0	0.406806	0.0320948	2.2308	-4.19613	598.67	0	1	0	1
50	2010	21.9629	-0.428456	-0.46061	37	9624.6	462164	-3.93682	-0.259424	-0.352464	-0.602656	22.7991	0.137645	0.0408857	-0.352286	-4.42857	-0.0273001	0.18764	46.0131	1	0	0.626606	0	440000	4.1861	-0.187671	C39	0.084573	0.915427	1	1	0	-0.140773	2	0	0	1	1	-0.0245751	0	0.557813	0.031641	3.04397	-4.23059	755.36	0	1	0	1
50	2011	22.2526	-0.403153	-0.54393	37	10792.8	563144	-4.9477	-0.0904967	-0.225209	-0.510562	22.8092	0.0875931	0.0365857	-0.440336	-3.42857	0.00468193	-0.147366	46.0483	1	0	0.568046	0	440000	5.5629	-0.13909	C39	0.070356	0.929644	1	1	1	0.0281546	2	0	0	1	1	0.010681	0	0.371777	0.0463207	3.91466	-4.27023	731.46	0	1	0	1
50	2012	22.1897	-0.390921	-0.44725	37	12468	603222	-4.90348	-0.146806	-0.162501	-0.64223	22.7778	0.0584441	0.0353857	-0.476169	-2.42857	0.00371793	-0.0379994	46.0707	1	0	0.565538	0	440000	3.1643	-0.223726	C39	0.064357	0.935643	1	1	0	-0.0281545	3	0	0	1	1	0.0709233	0	0.223062	0.0212961	3.4047	-4.31133	711.1	0	1	0	1
50	2013	22.2316	-1.28876	-0.294213	37	14706.1	604276	-5.56223	-0.160883	-0.0785398	-0.601987	22.7998	0.0381811	0.00308571	-0.577685	-1.42857	0.0117319	0.172386	46.0996	1	0	0.499827	0	440000	6.516	-0.10546	C39	0.054426	0.945574	1	1	0	-0.0422318	1	0	0	1	1	0.178469	0	0.804827	0.0530586	0.784272	-4.35057	724.11	0	1	0	1
50	2014	22.9557	-1.1278	-0.0859726	37	14943.4	700930	-4.19784	-0.217192	-0.00269117	-0.0263224	23.4764	-0.0954619	0.00528571	0.095449	-0.428571	0.0336449	0.19586	46.1527	1	0	0.498072	0	440000	7.5832	-0.0678034	C39	0.050204	0.949796	1	1	0	-0.0985408	2	0	0	1	1	0.233414	0	0.368997	0.0177394	0.931785	-4.34676	656.83	0	1	0	1
50	2015	23.0775	-0.783162	0.200898	37	14479.7	793878	-1.00291	0.0784305	0.0589293	-0.0290328	23.7973	-0.162442	0.00528571	-0.0370593	0.571429	0.0212819	0.18596	46.3221	1	0	0.316524	0	440000	5.3368	-0.147068	C39	0.053668	0.946332	1	1	1	0.197082	1	85600	0	1	1	0.318718	0	0.429392	0.0166769	-3.0667	-4.35223	743.45	0	1	0	1
50	2016	23.0969	-1.15628	0.712147	37	14349	801370	0.0519658	0.0361987	0.151039	-0.018981	23.7996	-0.184565	-0.0949143	-0.125267	1.57143	-0.00073907	0.200329	46.5208	1	0	0.289123	0	440000	5.5621	-0.139119	C39	0.044692	0.955308	1	1	1	0.15485	1	105300	0	1	1	0.388242	0	0.276235	0.0091991		-4.39194	662.13	0	1	0	1
50	2017	23.3632	-1.08633	1.20982	37	14796.2	847137	3.54627	-0.0201104	0.240367	0.191756	24.1128	-0.0380589	-0.109914	-0.0703264	2.57143	0.00605593	0.214699	46.6426	1	0	0.223322	0	440000	6.0788	-0.120887	C39	0.041492	0.958508	1	1	1	0.0985409	2	97600	0	1	1	0.525396	0	0.810711	0.0247407	1.22852	-4.38963	694.71	0	1	0	1
50	2018	24.0875	-0.934672	1.74591	37	16823.3	713636	7.85771	0.28959	0.305884	1.08754	24.8182	0.0169481	0.0105857	1.41516	3.57143	-0.0110571	-0.295805	46.8694	1	0	0.4872	0	440000	3.4762	-0.21272	C39	0.034534	0.965466	1	1	1	0.408241	1	54800	0	1	1	0.65215	1	1.24403	0.0786772	2.02635	-4.30343	626.73	0	1	0	1
50	2019	24.1338	-1.09392	2.66941	37	16533	760051	9.79582	0.486671	0.39188	1.07084	24.9046	0.0420441	0.0130857	1.38037	4.57143	-0.00836007	-0.13762	46.7376	1	0	0.431621	0	440000	2.828	-0.235592	C39	0.089114	0.910886	1	1	1	0.605323	1	54800	0	1	1	0.790228	1	0.385408	0.0083711	2.34672	-4.32505	652.84	0	1	0	1
50	2020	24.0986	-1.00038	3.76139	37	15536.9	779873	5.96842	0.23328	0.326478	1.00983	25.0213	-0.00625993	-0.0524143	1.32394	5.57143	-0.0212491	-0.201542	46.4289	1	0	0.36298	0	440000	5.3194	-0.147682	C39	0.087135	0.912865	1	1	1	0.351932	3	44000	0	1	1	0.885611	1	0.481699	0.020768	1.84049	-4.33916	610.99	0	1	0	1
50	2021	24.1837	-1.23217	1.59456	37	16267.8	1.18779e+06	6.98803	0.345899	0.434629	0.674204	25.1107	0.0165281	-0.0524143	1.22975	6.57143	-0.0121641	-0.261934	46.4416	1	0	0.302117	0	440000	5.1574	-0.153399	C39	0.078766	0.921234	1	1	1	0.46455	1	33300	0	1	1	0.980994	1	0.597147	0.0288977	2.5199	-4.35856	662	0	1	0	1
55	2013	21.2815	1.01908	-0.294213	31	14706.1	839799	-0.203731	-0.165799	-0.281648	-0.140477	21.6786	-0.0513304	-0.0262778	-0.0633707	-4	0.0414359	0.27628	46.0083	0	0	0.178069	1	440000	5.0462	-0.157322	C33	0.19303	0.80697	0	1	0	-0.140773	1	1039057	0	1	0	0.178469	0	0.397437	0.0735572	1.67642	-3.89649	618.46	1	1	0.219832	0.89174
55	2014	21.3851	1.02899	-0.0859726	31	14943.4	642042	-0.100063	-0.151722	-0.205799	0.2316	22.0215	0.0613966	-0.0168778	-0.0070888	-3	0.0386689	0.698043	46.0144	0	0	0.133698	1	440000	5.1005	-0.155406	C33	0.207235	0.792765	0	1	0	-0.126695	3	1039057	0	1	1	0.233414	0	0.408329	0.0564487	5.10171	-3.95227	653.48	0	1	0	1
55	2015	21.6595	1.03368	0.200898	31	14479.7	1.09603e+06	0.0905453	-0.137644	-0.144179	-0.028746	22.2193	0.117635	-0.00237778	-0.064019	-2	0.0391999	1.03476	46.0004	0	0	0.103626	1	440000	2.7675	-0.237727	C33	0.247743	0.752257	0	1	0	-0.112618	3	1296057	0	1	1	0.318718	0	0.859196	0.0533031	3.80845	-3.99677	740.42	1	2	0.53671	0.723706
55	2016	22.1593	1.14014	0.712147	31	14349	1.78964e+06	0.135401	-0.10949	-0.0520697	-0.0193361	22.6383	0.0772486	0.00982222	0.0272347	-1	0.00961989	0.368149	46.0689	0	0	0.0746716	1	440000	22.9799	0.475474	C33	0.178272	0.821728	0	1	0	-0.0844636	1	1296057	0	1	1	0.388242	0	0.861093	0.0867369	-0.281717	-4.03521	696	1	2	0.94114	0.427205
55	2017	21.8042	1.12309	1.20982	31	14796.2	1.37092e+06	0.0473993	-0.0813353	0.0372583	-0.107858	22.7548	-0.00828544	0.00152222	-0.0521998	0	-0.00408311	-0.0987806	46.1689	0	0	0.0613868	1	440000	50.5027	1.44663	C33	0.218189	0.781811	0	1	0	-0.056309	3	1889657	0	1	1	0.525396	0	0.380717	0.0469156	1.10799	-4.07209	741.34	1	3	1.00811	0.423718
55	2018	21.838	1.13521	1.74591	31	16823.3	1.38199e+06	0.00389202	-0.0954126	0.102776	-0.0821449	23.0897	-0.0709364	0.00782222	-0.0799252	1	-0.00583211	-0.571034	46.2528	0	0	0.0427157	1	440000	85.4066	2.67822	C33	0.245474	0.754526	0	1	0	-0.0703863	1	1889657	0	1	1	0.65215	1	0.266813	0.0199369	0.444015	-4.09663	764.16	1	2	0.908666	0.496963
55	2019	21.8238	1.07523	2.66941	31	16533	1.25501e+06	-0.00076648	0.0594373	0.188772	5.738e-05	23.1542	-0.0436204	0.00772222	-0.0327365	2	-0.0288371	-0.531238	46.0785	0	0	0.041979	1	440000	13.6544	0.146421	C33	0.185991	0.814009	0	1	1	0.0844636	3	1889657	0	1	1	0.790228	1	0.307662	0.0172221	2.72941	-4.13253	618.29	1	3	0.817861	0.568059
55	2020	21.815	1.03907	3.76139	31	15536.9	1.32708e+06	0.0514641	0.242442	0.12337	-0.0646203	23.197	-0.0425734	0.00472222	-0.024391	3	-0.0553251	-0.589984	46.0063	0	0	0.0405583	1	440000	13.5472	0.142638	C33	0.159298	0.840702	0	1	1	0.267468	3	3060657	1	1	1	0.885611	1	0.377477	0.0430087	2.31928	-4.16963	629.49	1	2	0.781743	0.567083
55	2021	21.9924	1.02739	1.59456	31	16267.8	1.20234e+06	-0.0241412	0.439524	0.23152	0.211526	23.2297	-0.0395334	0.0139222	0.296496	4	-0.0348471	-0.586196	46.0324	0	0	0.054105	1	440000	6.9857	-0.0888864	C33	0.187515	0.812485	0	1	1	0.46455	3	3060657	1	1	1	0.980994	1	0.414653	0.0423568	2.90835	-4.2073	626.49	1	3	0.812596	0.563514
58	2015	20.4242	-0.903236	0.200898	62	14479.7	959950	-0.00121391	0.900945	-0.24405	-1.2038	21.6844	-0.160007	-0.19515	-1.07353	-3.75	0.0147395	0.146855	45.9886	1	0	0.0143515	0	440000	16.1043	0.232866	L72	0.273961	0.726039	0	1	1	1.2388	1	64586	0	1	0	0.318718	0	0.62049	0.0217922		-3.89684	328.76	1	3	1.21362	0.356013
58	2019	21.1242	-0.520612	2.66941	62	16533	534632	-0.0410339	-0.267468	0.0889011	-0.0511237	22.5463	0.0771078	0.06145	-0.574906	0.25	-0.0034695	-0.0187885	46.0158	1	0	0.00998006	0	440000	8.1747	-0.0469321	L72	0.559522	0.440478	0	1	1	0.0703864	3	17100	0	1	1	0.790228	1	0.264236	0.0115441	2.22818	-4.07684	410.8	1	2	0.821064	0.560744
58	2020	21.0624	-0.933375	3.76139	62	15536.9	536775	0.0039376	-0.253391	0.023499	-0.116976	22.4865	0.0571038	0.06935	0.765729	1.25	-0.0291385	-0.0601995	46.0244	1	0	0.0404906	0	440000	2.4973	-0.247261	L72	0.647987	0.352013	0	1	1	0.0844636	3	17100	0	1	1	0.885611	1	0.574166	0.0264356	2.52576	-4.11752	585.24	1	2	0.809681	0.532912
58	2021	21.4137	-0.910447	1.59456	62	16267.8	172101	0.0383102	-0.380086	0.13165	1.3719	22.4518	0.0257957	0.06435	0.882712	2.25	0.0178685	-0.0678675	46.0049	1	0	0.0471205	0	440000	5.5124	-0.140872	L72	0.629002	0.370998	0	1	0	-0.0422318	3	0	0	1	1	0.980994	1	0.384761	0.0405274	1.44948	-4.15777	616.28	1	1	0.57105	0.75254
59	2010	23.8983	-0.946477	-0.70911	23	3341.8	2.68123e+06	4.0887	-0.0797712	-0.292203	-0.0937287	24.0018	0.101645	0.0251833	0.11408	-5.5	-0.131675	0.200833	46.1514	1	0	0.637237	0	210000	1.8858	-0.268838	C25	0.486995	0.513005	0	1	0	-0.183004	1	0	0	1	1	-0.270322	0	0.652296	0.0391875	3.20618	-3.5656	894.43	1	2	0.642236	0.687836
59	2011	24.3491	-1.2345	-0.724806	23	3836.5	2.98001e+06	0.203896	-0.107926	-0.111181	0.251462	24.0744	0.0865627	0.0218833	0.125253	-4.5	0.0711619	0.0302261	46.1538	1	0	0.599235	0	210000	2.4366	-0.249403	C25	0.379371	0.620629	0	1	0	-0.211159	1	6144	0	1	1	-0.164307	0	0.240763	0.0119111	3.93275	-3.59527	898.55	1	1	0.563695	0.734698
59	2012	24.307	-1.29785	-0.721175	23	4291.29	3.51407e+06	-0.398083	-0.122003	-0.00141501	0.044512	24.2123	0.125432	0.0171833	0.207184	-3.5	0.0781359	-0.00102492	45.9556	1	0	0.566661	0	210000	0.0583	-0.333322	C25	0.172544	0.827456	0	1	0	-0.225236	3	6144	0	1	1	-0.0981485	0	0.380277	0.041826	5.8313	-3.61443	740.9	1	2	0.599636	0.698212
59	2013	24.4504	-0.780583	-0.715531	23	4583.6	3.97189e+06	-0.457406	-0.0797712	0.0887833	0.0653723	24.0712	0.0967837	0.0178833	0.106363	-2.5	0.0877999	-0.0686719	45.5383	1	0	0.589931	0	210000	-0.406	-0.349705	C25	0.316433	0.683567	0	1	0	-0.183004	1	6144	0	1	1	-0.0202495	0	0.47103	0.0381059	3.07832	-3.67574	754.19	1	1	0.456881	0.786533
59	2014	24.5062	-1.13303	-0.708273	23	4535.55	4.24386e+06	-0.264982	-0.0938484	0.139188	0.0549965	24.2671	0.0769977	0.0341833	0.155777	-1.5	0.0151269	0.111065	45.3927	1	0	0.509573	0	210000	-3.4179	-0.455981	C25	0.201895	0.798105	0	1	0	-0.197082	1	4608	0	1	1	0.0482655	0	0.403413	0.0176277	2.92071	-3.68569		1	1	0.45327	0.791086
59	2015	24.1543		-0.696157	23	4289.81	2.6241e+06	-0.265166	-0.00938485	0.141536	0.183845	24.1218	0.0429467	0.0319833	-0.00844517	-0.5	-0.0424731	0.153904	45.5622	1	0	0.499995	1	210000	1.2655	-0.290725	C25	0.463723	0.536277	0	1	0	-0.112618	3	4608	0	1	1	0.112905	0	0.362404	0.0132709	1.55444	-3.74829	696.89	1	1	0.477831	0.789054
59	2016	24.0941	-0.0439804	-0.675648	23	4427.06	2.6861e+06	-0.345142	0.0469242	-0.11057	0.100309	24.1691	-0.00231733	-0.0291167	-0.0500752	0.5	-0.0484871	0.196743	45.7878	1	0	0.457435	1	210000	7.8394	-0.0587633	C25	0.448785	0.551215	0	1	0	-0.056309	1	4608	0	1	1	0.24051	0	0.663306	0.0244593	1.08471	-3.78113		1	1	0.429569	0.816786
59	2017	24.2412	-0.391214	-0.655591	23	4755.68	3.29461e+06	-0.406207	0.103233	-0.0581096	0.0431448	24.1562	-0.0579353	-0.0409167	-0.0761974	1.5	-0.0178601	0.0478221	45.8721	1	0	0.451432	1	210000	6.8835	-0.0924925	C25	0.361557	0.638443	0	1	1	3.13e-08	3	4068	0	1	1	0.364034	0	0.539565	0.0182761	1.39245	-3.8231	654.84	1	1	0.443591	0.805511
59	2018	24.3256	-1.22737	-0.629623	23	4880.74	4.42074e+06	-0.510253	0.0610015	0.0222832	-0.166458	24.2033	-0.0720553	-0.0232167	-0.110395	2.5	0.00836092	-0.155435	45.8619	1	0	0.416196	0	210000	3.4241	-0.214559	C25	0.402874	0.597126	0	1	0	-0.0422318	3	0	0	1	1	0.513665	0	0.568498	0.0370064	0.10227	-3.85584	533.82	1	1	0.452644	0.797853
59	2019	24.4023	-1.07328	-0.596916	23	4883.6	4.57953e+06	-0.517385	0.089156	0.0081072	-0.125029	24.1029	-0.130819	-0.0166167	-0.0761974	3.5	0.0370929	-0.175109	46.2892	1	0	0.476171	0	210000	2.8962	-0.233186	C25	0.396212	0.603788	0	1	0	-0.0140772	3	0	0	1	1	0.565776	1	0.583725	0.0444564	1.16453	-3.9111	684.6	1	1	0.470434	0.788424
59	2020	24.1389	-0.994945	-0.538105	23	4873.84	3653077	-0.538576	0.0610015	0.0370829	-0.162369	24.0519	-0.1548	-0.0143167	-0.166726	4.5	-0.0597921	-0.21441	46.0465	1	0	0.457712	0	210000	1.1963	-0.293167	C25	0.324194	0.675806	0	1	0	-0.0422318	3	39400	0	1	1	0.550293	0	0.590533	0.036075	1.18292	-3.95852	663.11	1	1	0.525515	0.758964
59	2021	24.3753	-1.11103	-0.583496	23	4975.22	4.78554e+06	-0.589396	0.131388	0.136498	-0.196056	24.1926	-0.112439	-0.0241167	-0.22062	5.5	0.00260892	-0.125943	46.2913	1	0	0.376761	0	210000	2.849	-0.234851	C25	0.236645	0.763355	0	1	1	0.0281546	3	39400	0	1	1	0.534809	0	0.70116	0.0220406	0.918781	-3.9775	711.8	1	1	0.557855	0.737051
60	2009	22.745	-1.72363	-0.519876	30	8923.3	742797	1.02435	-0.0268748	-0.547434	0.0121471	23.1783	0.0919197	0.017	-0.317581	-6.81818	-0.0902649	1.31116	46.0805	1	0	0.331501	0	440000	7.5706	-0.068248	C32	0.115784	0.884216	1	1	0	-0.211159	1	1409413	0	0	1	-0.101821	0	0.55041	0.0207816	3.15556	-3.73092	723.81	1	2	0.373251	0.783958
60	2012	23.6356	-1.49927	-0.44725	30	12468	1.70253e+06	-0.0303548	-0.0268748	-0.274305	0.0712898	23.3675	-0.00631927	0.0137	-0.298342	-3.81818	0.0103101	0.0886463	46.0766	1	0	0.279681	0	440000	3.0501	-0.227755	C32	0.135928	0.864072	0	1	0	-0.211159	3	1453881	0	0	1	0.0709233	0	0.473221	0.0401187	3.14722	-3.83647	749.32	1	2	0.974112	0.447707
60	2013	23.7734	-1.4204	-0.294213	30	14706.1	2.0114e+06	-0.48748	-0.0691066	-0.190344	0.0422507	23.3939	0.0591197	0.0378	-0.276231	-2.81818	-0.109763	-0.275702	46.0473	1	0	0.278484	0	440000	2.0307	-0.263725	C32	0.136304	0.863696	0	1	0	-0.253391	1	1671181	0	0	1	0.178469	0	0.373519	0.0246913	2.16399	-3.87421	729.57	1	2	0.923626	0.470351
60	2014	23.925	-1.38263	-0.0859726	30	14943.4	2.40766e+06	-0.0666822	-0.0127975	-0.114495	0.0133219	23.3776	0.0384907	0.032	-0.162875	-1.81818	0.0354261	0.183692	46.0521	1	0	0.317042	0	440000	2.2753	-0.255094	C32	0.12551	0.87449	1	1	0	-0.197082	3	1786841	0	0	1	0.233414	0	0.410011	0.0147957	2.36875	-3.91561	783.11	1	2	0.785876	0.553038
60	2015	23.5528	-1.05178	0.200898	30	14479.7	1.62041e+06	0.0150037	-0.040952	-0.0528746	0.0373915	23.4885	0.00093173	0.0108	-0.0691194	-0.818182	-0.0480039	0.62485	46.003	1	0	0.311657	0	440000	1.5375	-0.281128	C32	0.158656	0.841344	0	1	0	-0.225236	3	846207	0	0	1	0.318718	0	0.735631	0.0093852	2.23096	-3.94562	706.21	1	2	0.930462	0.470144
60	2016	23.4352	-1.16062	0.712147	30	14349	1.49068e+06	-0.0896465	-0.0691066	0.0392346	0.00339111	23.5547	0.0135217	0.0126	-0.0424086	0.181818	-0.0421079	0.23596	45.9876	1	0	0.299603	0	440000	2.3751	-0.251573	C32	0.145911	0.854089	0	1	0	-0.253391	3	710396	0	0	1	0.388242	0	0.573669	0.0112398	1.66454	-3.97916	696.6	1	2	0.992173	0.42795
60	2017	23.6659	-0.400002	1.20982	30	14796.2	1.96341e+06	-0.071357	-0.0127975	0.128563	-0.0405442	23.6608	-0.0537753	-0.0244	0.0217734	1.18182	0.0508971	0.0634763	46.1042	1	0	0.287299	1	440000	6.2558	-0.114641	C32	0.147901	0.852099	0	1	0	-0.197082	1	1054396	0	0	1	0.525396	0	0.408638	0.0114221	0.006487	-4.008	736.09	1	2	0.94943	0.440701
60	2018	23.7172	-0.700428	1.74591	30	16823.3	2.03026e+06	-0.243094	0.0294343	0.19408	-0.0231436	23.694	-0.0517163	-0.0276	0.119245	2.18182	0.0219091	-0.558075	46.1261	1	0	0.306362	1	440000	4.9167	-0.161892	C32	0.097907	0.902093	1	1	0	-0.15485	3	1596595	0	0	1	0.65215	1	0.418983	0.0144944	0.187042	-4.04431	622.78	1	2	0.964431	0.433232
60	2019	23.85	-1.35495	2.66941	30	16533	2.37619e+06	-0.110428	0.0998206	0.280076	-0.0482143	23.7349	-0.0615343	-0.0242	0.310423	3.18182	-0.0221519	-0.537204	46.1125	1	0	0.356043	0	440000	3.9577	-0.19573	C32	0.123932	0.876068	1	1	0	-0.0844636	3	1075826	0	0	1	0.790228	1	0.388189	0.0109943	0.633017	-4.07964	745.01	1	2	0.909108	0.482231
60	2020	24.132	-1.27655	3.76139	30	15536.9	3.07603e+06	0.0585913	0.0716661	0.214674	-0.0251751	23.9157	-0.0297173	-0.025	0.338901	4.18182	0.0665591	-0.5541	46.2709	1	0	0.305729	0	440000	3.7487	-0.203105	C32	0.098525	0.901475	1	1	0	-0.112618	1	1075826	0	0	1	0.885611	1	0.435802	0.0102163	1.37279	-4.09724	731.99	1	2	0.806771	0.564167
60	2021	24.5176	-1.14955	1.59456	30	16267.8	4.60467e+06	0.00109682	0.0575888	0.322825	-0.0427149	24.0412	-0.00092127	-0.0227	0.376214	5.18182	0.12719	-0.582705	46.3308	1	0	0.279922	0	440000	2.8401	-0.235165	C32	0.128964	0.871036	1	1	0	-0.126695	1	60000	0	0	1	0.980994	1	0.605693	0.0077081	1.68167	-4.12005	718.66	1	2	0.691291	0.627881
61	2013	21.4974	-1.49717	-0.294213	62	14706.1	500212	-0.0122942	-0.403548	-0.24553	-0.0984394	23.2266	-0.10104	-0.143233	0.257446	-3.5	0.020218	-0.0449953	45.8285	1	0	0.228087	0	440000	11.0688	0.0551872	L72	0.284697	0.715303	0	1	1	0.520859	2	3402432	1	1	1	0.178469	0	0.68272	0.0287592	2.00181	-3.88752	664.06	1	2	0.724801	0.51634
61	2014	21.223	-1.54329	-0.0859726	62	14943.4	337755	-0.0178609	0.131388	-0.169681	0.013546	23.3483	-0.0485203	-0.0145333	0.356726	-2.5	-0.004553	0.515278	45.8335	1	0	0.223033	0	440000	8.7918	-0.0251575	L72	0.314041	0.685959	0	1	1	1.0558	3	1620236	0	1	1	0.233414	0	0.630317	0.0337507	2.29927	-3.91808	627.71	1	2	0.653129	0.624936
61	2015	21.2752	-1.56652	0.200898	62	14479.7	323519	0.0455738	-0.234621	-0.108061	0.108856	23.504	0.0202177	0.0153667	0.275925	-1.5	-0.009007	0.818931	45.7806	1	0	0.176053	0	440000	2.6642	-0.241372	L72	0.273961	0.726039	0	1	1	0.689786	3	2344177	1	1	1	0.318718	0	0.692994	0.0182029	2.03328	-3.94414	715.15	1	1	0.443922	0.775587
61	2018	21.5571	-1.77031	1.74591	62	16823.3	477209	-0.00476971	0.215851	0.138894	0.0020042	23.6677	0.0505487	0.0474667	-0.316803	1.5	-0.00728	-0.500338	45.7451	1	0	0.0826329	0	440000	4.4517	-0.178299	L72	0.416416	0.583584	0	1	1	1.14026	3	392561	0	1	1	0.65215	1	0.547869	0.105845	2.3528	-4.04724	672.9	1	2	0.615911	0.665099
61	2019	21.7716	-1.35868	2.66941	62	16533	614333	-0.0233976	-0.0516167	0.22489	-0.0360232	23.6988	0.0469287	0.0474667	-0.263474	2.5	-0.002526	-0.453214	45.8105	1	0	0.0844872	0	440000	15.824	0.222976	L72	0.559522	0.440478	0	1	1	0.872791	1	372561	0	1	1	0.790228	1	0.753457	0.0827388	2.7592	-4.08377	720.63	1	2	0.740846	0.551873
61	2020	21.8784	-1.34523	3.76139	62	15536.9	652776	0.0127486	0.342547	0.159488	0.0100563	23.6888	0.0318657	0.0474667	-0.309821	3.5	0.003148	-0.33566	45.8161	1	0	0.0814731	0	440000	16.0042	0.229334	L72	0.647987	0.352013	0	1	1	1.26695	1	36500	0	1	1	0.885611	1	0.524332	0.0182296	3.04251	-4.12489	669.78	1	2	0.753037	0.548224
62	2016	22.4361	-0.813461	0.712147	62	14349	3.38085e+06	-0.160892	-0.832905	-0.157341	-0.142059	22.6581	-0.0823033	0.00428333	0.163832	-2.5	-0.071764	1.14407	46.046	0	0	0.0474818	1	440000	8.8076	-0.0246	L72	0.314047	0.685953	0	1	1	0.886868	3	20659586	1	1	1	0.388242	0	0.736283	0.0955293	2.21932	-4.03476	694.83	1	2	0.892785	0.567214
62	2017	22.8393	-0.839684	1.20982	49	14796.2	4529411	-0.0323751	-0.748441	-0.0680127	-0.0313466	22.871	-0.0150453	0.00428333	0.102999	-1.5	-0.070897	0.298191	46.0218	0	0	0.03611	1	440000	6.0228	-0.122863	F51	0.109112	0.890888	1	1	1	0.971332	3	20659586	1	1	1	0.525396	0	0.312175	0.0544104	1.24505	-4.06781	576.35	1	1	0.67569	0.697978
62	2018	23.1913	-0.424546	1.74591	49	16823.3	6194077	-0.0119655	-0.283892	-0.00249549	0.00772714	23.0556	0.00791467	0.00428333	0.0406347	-0.5	0.005673	-0.381573	46.017	0	0	0.0282084	1	440000	7.0826	-0.0854672	F51	0.101832	0.898168	1	1	1	1.43588	3	1162891	0	1	1	0.65215	1	0.371772	0.127455	2.17957	-4.09864	755.47	1	1	0.393615	0.840701
62	2019	23.3874	-0.787887	2.66941	49	16533	7.60746e+06	-0.0119932	-0.213505	0.0835009	-0.0017666	23.1525	0.00419367	0.00428333	-0.0671759	0.5	0.010786	-0.239798	46.0169	0	0	0.0229858	1	440000	5.3101	-0.14801	F51	0.101808	0.898192	1	1	1	1.50627	3	1692792	0	1	1	0.790228	1	0.393936	0.0648474	1.79821	-4.13265	677.64	1	1	0.383606	0.838322
62	2020	23.5163	-0.810479	3.76139	49	15536.9	8682075	0.0699365	0.321431	0.0180988	-0.00495131	23.2281	0.00895867	0.00368333	-0.0841844	1.5	0.006005	-0.484037	46.0046	0	0	0.0209542	1	440000	4.6798	-0.170251	F51	0.133019	0.866981	0	1	1	2.0412	3	1692792	0	1	1	0.885611	1	0.636339	0.102235	2.81901	-4.16742	732.22	1	1	0.438429	0.810587
62	2021	23.8518	-0.833712	1.59456	49	16267.8	10169449	0.14729	1.75731	0.126249	0.172396	23.4812	0.0762817	-0.0208167	-0.156106	2.5	0.120197	-0.336853	46.0597	0	0	0.0151394	1	440000	4.8682	-0.163603	F51	0.13744	0.86256	0	1	1	3.47709	1	1692792	0	1	1	0.980994	1	0.502992	0.0707926	3.28998	-4.18632	746.52	1	2	0.534604	0.718244
63	2007	24.2722	-2.0972	-0.60477	37	7842.1	720606	-21.1817	-1.20595	-0.669973	-0.374864	24.3913	-0.0388662	0.0453167	-0.858404	-7.75	0.0254212	0.193479	47.6275	0	0	0.0775532	0	440000	4.4141	-0.179626	C39	0.073565	0.926435	1	1	0	-0.168927	2	873316	0	1	1	-0.228283	0	0.576979	0.062972	3.28412	-3.38493	976.1	0	1	0	1
63	2008	24.5141	-2.45957	-0.56148	37	8395.7	721979	29.0746	-1.14964	-0.544335	-0.134893	24.6525	-0.00835517	0.0498167	-0.557885	-6.75	0.0269342	-0.0826333	47.8302	0	0	0.080663	0	440000	4.5299	-0.17554	C39	0.069447	0.930553	1	1	0	-0.112618	2	1374012	0	1	1	-0.154814	0	0.334222	0.0572369	2.13572	-3.37694	977.56	0	1	0	1
63	2009	24.8221	-2.45141	-0.519876	37	8923.3	856814	1.75402	-1.02295	-0.453434	0.00192347	24.9478	0.0275138	0.0333167	-0.418855	-5.75	0.0306303	0.32107	48.0699	0	0	0.0689909	0	440000	4.7457	-0.167925	C39	0.087409	0.912591	1	1	1	0.0140773	2	4599935	1	1	1	-0.101821	0	1.11934	0.114798	2.8613	-3.3556	975.14	0	1	0	1
63	2013	25.0439	-2.2744	-0.294213	37	14706.1	1.08888e+06	-2.01717	-0.389471	-0.0963434	-0.0160348	25.3292	0.0540768	0.0167167	0.0384762	-1.75	-0.00337375	-0.258433	53.2784	0	0	0.0744308	0	440000	1.907	-0.26809	C39	0.054426	0.945574	1	1	1	0.647554	3	6445003	1	1	1	0.178469	0	0.701489	0.0189187	2.93195	-3.42528	783.85	0	1	0	1
63	2014	25.1235	-2.23105	-0.0859726	37	14943.4	1.07753e+06	-6.28795	-0.234621	-0.0204947	0.0740871	25.3887	0.0426038	0.00221667	0.0248246	-0.75	0.00187125	-0.157282	49.4423	0	0	0.069181	0	440000	3.4458	-0.213793	C39	0.050204	0.949796	1	1	1	0.802404	3	5298399	1	1	1	0.233414	0	0.39141	0.0086972	2.58388	-3.45007	674.85	0	1	0	1
63	2015	25.3303	-1.96178	0.200898	37	14479.7	1.18393e+06	5.84066	0.835251	0.0411257	0.186706	25.5182	-0.0684212	0.0254167	0.0705772	0.25	0.00286225	-0.202542	50.588	0	0	0.063626	0	440000	3.8605	-0.19916	C39	0.053668	0.946332	1	1	1	1.87228	1	6530283	1	1	1	0.318718	0	0.693768	0.0075499	1.03158	-3.45591	776.29	0	1	0	1
63	2016	25.3407	-1.71999	0.712147	37	14349	1.24261e+06	2.19192	0.610015	0.133235	0.148722	25.6766	0.00149283	0.0208167	0.0474305	1.25	-0.0219447	-0.282461	50.2833	0	0	0.0530638	1	440000	-1.4364	-0.386063	C39	0.044692	0.955308	1	1	1	1.64704	1	3961769	1	1	1	0.388242	0	0.776039	0.0234242	2.08244	-3.45216	682.05	0	1	0	1
63	2017	25.4129	-2.4066	1.20982	37	14796.2	1.45527e+06	3.77283	0.48332	0.222563	0.0629686	25.6928	-0.0250772	0.00561667	0.19303	2.25	-0.00153075	0.177266	50.7518	0	0	0.0603909	0	440000	5.1706	-0.152933	C39	0.041492	0.958508	1	1	1	1.52035	3	2232769	1	1	1	0.525396	0	0.843639	0.0133879	2.41848	-3.48755	774.09	0	1	0	1
63	2018	25.1719	-1.06929	1.74591	37	16823.3	1.25312e+06	-2.0775	0.652247	0.28808	-0.0284573	25.5858	0.0353298	0.00051667	0.216223	3.25	0.0157842	-0.120532	49.2912	0	0	0.0687897	0	440000	-8.5488	-0.637026	C39	0.034534	0.965466	1	1	1	1.68927	3	27000	0	1	1	0.65215	1	0.535376	0.004022	4.00376	-3.5575	510.76	0	1	0	1
63	2019	25.2312	-1.70301	2.66941	37	16533	1.29502e+06	-1.35825	0.398856	0.374077	-0.00205058	25.6735	0.0213518	-0.0221833	0.269296	4.25	-0.0251357	0.217496	49.8828	0	0	0.0664508	0	440000	6.9461	-0.0902836	C39	0.089114	0.910886	1	1	1	1.43588	3	111300	0	1	1	0.790228	1	1.0838	0.0103669	2.89439	-3.57304	699.85	0	1	0	1
63	2020	25.3428	-1.62553	3.76139	37	15536.9	1.37637e+06	-11.9057	0.201774	0.308674	0.0486367	25.7381	-0.0160412	-0.0889833	0.507775	5.25	-0.0363578	0.113977	49.4129	0	0	0.0790653	0	440000	4.8592	-0.163921	C39	0.087135	0.912865	1	1	1	1.2388	3	207166	0	1	1	0.885611	1	0.966981	0.0104628	2.66967	-3.59457	703.33	0	1	0	1
63	2021	25.464	-1.68986	1.59456	37	16267.8	1.57778e+06	2.19415	0.821174	0.416825	0.0332563	25.8518	-0.0256082	-0.0885833	0.467512	6.25	-0.0151608	0.0805977	49.7307	0	0	0.0677872	0	440000	6.5084	-0.105728	C39	0.078766	0.921234	1	1	1	1.8582	3	208266	0	1	1	0.980994	1	0.705515	0.011415	2.01255	-3.60125	778.67	0	1	0	1
65	2015	22.1785	-0.825492	-0.553517	46	3944.44	12350357	-0.00193638	-0.189038	-0.283984	-1.46286	22.613	0.0242251	-0.0304429	-1.39319	-3	-0.0379799	0.654337	46.0286	1	0	0.0187078	0	110000	5.7676	-0.131867	E48	0.185179	0.814821	0	3	0	-0.15485	1	0	0	0	1	1.76911	1	0.565241	0.0664562		-4.39573	694.08	1	1	0.150321	0.943665
65	2016	22.8937	-1.31145	-0.454386	46	3869	4.31622e+06	0.0943385	-0.217192	-0.179739	0.30361	23.2204	0.0498861	0.0182571	-0.265387	-2	0.00385314	0.357952	46.095	1	0	0.031478	0	110000	6.5632	-0.103794	E48	0.223137	0.776863	0	3	0	-0.183004	1	0	0	0	1	1.82378	1	0.563359	0.160638	1.67487	-4.40797	568.08	1	2	1.08286	0.429101
65	2017	22.9985	-1.18978	-0.428481	46	3752.07	4.86258e+06	0.0436538	-0.132729	-0.0923339	0.289221	23.1625	-0.00851886	0.00455714	-0.0924363	-1	0.0445991	0.0615669	46.1101	1	0	0.0396525	0	110000	6.0119	-0.123247	E48	0.199384	0.800616	0	3	0	-0.0985408	3	0	0	0	1	1.90694	1	1.1706	0.214272	0.457798	-4.45198	678.75	1	2	1.2732	0.359174
65	2018	23.024	-1.14744	-0.445113	46	4009.22	5.19594e+06	-0.0640738	-0.0482649	-0.00895046	0.24842	23.1611	-0.0513469	0.0138571	-0.170172	0	0.0515371	-0.207345	46.1507	1	0	0.0367401	0	110000	6.886	-0.0924043	E48	0.187306	0.812694	0	3	0	-0.0140772	3	0	0	0	1	2.00334	1	0.483373	0.103077	0.568845	-4.49208	606.68	1	2	1.2323	0.360594
65	2019	23.1266	-0.761819	-0.396766	46	4019.83	6.46794e+06	-0.0697144	0.120662	0.149106	0.132068	23.4142	-0.0186229	0.00425714	0.119648	1	0.00717214	-0.233597	46.1689	1	0	0.0381118	0	110000	7.3196	-0.0771046	E48	0.156544	0.843456	0	3	1	0.15485	3	0	0	0	1	2.08084	1	0.444578	0.0606805	4.40634	-4.51243	652.67	1	2	1.24531	0.366372
65	2020	23.2767	-1.19338	-0.381111	46	3906.4	6.70352e+06	-0.0133317	0.23328	0.153175	0.246336	23.6181	0.00683714	-0.00314286	0.462202	2	-0.0330989	-0.323774	46.147	1	0	0.0437798	0	110000	6.4878	-0.106455	E48	0.175142	0.824858	0	3	1	0.267468	3	0	0	0	1	2.19049	1	0.756541	0.176891	3.82983	-4.5326	718.26	1	2	1.10124	0.419144
65	2021	23.2921	-1.16952	-0.534478	46	3972.04	6.82889e+06	0.0110639	0.23328	0.262726	0.243201	23.6856	-0.00245986	-0.00734286	1.33933	3	-0.0360829	-0.309139	46.1657	1	0	0.0983777	0	110000	5.4487	-0.14312	E48	0.147116	0.852884	0	3	1	0.267468	3	0	0	0	1	2.30014	1	0.309855	0.0275376	2.31801	-4.56525	674.1	1	2	1.25871	0.372684
66	2007	22.1694	-0.363771	-0.60477	37	7842.1	953282	-0.530109	-1.18121	-0.744288	-1.53222	21.915	-0.192557	0.00313636	-1.32135	-8.63636	0.0421124	0.0726786	46.5677	1	0	0.182032	0	440000	2.3256	-0.253319	C39	0.073565	0.926435	1	1	0	-0.183004	1	13200	0	1	0	-0.228283	0	0.502574	0.046098	2.51679	-3.54845	704.02	1	1	0.0883943	0.965492
66	2012	25.1022	-0.442802	-0.44725	37	12468	1.88222e+06	1.29205	-1.01228	-0.254619	0.720215	24.3915	0.0708674	0.0637864	0.571502	-3.63636	0.21583	-0.601303	46.9791	1	0	0.101548	0	440000	0.1188	-0.331187	C39	0.064357	0.935643	1	1	0	-0.0140772	3	31680	0	1	1	0.0709233	0	0.243918	0.0375163	3.46307	-3.58488	804	1	1	0.0297026	0.991714
66	2013	25.0782	-1.15461	-0.294213	37	14706.1	1.91969e+06	-0.411974	-0.646275	-0.170658	0.676484	24.3926	0.110854	0.0685864	0.498534	-2.63636	0.162612	-0.630421	46.8907	1	0	0.0943008	0	440000	-0.9646	-0.369415	C39	0.054426	0.945574	1	1	1	0.351932	1	31680	0	1	1	0.178469	0	0.340139	0.025968	3.5886	-3.6247	703.01	1	1	0.0144201	0.996347
66	2014	25.0697	-1.18463	-0.0859726	37	14943.4	1.91855e+06	2.2229	-0.604043	-0.0948096	0.650304	24.4258	0.118197	0.0596864	0.456574	-1.63636	0.162487	-0.558641	46.8147	1	0	0.0874685	0	440000	-0.0638	-0.33763	C39	0.050204	0.949796	1	1	1	0.394164	1	31680	0	1	1	0.233414	0	0.529971	0.0358996	2.95551	-3.65891	738.73	1	1	0.0166181	0.995728
66	2015	25.0128	-1.13946	0.200898	37	14479.7	1.88411e+06	2.46086	-0.406961	-0.0331892	0.629874	24.3985	0.111766	0.0463864	0.486841	-0.636364	0.128085	-0.462561	46.7673	1	0	0.09266	0	440000	-0.2647	-0.344719	C39	0.053668	0.946332	1	1	1	0.591245	1	31680	0	1	1	0.318718	0	0.68982	0.014702		-3.70369	745.84	1	1	0.0183444	0.99526
66	2016	24.9592	-1.12353	0.712147	37	14349	1.90499e+06	1.66606	-0.139493	0.0589201	0.565238	24.4334	0.0997224	0.0549864	-1.384	0.363636	0.131569	-0.36648	46.8073	1	0	0.0137785	0	440000	0.3143	-0.324289	C39	0.044692	0.955308	1	1	1	0.858713	3	31680	0	1	1	0.388242	0	0.394152	0.0174918	3.21254	-3.73758	592.62	1	1	0.0226363	0.993972
66	2017	22.9753	-0.825039	1.20982	37	14796.2	687457	-1.72197	-0.15357	0.148248	-0.399482	23.4447	-0.164879	-0.0735136	-0.188952	1.36364	-0.115723	0.237056	46.4976	1	0	0.122356	0	440000	7.7391	-0.0623024	C39	0.041492	0.958508	1	1	1	0.844636	3	31680	0	1	1	0.525396	0	0.831256	0.0265565	3.13396	-3.9097	636.2	1	3	1.14386	0.342578
66	2018	23.0268	-1.02788	1.74591	37	16823.3	722915	-1.6922	0.662911	0.213765	-0.398253	23.496	-0.0832496	-0.0705136	-0.157203	2.36364	-0.149765	-0.151591	46.3592	1	0	0.119983	0	440000	11.1366	0.0575795	C39	0.034534	0.965466	1	1	1	1.66112	3	445680	0	1	1	0.65215	1	0.574742	0.0125975	2.00378	-3.94491	696.82	1	3	1.12766	0.349778
66	2019	23.1069	-1.17956	2.66941	37	16533	799041	-1.25675	1.16969	0.299762	-0.418314	23.7992	-0.0668466	-0.0440136	0.213642	3.36364	-0.160779	0.912012	46.3835	1	0	0.128376	0	440000	11.4257	0.0677805	C39	0.089114	0.910886	1	1	1	2.1679	3	385680	0	1	1	0.790228	1	0.525302	0.0048985	3.12204	-3.95199	686.65	1	3	1.11951	0.339408
66	2020	23.3937	-1.28948	3.76139	37	15536.9	937449	-1.01849	1.07115	0.23436	-0.291233	24.0386	-0.00717464	-0.0542136	0.255182	4.36364	-0.237595	1.14328	46.3693	1	0	0.105339	0	440000	7.1052	-0.0846698	C39	0.087135	0.912865	1	1	1	2.06936	1	159000	0	1	1	0.885611	1	0.500212	0.0057909	3.49312	-3.96043	666.73	1	3	1.11767	0.33441
66	2021	23.6019	-1.17997	1.59456	37	16267.8	1.05656e+06	-1.01037	1.24008	0.34251	-0.202611	24.211	0.00329836	-0.0543136	0.569238	5.36364	-0.178837	0.405973	46.4723	1	0	0.121367	0	440000	3.9236	-0.196934	C39	0.078766	0.921234	1	1	1	2.23829	3	279000	0	1	1	0.980994	1	0.708946	0.0111649	3.86481	-3.97463	673.76	1	2	0.597882	0.592199
68	2014	18.0231	-1.26758	-0.0859726	37	14943.4	262479	-0.0823877	-0.131974	-0.241005	-0.594486	19.8575	0.104228	-0.0179875	0.0825165	-3.5	0.0139059	13.388	45.9538	1	0	0.487718	0	440000	-89.8912	-3.50722	C39	0.050204	0.949796	1	1	0	-0.211159	3	0	0	1	0	0.233414	0	0.741474	0.0831082	6.64513	-3.56321		1	2	0.689069	0.504073
68	2015	18.9549		0.200898	37	14479.7	458653	0.0563531	-0.10382	-0.179385	-0.22077	20.446	-0.493037	0.0467125	0.0340918	-2.5	-0.00320813	6.78089	45.9838	1	0	0.257957	0	440000	4.8167	-0.16542	C39	0.053668	0.946332	1	1	0	-0.183004	1	0	0	1	0	0.318718	0	0.396457	0.0221667	2.04528	-3.71625	657.98	1	2	0.693086	0.500061
68	2016	19.5111	-1.38161	0.712147	37	14349	711874	0.0373333	-0.00527898	-0.0872757	-0.104182	20.9961	-0.228671	0.0323125	0.00080739	-1.5	0.00983687	0.173768	45.995	1	0	0.143942	0	440000	3.3254	-0.218041	C39	0.044692	0.955308	1	1	0	-0.0844636	2	1200	0	1	0	0.388242	0	0.604985	0.0651631	0.836718	-3.83498		1	1	0.112872	0.953332
68	2017	19.8388	-1.13927	1.20982	37	14796.2	744017	0.107896	-0.0193562	0.00205231	0.179305	21.7542	-0.00872475	0.0197125	-0.0563199	-0.5	-0.00321013	-3.69399	45.9785	1	0	0.0637016	0	440000	9.2463	-0.00912034	C39	0.041492	0.958508	1	1	0	-0.0985408	2	1200	0	1	0	0.525396	0	0.514997	0.0743634	1.51256	-3.94083	695.55	0	1	0	1
68	2018	19.1429	-1.22878	1.74591	37	16823.3	380588	-0.018452	-0.0193562	0.0675696	0.153756	21.9598	0.109071	0.0054125	-0.123475	0.5	-0.00167113	-3.99148	45.9398	1	0	0.0484945	0	440000	-46.3026	-1.96918	C39	0.034534	0.965466	1	1	0	-0.0985408	3	1200	0	1	0	0.65215	1	0.231937	0.0192011	3.85739	-3.99017	452.14	0	1	5.96e-08	1
68	2019	19.232		2.66941	37	16533	406292	-0.0667771	0.0228756	0.153566	0.177501	22.0547	0.128105	-0.0163875	-0.0281646	1.5	-0.0104371	-4.10613	45.9423	1	0	0.0485171	1	440000	2.3841	-0.251255	C39	0.089114	0.910886	1	1	0	-0.056309	1	800	0	1	1	0.790228	1	0.382783	0.0109726	4.11933	-4.03326	716.14	1	2	0.718514	0.599772
68	2020	19.2478		3.76139	64	15536.9	474438	-0.0374477	0.0932619	0.0881638	0.0382807	22.0353	0.171417	-0.0350875	0.0407194	2.5	-0.00848213	-4.29056	45.9291	1	0	0.0529912	0	440000	-52.7025	-2.195	M74	0.131614	0.868386	0	3	1	0.0140773	3	400	0	1	1	0.885611	1	0.468678	0.02906	4.44102	-4.07269	618.79	1	2	0.381936	0.777257
68	2021	20.657	-1.45965	1.59456	64	16267.8	1.39262e+06	0.0034822	0.163648	0.196314	0.370595	22.1165	0.21761	-0.0346875	0.0498242	3.5	0.00326587	-4.26053	45.9515	1	0	0.0493089	0	440000	-11.3799	-0.736923	M74	0.099908	0.900092	1	3	1	0.0844636	3	0	0	1	1	0.980994	1	0.374963	0.0269017	5.03585	-4.11485	591.14	1	2	0.879181	0.502308
69	2015	24.1964	0.553896	0.200898	67	14479.7	1.32714e+06	-0.0287165	0.0516167	-0.0911822	-0.0132073	25.4705	-0.0339767	-0.0188	0.031026	-1	0.001045	0.0352107	46.8087	1	0	0.13022	0	440000	27.2216	0.625144	N78	0.727438	0.272562	0	1	1	0.0703864	3	14261580	1	1	1	0.318718	0	0.446943	0.0032208	2.49129	-3.46866	800.86	1	2	0.770641	0.498151
69	2016	24.2923	0.34454	0.712147	67	14349	1.45254e+06	0.0263682	-0.0750788	0.00092708	-0.00758298	25.7092	0.00314033	0.0105	0.00333084	0	0.002996	-0.00209133	47.0806	1	0	0.0997643	0	440000	35.2336	0.90785	N78	0.740074	0.259926	0	1	0	-0.056309	1	13537864	1	1	1	0.388242	0	0.623228	0.0217756	2.175	-3.44287	803.03	1	2	0.776138	0.483316
69	2017	24.469	0.242154	1.20982	67	14796.2	1.68489e+06	0.00234828	0.0234621	0.0902551	0.0207903	26.1053	0.0308363	0.0083	-0.0343568	1	-0.004041	-0.0331193	46.0512	1	0	0.0646546	0	440000	35.3824	0.9131	N78	0.684296	0.315704	0	1	1	0.0422318	3	6571458	1	1	1	0.525396	0	0.920177	0.0239146	2.88769	-3.3629	806.26	1	2	0.764473	0.488838
70	2012	21.1996	-0.935677	-0.44725	36	12468	906581	-0.346717	-0.505374	-0.329048	-0.532215	21.4122	-0.111124	0.06766	-0.438501	-4.5	0.014371	-0.43709	46.0012	1	0	0.1682	0	440000	3.5656	-0.209566	C38	0.082636	0.917364	1	1	0	-0.0140772	2	150300	0	1	0	0.0709233	0	0.226493	0.143707	3.2794	-3.71725	714.12	1	1	0.105613	0.957024
70	2013	21.1756	-1.1294	-0.294213	36	14706.1	808201	-0.377979	-0.434988	-0.245087	-0.441317	21.5357	-0.137593	0.04156	-0.202662	-3.5	-0.026529	-0.140903	46.0104	1	0	0.188199	0	440000	4.329	-0.182629	C38	0.073302	0.926698	1	1	1	0.0563091	1	97725	0	1	0	0.178469	0	0.271615	0.0631857	2.42711	-3.76693	632.61	1	1	0.0087148	0.997767
70	2014	21.3721	-1.06923	-0.0859726	36	14943.4	919392	-0.215276	-0.350524	-0.169238	-0.373731	21.6819	-0.104022	0.03406	-0.0811395	-2.5	-0.040302	0.449246	46.0222	1	0	0.183618	0	440000	3.9053	-0.197579	C38	0.079928	0.920072	1	1	1	0.140773	1	90225	0	1	0	0.233414	0	0.508822	0.143606		-3.81669	612.88	0	1	5.96e-08	1
70	2015	21.6193	-1.10786	0.200898	36	14479.7	724792	0.0173286	-0.139365	-0.107618	0.111297	22.1007	0.0241278	0.02106	0.0234481	-1.5	0.00586	1.03939	45.9993	1	0	0.134111	0	440000	-12.0905	-0.761996	C38	0.076514	0.923486	1	1	1	0.351932	2	71475	0	1	1	0.318718	0	0.376897	0.0332139	1.9949	-3.87448	699.13	1	1	0.136113	0.941057
70	2016	22.252	-1.20186	0.712147	36	14349	1.03837e+06	0.177106	-0.251983	-0.0155088	0.384526	22.2849	0.0520378	0.02106	0.119493	-0.5	0.066375	0.393774	46.0458	1	0	0.122796	0	440000	3.1149	-0.225469	C38	0.080676	0.919324	1	1	1	0.239314	2	71475	0	1	1	0.388242	0	0.729216	0.139728	2.28678	-3.91753	696.32	1	1	0.101293	0.959187
70	2017	22.4231	-0.633432	1.20982	36	14796.2	1.11332e+06	0.259596	-0.125288	0.0738192	0.485916	22.4902	0.0678148	0.02106	0.102086	0.5	0.045185	-0.165409	46.06	1	0	0.0982729	0	440000	4.672	-0.170526	C38	0.095716	0.904284	1	1	1	0.366009	1	97650	0	1	1	0.525396	0	0.209872	0.0343347	2.58882	-3.95749	684	0	1	5.96e-08	1
70	2018	22.4648	-1.00116	1.74591	36	16823.3	1.3654e+06	0.158831	0.114026	0.139337	0.323493	22.7	0.0745188	0.02106	0.294011	1.5	0.02769	-0.46229	46.0624	1	0	0.0965322	0	440000	5.6725	-0.135223	C38	0.092594	0.907406	1	1	1	0.605323	1	152650	0	1	1	0.65215	1	0.5325	0.0845703	3.14666	-3.9937	723.54	1	1	0.0964368	0.961589
70	2019	22.1885	-0.95855	2.66941	36	16533	1.19733e+06	0.126541	0.268876	0.225333	0.178513	22.6819	-0.0272622	-0.06994	0.115041	2.5	-0.002749	0.0577901	46.0689	1	0	0.0821887	0	440000	8.9844	-0.0183616	C38	0.097589	0.902411	1	1	1	0.760173	3	183180	0	1	1	0.790228	1	0.595338	0.0138146	3.82314	-4.03418	657.57	1	1	0.116133	0.951651
70	2020	22.2756	-0.603046	3.76139	36	15536.9	1.64144e+06	0.178723	0.747503	0.159931	-0.0498311	23.0344	0.0846738	-0.07764	0.0813585	3.5	-0.084291	-0.321624	46.0185	1	0	0.0558617	0	440000	1.2969	-0.289618	C38	0.090445	0.909555	1	1	1	1.2388	3	183180	0	1	1	0.885611	1	0.480592	0.0214978	3.19779	-4.05984	591.32	1	1	0.0977305	0.960952
70	2021	22.2473	-0.900435	1.59456	36	16267.8	1.65555e+06	0.0218467	0.677117	0.268081	-0.0866494	22.8424	0.0768288	-0.07994	-0.0131355	4.5	-0.00561	-0.412888	45.9412	1	0	0.0615822	0	440000	-12.8576	-0.789064	C38	0.079737	0.920263	1	1	1	1.16841	3	45180	0	1	1	0.980994	1	0.667034	0.0568765	4.35921	-4.10897	536.15	1	1	0.114595	0.952445
78	2009	21.7202	0.212468	-0.519876	25	8923.3	881028	0.531604	-0.0335689	-0.485797	-0.679099	21.8753	-0.00992008	-0.0441154	-0.347042	-6	-0.0749704	1.59214	45.9353	0	0	0.140643	0	440000	0.0225	-0.334585	C27	0.031055	0.968945	1	1	0	-0.056309	2	346081	0	1	0	-0.101821	0	0.443027	0.009005	4.19331	-3.82678	656.23	1	2	0.733707	0.573268
78	2010	22.1093	-0.94174	-0.46061	25	9624.6	1.14783e+06	1.585	0.0227402	-0.402631	-0.554548	22.1458	-0.00869108	-0.100115	-0.423347	-5	0.00584662	1.03802	45.9458	0	0	0.0994265	0	440000	1.4146	-0.285464	C27	0.02495	0.97505	1	1	1	3.13e-08	2	346081	0	1	1	-0.0245751	0	0.320109	0.0136991	4.01525	-3.87549	715.96	1	2	0.669864	0.632696
78	2011	22.3919	-0.99497	-0.54393	25	10792.8	1.27006e+06	0.0711363	-0.0476461	-0.275376	-0.373136	22.2992	0.00810192	-0.0999154	-0.423104	-4	0.0572906	0.048532	45.9297	0	0	0.0853097	0	440000	1.1971	-0.293139	C27	0.04983	0.95017	1	1	0	-0.0703863	2	346081	0	1	1	0.010681	0	0.169072	0.0188342	6.12925	-3.91764	700.68	1	1	0.544329	0.720542
78	2012	22.5824	-0.995446	-0.44725	50	12468	1.42275e+06	-0.32091	-0.13211	-0.212668	-0.29621	22.492	0.0286609	-0.0970154	-0.37761	-3	0.0715146	-0.152006	45.9381	0	0	0.0736248	0	440000	1.6007	-0.278898	F52	0.04671	0.95329	1	1	0	-0.15485	1	346081	0	1	1	0.0709233	0	0.258659	0.0434081	5.72855	-3.95747	712.65	1	2	0.534295	0.725472
78	2013	22.8019	-0.636538	-0.294213	50	14706.1	1.66599e+06	-0.495635	-0.103955	-0.128707	-0.23453	22.8051	-0.0265111	-0.0204154	-0.0727036	-2	0.0133066	-0.21494	45.9372	0	0	0.0730244	0	440000	2.9181	-0.232413	F52	0.047262	0.952738	1	1	0	-0.126695	1	346081	0	1	1	0.178469	0	0.374766	0.0250453	3.25839	-3.99038	734.65	1	1	0.641381	0.695848
78	2014	23.0059	-0.96183	-0.0859726	50	14943.4	1.96755e+06	-0.419131	0.0227402	-0.0528581	-0.196898	22.9883	0.0238499	-0.118115	0.0714441	-1	0.0217616	-0.062307	45.9143	0	0	0.0702264	0	440000	0.8714	-0.304631	F52	0.054051	0.945949	1	1	1	3.13e-08	1	346081	0	1	1	0.233414	0	0.428082	0.0212901	3.62998	-4.02232	548.86	1	1	0.634827	0.70216
78	2015	23.1318	-1.08724	0.200898	50	14479.7	2.46951e+06	-0.2528	0.0508947	0.00876235	-0.298207	23.2698	0.0410019	-0.0909154	-0.323067	0	-0.00976738	0.588664	45.9461	0	0	0.0357225	0	440000	4.7949	-0.166189	F52	0.076254	0.923746	1	1	1	0.0281546	3	8873381	1	1	1	0.318718	0	0.500162	0.0112518	2.84345	-4.04432	759.51	1	1	0.584003	0.731422
78	2016	23.3338	0.14591	0.712147	50	14349	2.42271e+06	-0.260108	-0.188419	0.100872	-0.0771093	23.5364	-0.143864	0.0946846	-0.257282	1	-0.0225644	-0.167109	46.0067	0	0	0.0292231	0	440000	3.865	-0.199001	F52	0.069131	0.930869	1	1	0	-0.211159	1	11708793	1	1	1	0.388242	0	0.903864	0.0295054	3.40969	-4.06098	681.6	1	1	0.594997	0.719192
78	2017	23.9397	0.0254407	1.20982	50	14796.2	2.69268e+06	-0.0725396	-0.0335689	0.1902	0.423191	24.1529	-0.00070308	0.116085	0.169787	2	-0.0143214	-0.410875	46.2784	0	0	0.02418	0	440000	3.4945	-0.212074	F52	0.076381	0.923619	1	1	0	-0.056309	1	11708793	1	1	1	0.525396	0	0.460707	0.0246629	4.83001	-4.02361	674.56	1	2	0.631773	0.653768
78	2018	24.3708	0.0401445	1.74591	50	16823.3	3.30443e+06	-0.0513218	0.0227402	0.255717	0.649568	24.4399	0.0348679	0.105085	0.363588	3	0.0196126	-0.606306	46.0828	0	0	0.022027	0	440000	1.9609	-0.266188	F52	0.092887	0.907113	1	1	1	3.13e-08	1	11708793	1	1	1	0.65215	1	0.437396	0.0242106	4.04142	-4.01643	686.97	1	2	0.613112	0.661878
78	2019	24.4488	-1.07684	2.66941	50	16533	3.66155e+06	-0.113959	-0.202496	0.341713	0.624902	24.4409	0.0182699	0.0894846	0.454483	4	0.0144646	-0.562165	45.9095	0	0	0.0240986	0	440000	1.3744	-0.286883	F52	0.093244	0.906756	1	1	0	-0.225236	3	26129913	1	1	1	0.790228	1	0.385224	0.0142225	3.47206	-4.05625	648.69	1	2	0.633051	0.627672
78	2020	24.4127	-1.10893	3.76139	50	15536.9	3.81748e+06	-0.0466615	0.064972	0.276311	0.547121	24.4051	0.0203619	0.0814846	0.531008	5	-0.0694154	-0.533785	45.8825	0	0	0.0269634	0	440000	-0.1058	-0.339112	F52	0.139331	0.860669	0	1	1	0.0422318	3	14631120	1	1	1	0.885611	1	0.413868	0.0057812	3.84684	-4.10253	557.42	1	2	0.597537	0.651366
78	2021	24.4381	-1.16128	1.59456	50	16267.8	4.25117e+06	-0.154673	0.557676	0.384462	0.464954	24.3504	0.0145749	0.0837846	0.633844	6	-0.0127584	-0.557862	45.9838	0	0	0.0315659	0	440000	0.6413	-0.312751	F52	0.091279	0.908721	1	1	1	0.534936	3	14631120	1	1	1	0.980994	1	0.590653	0.0325113	4.23498	-4.15191	567.98	1	2	0.635654	0.611219
88	2020	20.0906	-1.28042	3.76139	51	15536.9	626393	-0.00594035	-0.0281545	-0.0540753	0.00058997	23.2967	-0.00963	0.0113	-0.0182721	-0.5	-0.001187	0.105261	45.9711	1	0	0.262314	0	440000	73.5488	2.25981	G54	0.068663	0.931337	1	2	0	-0.140773	3	0	0	0	1	0.885611	1	0.535717	0.0238437	1.14382	-4.04224	661.29	1	2	0.83065	0.480894
88	2021	20.3374	-1.40588	1.59456	51	16267.8	802678	0.00594035	0.0281545	0.0540753	-0.00058997	23.3588	0.00963	-0.0113	0.0182721	0.5	0.001187	-0.105261	46.0098	1	0	0.255682	0	440000	82.5864	2.57871	G54	0.07033	0.92967	1	2	0	-0.0844636	1	0	0	0	1		1	0.623214	0.0789289	1.22904	-4.07721	670.16	1	2	0.87933	0.457822
90	2011	21.9894	1.56096	-0.54393	45	10792.8	2.95848e+06	-0.0687639	0.144612	-0.356142	-1.28779	22.7382	-0.102277	-0.0501	-0.47849	-5	0.0543104	-0.0844974	45.9808	1	0	0.0219459	1	440000	6.6288	-0.10148	E47	0.660939	0.339061	0	3	1	0.253391	3	5159	0	1	1	0.010681	0	0.224517	0.0281452	4.031	-3.8726	646.75	1	2	0.82443	0.499787
90	2012	21.8484	-0.0792245	-0.44725	46	12468	1.38019e+06	-0.194672	0.0742256	-0.293434	-0.666379	22.8725	-0.0684987	-0.0692	-0.591575	-4	-0.00430664	-0.0233354	45.9901	1	0	0.0171363	0	440000	9.6428	0.00487029	E48	0.194802	0.805198	0	3	1	0.183005	3	5675	0	0	1	0.0709233	0	0.278958	0.0335264	3.2777	-3.90775	699.55
90	2013	22.2304	-0.0243716	-0.294213	46	14706.1	2.00174e+06	-0.207858	-0.179165	-0.209473	-0.656127	23.0048	-0.0372627	-0.0778	-0.103454	-3	0.0346614	-0.0573264	46.0297	1	0	0.0244599	0	440000	10.3026	0.0281516	E48	0.172364	0.827636	0	3	0	-0.0703863	3	0	0	0	1	0.178469	0	0.506331	0.0519594	1.23256	-3.94146	560.78	1	2	0.896983	0.479892
90	2014	22.3907	-0.259221	-0.0859726	46	14943.4	2122886	-0.17771	0.00383925	-0.133624	-0.554587	23.1236	-0.0282117	-0.0041	-0.329734	-2	0.00022236	0.263979	46.0419	1	0	0.0173207	0	440000	9.3292	-0.00619519	E48	0.183094	0.816906	0	3	1	0.112618	3	0	0	0	1	0.233414	0	0.395077	0.0520147	1.71239	-3.97452	694.87	1	2	0.94536	0.445572
90	2015	22.5666	-0.125455	0.200898	46	14479.7	2.32101e+06	-0.0536913	0.00383925	-0.0720038	-0.46791	23.5299	-0.0674037	0.0453	-0.422378	-1	0.0137834	0.234035	46.0373	1	0	0.0105172	0	440000	7.3846	-0.074811	E48	0.185179	0.814821	0	3	1	0.112618	3	1000	0	0	1	0.318718	0	0.978233	0.0642432	3.15502	-3.98162	723.12	1	2	0.935158	0.439832
90	2016	22.5493	-0.0820328	0.712147	46	14349	1464391	-0.0678486	0.0179165	0.0201054	-0.0247135	23.6829	-0.0214117	0.0453	-0.068176	0	-0.0118976	0.0830066	46.034	1	0	0.0128612	0	440000	8.5478	-0.0337671	E48	0.223137	0.776863	0	3	1	0.126695	3	1400	0	0	1	0.388242	0	0.33435	0.0276296	2.39336	-4.00556	668.96	1	2	0.923634	0.461209
90	2017	22.6327	-0.113686	1.20982	46	14796.2	1.12907e+06	0.0157539	0.10238	0.109433	0.318809	23.9734	0.0515693	0.0453	0.165472	1	0.00012936	0.0438856	46.0785	1	0	0.0121507	0	440000	10.908	0.0495133	E48	0.199384	0.800616	0	3	1	0.211159	3	1400	0	0	1	0.525396	0	0.422199	0.0311588	3.96653	-4.00951	720.88	1	2	1.17547	0.387945
90	2018	23.0466	-0.135316	1.74591	46	16823.3	1.36399e+06	0.00258723	-0.179165	0.174951	0.543624	24.1809	0.0317353	0.0435	0.161316	2	-0.0522896	-0.159225	46.1869	1	0	0.00983266	0	440000	8.9788	-0.0185592	E48	0.187306	0.812694	0	3	0	-0.0703863	3	0	0	0	1	0.65215	1	0.472156	0.0763933	2.70258	-4.01932	680.18	1	2	1.05508	0.419194
90	2019	23.4087	-0.190163	2.66941	46	16533	1538855	0.0984199	0.00383925	0.260947	0.785168	24.4199	0.0673833	0.0277	0.427542	3	-0.0467216	-0.0862284	46.2737	1	0	0.0101034	0	440000	10.3082	0.0283492	E48	0.156544	0.843456	0	3	1	0.112618	3	170820	0	0	1	0.790228	1	0.640645	0.0496766	3.16251	-4.01994	681.58	1	2	0.91679	0.460558
90	2020	23.5638	0.300829	3.76139	46	15536.9	1.52274e+06	0.260037	0.00383925	0.195545	0.950736	24.6151	0.0817623	-0.0066	0.600697	4	0.0190494	-0.0909864	46.2619	1	0	0.00988395	0	440000	10.7511	0.043977	E48	0.175142	0.824858	0	3	1	0.112618	3	341610	0	0	1	0.885611	1	0.687429	0.022788	3.51888	-4.02417	698	1	2	0.870225	0.486261
90	2021	23.8704	-0.530537	1.59456	46	16267.8	1.8565e+06	0.393746	0.00383925	0.303696	1.05917	24.8147	0.0926153	0.0007	0.638781	5	-0.00694064	-0.123306	45.8828	1	0	0.00840967	0	440000	9.7488	0.00861054	E48	0.147116	0.852884	0	3	1	0.112618	3	265790	0	0	1	0.980994	1	0.834459	0.0593249	3.55877	-4.02417	659.27	1	2	0.8766	0.472221
99	2020	21.1669	-2.12083	3.76139	53	15536.9	1550607	-0.0197406	-0.126695	-0.0540753	-0.0199929	22.4303	0.048022	-0.00835	0.0304225	-0.5	-0.0015525	-0.019874	46.0279	1	0	0.411788	0	440000	16.201	0.236279	G56	0.489104	0.510896	0	2	0	-0.056309	3	700	0	0	1	0.885611	1	0.212566	0.0271953	0.936887	-3.99787	677.09	1	1	0.19053	0.924594
99	2021	21.2425	-2.08402	1.59456	53	16267.8	1.60681e+06	0.0197406	0.126695	0.0540753	0.0199929	22.6129	-0.048022	0.00835	-0.0304225	0.5	0.0015525	0.019874	46.0537	1	0	0.322801	0	440000	17.7118	0.289588	G56	0.411171	0.588829	0	2	1	0.197082	3	700	0	0	1		1	0.336015	0.0405062	-0.768854	-4.03573	666.01	1	1	0.153636	0.939764
100	2010	24.6713	-0.0563143	-0.46061	37	9624.6	1.00381e+06	-5.87619	-0.698232	-0.491619	-0.217721	24.7025	-0.0076472	0.0451372	-2.35829	-6.2	0.170813	-0.0308346	46.3088	0	0	0.0538726	0	440000	0.9115	-0.303216	C39	0.084573	0.915427	1	1	1	0.534936	2	237600000	1	1	1	-0.0245751	0	0.485877	0.0113782	2.15471	-3.24706	945.63	1	3	1.45528	0.297223
100	2012	24.9638	0.280411	-0.44725	37	12468	1.01006e+06	-12.1426	-0.993855	-0.301656	0.0705076	25.1021	0.0769478	-0.0406628	-0.355843	-4.2	0.0138825	-0.0064626	46.6679	0	0	0.267604	0	440000	1.8477	-0.270182	C39	0.064357	0.935643	1	1	1	0.239314	2	502600000	1	1	1	0.0709233	0	0.448428	0.003986	3.96567	-3.24057	853.66	1	4	1.54466	0.268523
100	2014	25.3387	0.0305752	-0.0859726	37	14943.4	1.32726e+06	-8.50136	1.59636	-0.141846	0.172279	25.2545	0.0414628	-0.0508628	-0.408271	-2.2	0.0772425	0.0970564	47.3677	0	0	0.218031	0	440000	4.2696	-0.184725	C39	0.050204	0.949796	1	1	1	2.82953	2	653600000	1	1	1	0.233414	0	0.49727	0.0021679	1.56182	-3.28396	784.63	1	4	1.85695	0.1765
100	2015	25.3732	-0.484252	0.200898	37	14479.7	1.42619e+06	-1.39666	1.24443	-0.0802256	0.135132	25.4396	-0.0060462	-0.0069628	-0.156792	-1.2	0.0248855	0.10834	46.973	0	0	0.23301	0	440000	3.1035	-0.225871	C39	0.053668	0.946332	1	1	1	2.4776	2	646300000	1	1	1	0.318718	0	0.667758	0.0016585	1.38947	-3.27682	846.05	1	4	1.7705	0.187302
100	2016	25.3912	-0.613971	0.712147	37	14349	1.34008e+06	0.718723	0.808035	0.0118837	0.213868	25.7146	0.0197548	0.0101372	0.213764	-0.2	-0.0030225	-0.0141396	47.1503	0	0	0.25636	0	440000	1.9901	-0.265158	C39	0.044692	0.955308	1	1	1	2.0412	1	646300000	1	1	1	0.388242	0	0.926981	0.0099327	1.40207	-3.24132	712.98	1	5	1.78699	0.182237
100	2017	25.438	-0.613055	1.20982	37	14796.2	1.48853e+06	4.51916	1.5119	0.101212	0.155618	25.8003	-0.0071052	0.0296372	0.0678861	0.8	-0.0221845	0.0071554	47.7195	0	0	0.203376	0	440000	3.2432	-0.220942	C39	0.041492	0.958508	1	1	1	2.74507	1	646300000	1	1	1	0.525396	0	0.467144	0.0033258	1.74802	-3.25648	759.26	1	5	1.71817	0.199741
100	2018	25.4538	-0.601006	1.74591	37	16823.3	1.26404e+06	8.51616	0.06194	0.166729	0.334372	25.9847	0.0148838	0.0188372	0.166537	1.8	-0.0339525	-0.111109	47.7829	0	0	0.186653	1	440000	3.6478	-0.206665	C39	0.034534	0.965466	1	1	1	1.29511	1	648900000	1	1	1	0.65215	1	0.403266	0.004921	1.57908	-3.24085	754.11	1	5	1.65147	0.213839
100	2019	25.0399	0.411885	2.66941	37	16533	2.1221e+06	6.97694	-0.937546	0.252725	-0.596538	25.8283	-0.0568672	0.0067372	0.400407	2.8	-0.0420735	-0.0062486	47.5365	0	0	0.275774	1	440000	4.8296	-0.164965	C39	0.089114	0.910886	1	1	1	0.295623	1	813400000	1	1	1	0.790228	1	0.536114	0.0023348	2.29334	-3.32823	734.61	1	3	1.06746	0.355096
100	2020	25.0629	0.0054603	3.76139	37	15536.9	1.58508e+06	1.79954	-1.10647	0.187323	-0.281691	26.2759	-0.0185152	-0.0049348	1.11434	3.8	-0.111532	0.0455864	47.0974	0	0	0.359934	1	440000	6.6421	-0.10101	C39	0.087135	0.912865	1	1	1	0.126695	1	815300000	1	1	1	0.885611	1	0.945704	0.0020243	2.04562	-3.22708	608.43	1	2	0.939107	0.464211
100	2021	25.8203	-0.723075	1.59456	37	16267.8	2.51217e+06	5.38631	-1.48656	0.295474	0.014174	26.4557	-0.0568682	-0.0070628	1.31626	4.8	-0.0740585	-0.0893446	48.023	0	0	0.367955	1	440000	10.0845	0.0204558	C39	0.078766	0.921234	1	1	0	-0.253391	2	815600000	1	1	1	0.980994	1	0.931969	0.0026046	1.70364	-3.20551	842.83	1	3	1.06123	0.391734
151	2016	21.2928	-0.519313	-0.454386	49	3869	4.36385e+06	0.024301	0.0422318	-0.22707	-0.1016	21.4502	-0.0581005	-0.0155667	-0.485538	-2.5	-0.023581	1.08148	46.021	1	0	0.0160306	0	110000	6.1977	-0.116691	F51	0.103248	0.896752	1	1	0	-0.15485	1	0	0	1	0	1.82378	1	0.446134	0.0474573	1.47055	-3.80036	681.31	1	1	0.450072	0.785085
151	2017	21.5246	-0.929585	-0.428481	49	3752.07	5.67073e+06	0.0483493	-0.0422318	-0.139665	-0.131677	21.4919	-0.0348655	-0.0154667	0.166544	-1.5	0.083593	0.0996622	46.0211	1	0	0.0295149	0	110000	4.1671	-0.188342	F51	0.109112	0.890888	1	1	0	-0.239314	1	5000	0	1	0	1.90694	1	0.421331	0.0505839	-0.772583	-3.84364	681.76	1	2	0.431555	0.769938
151	2018	20.9629	-0.927293	-0.445113	49	4009.22	3.30919e+06	-0.0301979	0.0140773	-0.0562811	-0.154844	21.4923	-0.0392915	-0.0157667	0.10772	-0.5	0.155564	-0.160619	46.0071	1	0	0.0278183	0	110000	7.0758	-0.0857071	F51	0.101832	0.898168	1	1	0	-0.183004	3	0	0	1	0	2.00334	1	0.328385	0.0251154	3.00846	-3.88367	636.46	1	2	0.606288	0.653003
151	2019	20.8918	-0.907669	-0.396766	49	4019.83	3.3625e+06	-0.0469715	1.11e-16	0.101776	-0.241856	21.5956	0.0281045	-0.00346667	0.0707707	0.5	-0.049859	-0.195178	46.002	1	0	0.0241767	0	110000	0.8675	-0.304769	F51	0.101808	0.898192	1	1	0	-0.197082	3	0	0	1	0	2.08084	1	0.386891	0.0596199	4.98798	-3.93115	603.66	1	2	0.782669	0.532878
151	2020	20.4759	-0.877161	-0.381111	49	3906.4	2.38791e+06	-0.0514239	-0.0281545	0.105844	-0.315526	21.3138	0.0711345	-0.00546667	-0.0505283	1.5	-0.084363	-0.125603	45.9571	1	0	0.0283865	0	110000	-29.8284	-1.38788	F51	0.133019	0.866981	0	1	0	-0.225236	3	0	0	1	0	2.19049	1	0.451156	0.110121	3.48868	-3.94859	610.96	1	2	0.925978	0.425424
151	2021	21.4932	-0.689626	-0.534478	49	3972.04	1.87141e+06	0.055943	0.0140773	0.215396	0.945503	22.0243	0.0330185	0.0557333	0.191032	2.5	-0.081354	-0.699745	46.0011	1	0	0.0177602	0	110000	3.0943	-0.226196	F51	0.13744	0.86256	0	1	0	-0.183004	1	0	0	1	1	2.30014	1	0.212036	0.0486402	2.85003	-4.03236	617.09	1	2	0.874065	0.527419
153	2011	21.1397	-0.315007	-0.725876	25	3259.4	305374	0.204225	0.035833	-0.480411	0.0439234	20.9996	-0.109065	0.0847364	-0.314459	-5	0.052202	-0.0700414	45.9896	0	0	0.365035	0	340000	0.6594	-0.312112	C27	0.04983	0.95017	1	1	0	-0.168927	1	0	0	1	0	-0.79847	0	0.247598	0.0485963	3.3097	-3.63539	667.54	1	2	0.687052	0.506083
153	2012	21.2287	-0.321199	-0.718859	25	3609.84	303231	0.00673168	-0.00639876	-0.365208	0.140039	21.0952	-0.062874	0.0838364	-0.2325	-4	0.074365	-0.0589424	45.9893	0	0	0.360086	0	340000	1.1076	-0.296297	C27	0.02475	0.97525	1	1	0	-0.211159	1	0	0	1	0	-0.702559	0	0.245793	0.0855516	3.20016	-3.68639	683.39	1	2	0.690372	0.502772
153	2013	21.1485	-0.120328	-0.709784	25	3958.9	306470	-0.134103	-0.0345533	-0.259542	0.0491453	21.4069	-0.060761	-0.0498636	-0.041536	-3	-0.028895	-0.0982264	45.9905	0	0	0.319128	0	340000	1.8221	-0.271086	C27	0.02633	0.97367	1	1	0	-0.239314	3	0	0	1	0	-0.63005	0	0.619668	0.155806	2.47174	-3.7568	695.71	1	2	0.691926	0.501221
153	2014	21.2533	-0.554836	-0.691668	25	4215.93	361247	-0.0870274	-0.0345533	-0.186534	-0.0104907	21.5286	-0.041148	-0.0234636	-0.0758085	-2	-0.027508	0.533849	45.9966	0	0	0.273024	0	340000	2.4864	-0.247646	C27	0.026696	0.973304	1	1	0	-0.239314	1	0	0	1	0	-0.55303	0	0.697067	0.112799	2.83422	-3.8064	741.01	1	2	0.688309	0.50483
153	2015	21.1643	-0.320847	-0.664184	25	4188.32	341829	0.0253334	-0.0486306	-0.141882	-0.0442237	21.5585	-0.042271	-0.0205636	-0.0943122	-1	-0.046918	0.534818	45.987	0	0	0.260142	0	340000	2.0762	-0.26212	C27	0.031096	0.968904	1	1	0	-0.253391	3	0	0	1	0	-0.428265	0	0.365639	0.0209378		-3.84856	586.11	1	2	0.670024	0.522945
153	2016	21.4331	-0.330135	-0.618524	25	4342.98	442779	-0.0173509	-0.00639876	-0.0474621	-0.0341579	21.6357	0.008546	0.00183636	0.247292	0	-0.046941	0.535787	45.9866	0	0	0.338865	0	340000	2.3484	-0.252515	C27	0.030172	0.969828	1	1	0	-0.211159	3	0	0	1	0	-0.282777	0	0.49739	0.0728106	2.5872	-3.8938	611.59	1	2	0.653359	0.539257
153	2017	21.6703	-0.384772	-0.561708	25	4884.29	564013	0.0188255	-0.020476	0.045185	-0.0389593	21.7413	0.030476	-0.0275636	0.193995	1	-0.017253	-0.158588	45.9912	0	0	0.289083	0	340000	2.6542	-0.241725	C27	0.028249	0.971751	1	1	0	-0.225236	3	771400	0	1	0	-0.109644	0	0.428158	0.117145	2.70901	-3.94013	642.6	1	2	0.674517	0.518514
153	2018	21.8263	-0.345255	-0.508239	25	5535.78	633332	-0.00390875	0.0217558	0.13987	0.00113609	21.8245	0.041987	-0.0224636	0.140996	2	0.031755	-0.504742	45.9945	0	0	0.252261	0	340000	2.0999	-0.261283	C27	0.029647	0.970353	1	1	0	-0.183004	3	0	0	1	0	0.0324659	0	0.261722	0.0970562	1.43665	-3.98444	701.41	1	2	0.685226	0.5079
153	2019	21.8982	-0.0114413	-0.411809	25	5844.21	693673	-0.0103586	0.00767851	0.343645	-0.0179606	21.9929	0.098612	-0.0173636	0.0848918	3	0.021147	-0.409643	45.993	0	0	0.201539	0	340000	2.5799	-0.244346	C27	0.035132	0.964868	1	1	0	-0.197082	3	0	0	1	0	0.229688	0	0.243828	0.0550776	3.14982	-4.03134	690.37	1	2	0.692453	0.500694
153	2020	21.9236	-0.355429	-0.28144	25	6025.56	728969	0.0017284	0.035833	0.424575	-0.0422463	22.0142	0.073227	0.00183636	0.0242672	4	-0.018921	-0.25932	45.98	0	0	0.185688	0	340000	3.188	-0.222889	C27	0.036148	0.963852	1	1	0	-0.168927	3	0	0	1	1	0.21552	0	0.497556	0.0367525	2.51668	-4.07204	700.92	1	2	0.692548	0.500599
153	2021	21.9765	-0.428176	-0.448519	25	6192.62	771633	-0.00409477	0.0499103	0.527765	-0.0462049	22.0626	0.063271	-0.0109636	0.0671723	5	0.006967	-0.0449484	45.9868	0	0	0.18468	0	340000	3.2603	-0.220338	C27	0.034274	0.965726	1	1	0	-0.15485	3	0	0	1	1	0.201353	0	0.779544	0.0804259	2.74972	-4.11348	668.29	1	2	0.69294	0.500208
155	2021	22.2067	0.387358	-0.46358	42	9338.87	1.5029e+06	0	0	0	0	23.5745	0	0	0	0	0	0	46.0629	1	0	0.340516	0	510000	19.1678	0.340963	D44	0.071054	0.928946	1	2	1	0.140773	2	0	0	0	1		1	0.945963	0.0099133	2.80062	-4.05715	655.47	1	3	1.42354	0.275101
156	2012	21.1345	-0.491083	-0.587195	72	6442.57	396793	0.0843793	-0.943177	-0.310565	-0.387084	21.9422	0.324467	0.16319	-0.748379	-4.5	0.60808	-0.165766	46.0569	1	0	0.419971	1	330000	12.9715	0.122325	R86	0.339375	0.660625	0	1	1	1.25288	2	0	0	0	0	0.342548	0	1.25494	0.105751	2.87601	-3.86952	629.89	0	1	0	1
156	2013	21.3117	-0.443913	-0.499534	72	7071.8	412076	-0.30213	-0.366009	-0.228347	-0.24762	22.3495	0.219051	0.07859	-0.359232	-3.5	-0.0276183	-0.0857631	45.9916	1	0	0.412427	1	330000	16.6511	0.25216	R86	0.346486	0.653514	0	1	1	1.83004	2	0	0	0	1	0.38691	0	0.63246	0.0732464	-0.035643	-3.9179	682.89	0	1	5.96e-08	1
156	2014	21.6036		-0.335614	72	7370.62	590793	-0.181415	-0.830559	-0.169132	-0.316024	22.4385	0.178654	0.07859	-0.305391	-2.5	-0.0288573	0.138784	45.9989	1	0	0.398152	1	330000	18.8103	0.328349	R86	0.580281	0.419719	0	1	1	1.36549	1	0	0	0	1	0.608279	1	0.552369	0.126642	0.228314	-3.95784	714.76	0	1	0	1
156	2015	21.7736	-1.72704	-0.123917	72	7283.66	600667	0.0662898	-0.450473	-0.107489	-0.162574	23.2629	-0.15468	0.06089	-0.259466	-1.5	-0.0308713	0.788288	46.0378	1	0	0.182801	0	330000	23.2284	0.484243	R86	0.334201	0.665799	0	1	1	1.74558	1	0	0	0	1	0.853224	1	0.0425099	0.0043709	-6.00962	-3.96484	711.86	0	1	5.96e-08	1
156	2016	21.8486	-1.51611	0.218004	72	7225.92	622210	-0.0210193	-0.563091	-0.0179566	-0.12282	23.3647	-0.144985	0.02949	-0.197954	-0.5	-0.0898383	0.420331	46.1918	1	0	0.175588	0	330000	24.8094	0.540029	R86	0.418897	0.581103	0	1	1	1.63296	1	0	0	0	1	0.979346	1	0.920281	0.0989835	-1.92156	-3.99671	681.05	0	1	0	1
156	2017	21.8893	-1.07419	0.589415	72	7590.59	650052	0.0409012	-0.168927	0.062789	-0.125854	23.3919	-0.143865	-0.01921	-0.122166	0.5	-0.0920383	-0.0615351	46.208	1	0	0.184324	0	330000	24.6643	0.534909	R86	0.861713	0.138287	0	1	1	2.02713	1	0	0	0	1	1.08082	1	0.992498	0.287351	-0.727139	-4.03439	672.36	0	1	0	1
156	2018	21.9576	-1.11054	1.05425	72	8308.75	698515	-0.0653362	0.450473	0.131892	-0.129506	23.4139	-0.147053	-0.02921	-0.0559357	1.5	-0.0895933	-0.30454	46.2118	1	0	0.192658	0	330000	22.8206	0.469853	R86	0.545092	0.454908	0	1	1	2.64653	1	0	0	0	1	0.99834	1	0.59585	0.102051	-1.39343	-4.07246	653.28	0	1	0	1
156	2019	22.0345	-1.7902	1.71631	72	8736.38	742430	-0.072409	0.549013	0.219021	-0.113574	23.4784	-0.124018	-0.03261	0.0147459	2.5	-0.0885953	-0.123163	46.2164	1	0	0.193849	0	330000	20.3999	0.384438	R86	0.500449	0.499551	0	1	1	2.74507	3	0	0	0	1	1.29723	1	0.422672	0.0439035	-1.83256	-4.10658	741.97	0	1	0	1
156	2020	22.7485	-1.73737	2.59749	72	8585.15	585418	0.192018	2.05528	0.151735	0.838021	23.8777	-0.0167529	-0.16481	0.984316	3.5	-0.0888193	-0.290053	46.3045	1	0	0.342868	0	330000	14.1402	0.163563	R86	0.533294	0.466706	0	1	1	4.25133	1	0	0	0	1	1.73359	1	0.388632	0.0241011	0.847976	-4.10218	705.82	0	1	5.96e-08	1
156	2021	22.8614	-1.72383	0.980567	72	8859.64	703630	0.258721	0.267468	0.268052	0.767034	23.9659	0.0091811	-0.16491	1.04946	4.5	-0.0718483	-0.316582	46.2524	1	0	0.335072	0	330000	12.0571	0.0900597	R86	0.474415	0.525585	0	1	1	2.46352	1	0	0	0	1	2.16994	1	0.922974	0.130728	0.264375	-4.13053	664.26	0	1	0	1
157	2010	24.195	1.12474	-0.716392	33	3257	1.44e+06	8.88257	-0.549013	-0.603596	0.0870269	24.8663	0.00563945	0.0103091	-0.458391	-5.90909	0.0518694	0.513401	46.8608	0	0	0.0580678	1	430000	17.4178	0.279214	C35	0.077015	0.922985	1	1	0	-0.126695	2	1553346	0	1	1	-0.608701	0	0.200254	0.0036128	0.553376	-3.33327	893.94	0	1	0	1
157	2012	24.5959	0.971336	-0.71667	33	4261.99	1516106	1.63553	-0.591245	-0.30022	0.43647	25.2116	-0.0211555	-0.00339091	-0.236013	-3.90909	0.0641644	0.161995	47.7305	0	0	0.0513518	1	430000	19.7195	0.36043	C35	0.067469	0.932531	1	1	0	-0.168927	1	1978239	0	1	1	-0.447378	0	0.729844	0.0157883	2.52252	-3.33447	946.38	1	1	0.147193	0.934974
157	2013	24.375	0.982421	-0.707664	33	4570	1.42599e+06	-2.49943	-0.46455	-0.201792	0.276806	25.2179	-0.0278806	-0.00269091	-0.0731767	-2.90909	-0.0163266	-0.111032	47.541	0	0	0.0600533	1	430000	12.0675	0.0904266	C35	0.053833	0.946167	1	1	0	-0.0422318	3	17350755	1	1	1	-0.418159	0	0.722781	0.0125434	1.14556	-3.37293	669.22	1	1	0.162528	0.92632
157	2014	23.9756	0.989416	-0.691383	33	4726.09	1.27258e+06	-0.669759	-0.450473	-0.115548	-0.00875754	25.264	0.00183445	-0.0279909	0.047557	-1.90909	-0.0261016	0.00346745	47.3384	0	0	0.0647092	1	430000	2.5783	-0.244403	C35	0.048547	0.951453	1	1	0	-0.0281545	3	16812088	1	1	1	-0.241712	0	0.310976	0.0039008	2.7389	-3.40162	550.28	1	1	0.157208	0.929352
157	2015	23.756	1.12975	-0.673544	33	4692.02	1.08424e+06	-0.595807	-0.267468	-0.0557088	-0.0682352	25.2636	0.00848645	-0.0230909	0.298816	-0.909091	-0.0471986	-0.107105	47.1471	0	0	0.083224	1	430000	0.4423	-0.319772	C35	0.054468	0.945532	1	1	1	0.15485	3	12361665	1	1	1	-0.125723	0	0.422214	0.0022624	2.20615	-3.44171	625.57	1	3	1.03144	0.428447
157	2016	23.7201	0.954882	-0.643048	33	4993.63	1.32127e+06	-1.51129	-0.211159	0.0257431	-0.301803	25.2135	0.0177834	-0.0230909	0.253041	0.0909091	-0.0527696	-0.138046	46.8806	0	0	0.0835867	1	430000	-4.4223	-0.491421	C35	0.047547	0.952453	1	1	1	0.211159	3	13596765	1	1	1	0.0143866	0	0.706687	0.0156009	1.89743	-3.49401	526.99	1	3	1.07641	0.386475
157	2017	23.8706	1.00361	-0.604738	33	5683.42	1.72891e+06	-2.7169	0	0.0919754	-0.420271	25.1439	-0.0179696	-0.0304909	0.0147177	1.09091	-0.0292956	-0.143088	47.0467	0	0	0.0706081	1	430000	5.1938	-0.152114	C35	0.04647	0.95353	1	1	1	0.422318	3	44511084	1	1	1	0.0942405	0	0.599492	0.0144738	1.46236	-3.55073	663.41	1	2	0.746641	0.616055
157	2018	24.08	1.12439	-0.561506	33	6302.89	1897794	-2.55434	0.225236	0.158153	-0.303983	25.2608	0.0269465	-0.0310909	-0.0617121	2.09091	-0.0110666	-0.205064	47.2786	0	0	0.0581981	1	430000	7.3595	-0.0756967	C35	0.054055	0.945945	1	1	1	0.647554	3	33119216	1	1	1	0.252461	0	0.420826	0.0178938	0.054943	-3.56242	661.61	1	1	0.289288	0.870118
157	2019	24.4916	0.942706	-0.504318	33	6648.08	2.27742e+06	-0.876901	0.408241	0.241317	-0.0747871	25.2458	0.0123835	0.0428091	0.00306774	3.09091	0.00633736	0.00367645	46.4241	0	0	0.0630295	1	430000	11.1201	0.0569973	C35	0.062775	0.937225	1	1	1	0.830559	3	31150688	1	1	1	0.263869	0	0.838188	0.0174429	2.28789	-3.60611	771.11	1	1	0.242047	0.897508
157	2020	24.8993	0.983109	-0.420787	33	6719.4	2.7673e+06	0.966173	0.957254	0.330382	0.138123	25.4792	0.0299324	0.0798091	0.0544558	4.09091	0.00489236	0.106146	46.8225	0	0	0.0525393	1	430000	13.1298	0.12791	C35	0.085994	0.914006	1	1	1	1.37957	3	38618155	1	1	1	0.262261	0	0.551035	0.0076375	1.10807	-3.58634	825.24	1	1	0.253759	0.890739
157	2021	24.9299	0.933083	-0.524494	33	6942.31	2.57838e+06	-0.0598391	0.943177	0.429295	0.239412	25.5274	-0.0360005	0.00890909	0.157637	5.09091	0.0554954	-0.0843546	46.7903	0	0	0.0555081	1	430000	10.5864	0.0381655	C35	0.067025	0.932975	1	1	1	1.36549	3	35127755	1	1	1	0.260653	0	0.882423	0.0080084	1.83535	-3.61341	742.4	1	1	0.235822	0.897402
158	2013	22.491	-0.927321	-0.694608	15	6006.2	668042	-0.674802	-2.46665	-0.138827	0.440805	22.4765	0.0113793	-0.00856667	-0.149628	-4	0.10809	-0.333333	46.0019	1	0	0.259993	0	130000	0.2882	-0.32521	C17	0.040023	0.959977	1	1	0	-0.211159	3	0	0	1	1	-0.36629	0	0.434264	0.100887	3.09349	-3.7576	723.1	0	1	0	1
158	2014	22.6056	-0.979066	-0.678766	15	6229.06	1.12745e+06	-0.435949	-2.48073	-0.111573	0.0320266	22.4376	-0.0110347	-0.00266667	-0.404757	-3	0.026112	0.370189	46.0234	1	0	0.20943	0	130000	0.3538	-0.322895	C17	0.047994	0.952006	1	1	0	-0.225236	3	0	0	1	1	-0.301003	0	0.243941	0.0192399	2.9643	-3.79784	730.34	0	1	5.96e-08	1
158	2015	22.9095	-1.09664	-0.652298	15	6135.56	1.53959e+06	-0.082543	-1.10116	-0.104818	0.0244456	23.1159	-0.0620677	0.0367333	-0.291858	-2	0.091474	0.630469	46.0476	1	0	0.118993	0	130000	2.8126	-0.236136	C17	0.064877	0.935123	1	1	1	1.15434	1	15592814	1	1	1	-0.225471	0	0.775724	0.0312997	2.62848	-3.81501	708.7	1	2	0.551948	0.634417
158	2016	23.1188	-1.03102	-0.601512	15	7121.04	1.85659e+06	0.195625	-0.97446	-0.0374116	0.046511	23.273	-0.0141517	0.0367333	-0.248275	-1	-0.007275	0.0516384	46.0901	1	0	0.106215	0	130000	3.2053	-0.222279	C17	0.089958	0.910042	1	1	1	1.28103	1	15580814	1	1	1	-0.130918	0	0.868951	0.0782953	1.64579	-3.84407	542.35	1	2	0.61586	0.575274
158	2017	23.144	-1.01548	-0.545333	15	7581.78	2.22684e+06	-0.0212487	0.151722	0.0151732	-0.110124	23.2719	-0.0356927	0.0397333	-0.0801467	0	-0.008036	-0.0843176	46.0874	1	0	0.125809	0	130000	3.1672	-0.223623	C17	0.097637	0.902363	1	1	1	2.40721	3	21164695	1	1	1	-0.055662	0	0.336433	0.0155806	2.20134	-3.88416	711.09	1	2	0.651341	0.541221
158	2018	22.9909	-1.24892	-0.458972	15	8195.64	1.89633e+06	0.0597628	1.17936	0.0663918	-0.102633	23.3725	0.00365633	0.0495333	0.240846	1	-0.031004	-0.249601	46.0854	1	0	0.15683	0	130000	1.9072	-0.268083	C17	0.079548	0.920452	1	1	1	3.43485	3	42648421	1	1	1	0.0749043	0	0.515991	0.0492696	1.6448	-3.91605	655.33	1	2	0.693102	0.500045
158	2019	22.9689	-1.19373	-0.32113	59	8315.6	1.85811e+06	0.237677	2.37593	0.0361233	-0.104206	23.3734	0.0162133	-0.0138667	0.332543	2	-0.020571	-0.0801646	46.1169	1	0	0.171724	0	130000	0.9982	-0.300157	I65	0.058358	0.941642	1	3	1	4.63142	3	33399781	1	1	1	0.118334	0	0.307112	0.0128982	2.99094	-3.95597	615.05	1	2	0.693147	0.5
158	2020	23.0142	-1.16089	-0.0907242	59	8336.03	1.974e+06	0.279631	2.00992	0.08283	-0.119467	23.4243	0.0291023	-0.0545667	0.357727	3	-0.085472	-0.169793	46.0615	1	0	0.167367	0	130000	1.0854	-0.29708	I65	0.069613	0.930387	1	3	1	4.26541	3	15304056	1	1	1	0.196279	0	0.615119	0.0099101	2.41107	-3.99154	691.44	1	2	0.690354	0.502791
158	2021	23.1103	-1.25149	-0.343906	59	8643.53	2.14712e+06	0.441847	1.30606	0.192112	-0.107358	23.5325	0.0625953	-0.0830667	0.243548	4	-0.073318	-0.13509	46.1686	1	0	0.133993	0	130000	1.2005	-0.293019	I65	0.05039	0.94961	1	3	1	3.56155	3	12952856	1	1	1	0.274224	0	0.428088	0.0063345	3.1505	-4.02136	667.48	1	2	0.685874	0.507255
301	2018	23.6378	0.474915	0.0620878	26	9794.01	1.40572e+06	-0.117976	-0.246352	-0.0739709	-0.291567	23.8083	-0.189945	0.027225	-0.566282	-1.5	-0.0574573	0.0156773	46.2438	0	0	0.38465	1	320000	5.0997	-0.155434	C28	0.219672	0.780328	0	1	1	0.436395	1	0	0	1	1	0.528243	0	0.645917	0.0574828	-0.575378	-3.87088	710.29	1	1	0.269875	0.89933
301	2019	23.9376	0.448737	0.355007	26	10165.9	1.56222e+06	-0.17188	0.246352	-0.00325923	-0.0972856	24.2798	-0.0340743	0.027825	-0.104425	-0.5	0.0801017	-0.0612637	46.1078	0	0	0.380969	1	320000	6.9853	-0.0889005	C28	0.246944	0.753056	0	1	1	0.9291	2	0	0	1	1	0.659557	1	0.494067	0.0616412	0.29016	-3.84362	698.37	1	2	0.789877	0.585495
301	2020	23.849	0.141766	0.566943	26	9897.05	1.22477e+06	-0.227631	0.20412	-0.022669	0.0574478	24.8653	0.0442618	-0.026975	-0.0734491	0.5	0.00111575	-0.0190288	45.4843	0	0	0.218802	1	320000	1.3988	-0.286022	C28	0.415127	0.584873	0	1	1	0.886868	3	0	0	1	1	0.700433	1	0.483818	0.0347469	1.86268	-3.77348	625.83	1	3	0.977813	0.467622
301	2021	24.6692	0.248958	0.00177419	26	10179.5	2.11473e+06	0.517486	-0.20412	0.0998992	0.331405	25.6061	0.179758	-0.028075	0.744156	1.5	-0.0237603	0.0646152	45.8058	0	0	0.236283	1	320000	11.2057	0.0600177	C28	0.385133	0.614867	0	1	1	0.478627	2	0	0	1	1	0.741309	1	0.928655	0.0192129	3.30548	-3.63189	690.87	1	2	0.79378	0.489874
333	2014	25.6768	-1.2644	-0.0859726	36	14943.4	1.31623e+06	-24.2307	-0.890387	-0.241005	-0.0885999	25.5132	-0.0111097	-0.022175	-0.0890664	-3.5	0.0702472	-0.491026	47.8259	0	0	0.162272	1	440000	9.0878	-0.0147131	C38	0.079928	0.920072	1	1	1	1.06987	1	151800000	1	1	1	0.233414	0	0.399952	0.0210525	-1.10331	-3.29725	803.28	1	1	0.0778957	0.970444
333	2015	25.6537	-0.944642	0.200898	36	14479.7	1.49355e+06	-11.4731	-1.27047	-0.179385	-0.236032	25.5819	-0.0658268	-0.015575	-0.130379	-2.5	0.0455132	-0.45801	48.7837	0	0	0.145372	1	440000	10.896	0.0490899	C38	0.076514	0.923486	1	1	1	0.689786	1	152000000	1	1	1	0.318718	0	0.719904	0.020968	-1.1121	-3.31858	866.62	1	1	0.068745	0.97462
333	2016	25.7924	-0.807221	0.712147	36	14349	1.6578e+06	-13.0417	-1.62241	-0.0872757	-0.203149	25.8626	-0.0352568	-0.078275	-0.0131304	-1.5	-0.00763475	-0.166814	49.5006	0	0	0.123446	1	440000	11.1775	0.0590227	C38	0.080676	0.919324	1	1	1	0.337854	3	141000000	1	1	1	0.388242	0	0.641278	0.0226296	-0.725271	-3.27802	429.01	1	1	0.0692093	0.974411
333	2017	26.2069	-0.931552	1.20982	36	14796.2	2.37581e+06	0.599717	-0.735537	0.00205231	-0.148576	26.2371	0.0348282	-0.002375	0.057444	-0.5	-0.00232875	0.294641	50.9353	0	0	0.0910898	1	440000	8.3535	-0.0406231	C38	0.095716	0.904284	1	1	1	1.22472	1	142000000	1	1	1	0.525396	0	0.907717	0.0249939	0.278921	-3.19998	882.74	0	1	0	1
333	2018	26.2827	-1.19979	1.74591	36	16823.3	2.28135e+06	7.23937	0.249871	0.0675696	-0.028955	26.2981	0.0184573	0.025325	0.0503391	0.5	0.00927925	-0.237411	52.864	0	0	0.0850963	1	440000	9.1982	-0.0108176	C38	0.092594	0.907406	1	1	1	2.21013	1	142900000	1	1	1	0.65215	1	1.11041	0.0321666	1.30107	-3.21963	669.58	0	1	0	1
333	2019	26.3517	-0.275748	2.66941	36	16533	2.07107e+06	13.8254	0.545494	0.153566	0.13267	26.4335	0.0130603	0.044225	0.0149613	1.5	0.00280625	0.165106	53.5248	0	0	0.0717324	1	440000	10.1326	0.0221531	C38	0.097589	0.902411	1	1	1	2.50575	3	140800000	1	1	1	0.790228	1	1.34614	0.0459852	0.651191	-3.21326	738.34	0	1	0	1
333	2020	26.373	-0.936269	3.76139	36	15536.9	1.91444e+06	14.587	1.20713	0.0881638	0.233707	26.6104	0.0243233	0.011425	0.0413865	2.5	-0.0745288	0.734172	54.9495	0	0	0.0617122	1	440000	10.6985	0.042121	C38	0.090445	0.909555	1	1	1	3.16739	3	121600000	1	1	1	0.885611	1	1.42879	0.0489836	1.53584	-3.19033	883.34	0	1	0	1
333	2021	26.5558	-1.33381	1.59456	36	16267.8	2.07095e+06	12.494	2.51631	0.196314	0.338935	26.6841	0.0215243	0.037425	0.0684452	3.5	-0.0433538	0.159345	53.7104	0	0	0.0588999	1	440000	9.3277	-0.00624811	C38	0.079737	0.920263	1	1	1	4.47657	3	122200000	1	1	1	0.980994	1	1.24646	0.0352367	1.84811	-3.20331	823.75	0	1	0	1
338	2012	24.5979	-1.30802	-0.681366	34	7588.92	1.19961e+06	-4.33183	-0.268876	-0.258269	-0.132736	24.9178	-0.12858	-3e-05	-0.699807	-4.5	0.0251006	0.0674218	47.2559	1	0	0.173853	1	370000	7.2792	-0.0785301	C36	0.236953	0.763047	0	1	0	-0.253391	3	34368000	1	0	1	-0.20438	0	0.770075	0.109293	2.68436	-3.28218	775.98	1	1	0.0336666	0.989226
338	2013	24.7891	-1.48585	-0.663211	34	8333.4	1.42279e+06	-6.50093	-0.240721	-0.164011	-0.112201	25.0866	-0.092301	-0.00083	-0.568338	-3.5	-0.0067124	-0.0300512	47.45	1	0	0.167469	1	370000	7.134	-0.0836535	C36	0.237078	0.762922	0	1	0	-0.225236	1	34368000	1	0	1	-0.122946	0	0.937785	0.107499	0.396507	-3.28417	805.89	1	1	0.0397804	0.986861
338	2014	25.1007	-1.44686	-0.64115	34	8664.07	1.22865e+06	-1.44933	-0.156258	-0.0961515	0.346185	25.5142	0.005579	-0.00983	-0.0437667	-2.5	0.0035456	0.0068728	47.7369	1	0	0.184533	1	370000	7.8101	-0.0597971	C36	0.254895	0.745105	0	1	0	-0.140773	1	31418676	1	0	1	-0.0450452	0	0.361629	0.0227975	0.435089	-3.21699	689.17	1	1	0.0287659	0.991055
338	2015	25.0235	-0.696339	-0.594718	34	9088.81	1.11778e+06	-0.395956	-0.0577168	-0.0435322	0.363544	25.4671	-0.018371	-0.01503	0.0194489	-1.5	-0.0378434	-0.0668062	47.2243	1	0	0.206053	1	370000	3.0604	-0.227392	C36	0.337804	0.662196	0	1	0	-0.0422318	3	61537352	1	0	1	0.0326068	0	0.749244	0.0183699	1.46138	-3.26956	626.08	1	1	0.118468	0.950439
338	2016	25.2578	-0.764559	-0.520008	34	9594.52	2375979	-1.16236	-0.0577168	0.025188	-0.156222	25.8231	0.073135	-0.02043	0.105615	-0.5	-0.0335464	-0.0682822	47.1498	1	0	0.157326	1	370000	4.1055	-0.190515	C36	0.330877	0.669123	0	1	0	-0.0422318		61517352	1	0	1	0.121286	0	0.515389	0.0214527	1.54236	-3.20977	664.21	1	1	0.116783	0.951314
338	2017	25.7443	-1.1786	-0.44904	34	9943.86	3.66092e+06	2.11354	-0.0436395	0.0827725	-0.102054	25.9684	0.047697	-0.01863	0.153667	0.5	0.0089786	-0.0232602	48.1435	1	0	0.142746	1	370000	6.6032	-0.102383	C36	0.314477	0.685523	0	1	0	-0.0281545	1	123100000	1	0	1	0.234343	0	0.576454	0.0109009	1.27082	-3.2059	761	1	1	0.125858	0.946557
338	2018	25.7938	-1.43881	-0.343637	34	10569.6	3.78253e+06	2.34189	0.0126695	0.129202	-0.0852639	26.0476	0.041573	0.00427	0.237934	1.5	0.0086056	-0.0544742	48.9473	1	0	0.143465	1	370000	8.0199	-0.0523943	C36	0.303914	0.696086	0	1	1	0.0281546	3	127500000	1	0	1	0.345132	0	0.535473	0.0098976	0.498926	-3.22121	777.59	1	1	0.125887	0.946541
338	2019	25.8844	-1.4821	-0.196249	34	10785.5	3.97884e+06	3.53454	0.125288	0.0527337	-0.0452469	26.1906	0.050251	0.01777	0.12557	2.5	0.0173686	0.0743138	48.6877	1	0	0.111134	1	370000	7.4439	-0.0727186	C36	0.262582	0.737418	0	1	1	0.140773	1	127500000	1	0	1	0.425288	0	1.24428	0.0198877	1.65358	-3.21529	824.3	1	1	0.124218	0.947424
338	2020	26.009	-1.52611	0.0181466	34	10907.1	4.35376e+06	3.07027	0.322369	0.0737245	-0.0107302	26.3245	0.047792	0.06967	0.312188	3.5	-0.0251864	0.0359148	48.4551	1	0	0.117156	1	370000	6.1204	-0.119419	C36	0.245581	0.754419	0	1	1	0.337854	1	120200000	1	0	1	0.391146	0	1.04713	0.0172603	2.05345	-3.21072	789.1	1	1	0.129822	0.944446
338	2021	26.0392	-1.25738	-0.254712	34	11248.5	4.73885e+06	2.78019	0.364601	0.198343	-0.0652764	26.3474	-0.026775	-0.02693	0.357489	4.5	0.0396896	0.0583508	49.7255	1	0	0.1198	1	370000	6.1063	-0.119916	C36	0.227262	0.772738	0	1	1	0.380086	1	101100000	1	0	1	0.357003	0	0.675818	0.0069549	2.11242	-3.24291	736.5	1	1	0.135759	0.94125
400	2010	22.0728	-0.756371	-0.684706	36	4402	636856	1.99783	-0.296796	-0.50816	0.06749	22.4733	0.0437915	-0.0777417	-0.30903	-5.5	-0.00812758	0.593095	46.1898	1	0	0.141655	0	410000	6.897	-0.0920162	C38	0.089478	0.910522	1	1	0	-0.140773	1	41170	0	1	1	-0.685149	0	0.273717	0.0262943	2.41955	-3.83763	729.98
400	2011	22.1963	-0.647318	-0.705697	36	5062	724635	0.034201	-0.268641	-0.349089	0.061858	22.6794	0.103514	-0.0797417	-0.279062	-4.5	-0.00089058	-0.167815	46.2198	1	0	0.118785	0	410000	7.6149	-0.0666848	C38	0.089877	0.910123	1	1	0	-0.112618	3	41170	0	1	1	-0.600155	0	0.369042	0.108792	3.43681	-3.87424	706.22
400	2012	22.6121	-0.597834	-0.700752	36	5787.55	1.20675e+06	-0.988975	-0.268641	-0.254671	-0.0323066	22.6585	0.0627945	-0.0688417	-0.0626074	-3.5	0.0465654	0.0218736	46.2833	1	0	0.150601	0	410000	9.5534	0.00171578	C38	0.082636	0.917364	1	1	0	-0.112618	1	41170	0	1	1	-0.499905	0	0.397416	0.0858508	3.62112	-3.91475	743.55	0	1	0	1
400	2013	22.691	-0.543689	-0.682635	36	7200.2	1.38414e+06	-1.70581	-0.254564	-0.172065	-0.09055	22.8384	0.0626415	-0.123042	-0.101713	-2.5	0.0608394	0.515612	46.3259	1	0	0.120976	0	410000	12.1908	0.0947773	C38	0.073302	0.926698	1	1	0	-0.0985408	3	53521	0	1	1	-0.412936	0	0.85082	0.107602	1.43703	-3.94913	683.98	0	1	0	1
400	2014	22.8466	-0.548769	-0.663914	36	7712.93	1.39552e+06	-0.649709	-0.226409	-0.0917724	0.0568622	23.1021	-0.0546325	0.00345833	-0.0761211	-1.5	0.0309994	0.178379	46.4066	1	0	0.0953467	0	410000	18.8937	0.331291	C38	0.079928	0.920072	1	1	0	-0.0703863	3	80281	0	1	1	-0.333904	0	0.0957501	0.0070234	2.1616	-3.97587	669.96	0	1	0	1
400	2015	22.7175	-0.863517	-0.627182	36	7537.42	1.24114e+06	0.0742779	-0.0856367	-0.0379262	0.0449383	23.248	-0.0272655	0.0488583	-0.112942	-0.5	-0.0178206	0.145663	46.4305	1	0	0.0794245	0	410000	12.7787	0.115522	C38	0.076514	0.923486	1	1	1	0.0703864	3	114281	0	1	1	-0.25886	0	0.585774	0.0185186	1.37172	-4.00596	672.62	0	1	0	1
400	2016	22.9858	-0.9633	-0.573183	36	7889.01	1.63107e+06	0.152054	0.167754	0.0466405	0.0400268	23.3836	-0.0049565	0.0554583	-0.0722414	0.5	-0.0195446	-0.0495064	46.4831	1	0	0.0722335	0	410000	11.0901	0.0559388	C38	0.080676	0.919324	1	1	1	0.323777	3	109281	0	1	1	-0.136135	0	0.63801	0.0544791	0.943547	-4.0351	704.89	0	1	0	1
400	2017	23.0584	-1.03476	-0.495826	36	8553.36	1824571	0.385242	0.181831	0.138561	0.00054796	23.4517	-0.0077045	0.0463583	0.0759449	1.5	-0.0146166	-0.261329	46.4809	1	0	0.078256	0	410000	7.3327	-0.0766423	C38	0.095716	0.904284	1	1	1	0.337854	3	104281	0	1	1	0.0116824	0	0.646332	0.0878521	2.50581	-4.06906	661.47	0	1	0	1
400	2018	22.8294	-1.06575	-0.414956	36	9354.14	1.51541e+06	0.592053	0.0832905	0.210436	-0.0427645	23.4027	-0.0500085	0.0367583	0.0982323	2.5	-0.0342106	-0.557419	46.4262	1	0	0.084037	0	410000	3.4577	-0.213373	C38	0.092594	0.907406	1	1	1	0.239314	3	7000	0	1	1	0.127736	0	0.486959	0.0515806	1.95	-4.11345	599.65	0	1	0	1
400	2019	23.0413	-1.16216	-0.295414	36	9841.08	1.8867e+06	0.697708	0.167754	0.327627	-0.0499834	23.4373	-0.0519975	0.0581583	0.161494	3.5	-0.0237996	-0.454678	46.4705	1	0	0.0864832	0	410000	5.1727	-0.152859	C38	0.097589	0.902411	1	1	1	0.323777	3	0	0	1	1	0.130883	0	0.472547	0.0359499	2.32147	-4.15037	719.14	0	1	0	1
400	2020	23.1384	-1.13237	-0.109428	36	10051.4	2.01752e+06	-0.0255041	0.435222	0.310585	-0.019972	23.545	-0.0243485	0.100358	0.364044	4.5	-0.0352056	-0.279154	46.4876	1	0	0.0950843	0	410000	7.7723	-0.0611309	C38	0.090445	0.909555	1	1	1	0.591245	3	0	0	1	1	0.316175	0	0.67352	0.0283529	1.88258	-4.18013	694.78	0	1	0	1
400	2021	23.2074	-1.09656	-0.330571	36	10352.6	2.1969e+06	-0.563364	0.364836	0.379836	-0.0361468	23.595	-0.0518285	-4.167e-05	0.314002	5.5	0.0158114	0.315283	46.4687	1	0	0.08603	0	410000	7.7432	-0.0621577	C38	0.079737	0.920263	1	1	1	0.520859	3	0	0	1	1	0.501468	0	0.731484	0.0211309	1.67732	-4.21503	670.31	0	1	0	1
401	2012	23.4052	-1.27351	-0.708193	28	5513.1	808886	-0.212679	-0.0844636	-0.180397	-0.0401331	24.4491	0.0512188	0.1064	-0.111309	-4.5	-0.0023517	0.12605	45.71	1	0	0.580426	0	130000	0.9285	-0.302617	C30	0.079244	0.920756	1	1	0	-0.183004	3	0	0	1	1	-0.435093	0	0.609046	0.0570573	4.4045	-3.69482	712.11	0	1	5.96e-08	1
401	2013	23.4776	-1.15856	-0.694608	28	6006.2	869726	-0.240134	-0.112618	-0.118783	-0.0402438	24.4867	0.0507188	0.1233	-0.0288741	-3.5	-0.0124837	-0.0389301	45.8309	1	0	0.607042	0	130000	1.259	-0.290955	C30	0.079666	0.920334	1	1	0	-0.211159	3	0	0	1	1	-0.36629	0	0.698406	0.0604489	2.94911	-3.72808	714.63	0	1	0	1
401	2014	23.4747	-1.20406	-0.678766	28	6229.06	821821	-0.212839	-0.112618	-0.091529	0.0134795	24.5087	0.0682498	0.1743	-0.0552118	-2.5	-0.0009107	0.0979539	45.7988	1	0	0.578377	0	130000	-1.6835	-0.394782	C30	0.074938	0.925062	1	1	0	-0.211159	3	0	0	1	1	-0.301003	0	0.612954	0.04125	2.7326	-3.76408	268.5	0	1	0	1
401	2015	23.131	-0.719933	-0.652298	28	6135.56	674167	-0.191104	-0.126695	-0.0847741	-0.132199	24.4437	0.0987298	0.1074	-0.0903592	-1.5	-0.0167717	0.0939379	45.2133	1	0	0.595912	0	130000	-15.8748	-0.895527	C30	0.131016	0.868984	0	1	0	-0.225236	3	0	0	1	1	-0.225471	0	0.625581	0.0172575	3.05022	-3.81577	319.3	0	1	0	1
401	2016	23.2357	-1.1027	-0.601512	28	7121.04	848593	-0.158969	-0.126695	-0.0173674	-0.257536	24.4485	0.104028	0.0828	-0.143794	-0.5	-0.0161507	0.130009	45.402	1	0	0.562198	0	130000	-0.1858	-0.341935	C30	0.113918	0.886082	1	1	0	-0.225236	3	0	0	1	1	-0.130918	0	0.637443	0.0391663	2.62888	-3.85492	575.28	0	1	0	1
401	2017	23.4504	-1.01834	-0.545333	28	7581.78	1.07492e+06	-0.147109	-0.0703863	0.0352174	-0.279234	24.4377	0.0985258	-0.141	-0.137383	0.5	-0.0082117	0.0137099	45.452	1	0	0.57196	0	130000	0.8786	-0.304377	C30	0.125441	0.874559	1	1	0	-0.168927	3	700	0	1	1	-0.055662	0	0.411872	0.0073293		-3.89683	565.68	0	1	0	1
401	2018	24.1524	-1.02373	-0.458972	28	8195.64	1531631	0.112988	-0.0140773	0.0864359	0.0685927	24.8503	-0.0111432	-0.1037	0.0398129	1.5	-0.0006387	-0.102589	45.7526	1	0	0.451984	0	130000	9.3597	-0.00511898	C30	0.154487	0.845513	0	1	0	-0.112618	1	0	0	1	1	0.0749043	0	0.596001	0.0197041	0.77111	-3.85668	754.25	0	1	0	1
401	2019	24.2644	-0.707715	-0.32113	28	8315.6	1.42869e+06	0.298696	0.140773	0.0561674	0.250244	24.8298	-0.101565	-0.1247	0.19182	2.5	0.0256843	-0.0847051	45.9696	1	0	0.537101	0	130000	17.2834	0.274471	C30	0.164174	0.835826	0	1	1	0.0422318	3	0	0	1	1	0.118334	0	0.722356	0.0234067	1.24021	-3.90101	738.8	0	1	0	1
401	2020	24.2922	-0.225469	-0.0907242	28	8336.03	1513507	0.469378	0.267468	0.102874	0.220364	24.7999	-0.172129	-0.1165	0.15179	3.5	-0.0012857	-0.209182	46.3086	1	0	0.531661	0	130000	17.7103	0.289535	C30	0.16818	0.83182	0	1	1	0.168927	1	0	0	1	1	0.196279	0	0.520303	0.0165756	0.585498	-3.94725	647.46	0	1	5.96e-08	1
401	2021	24.3161	-1.0714	-0.343906	28	8643.53	1.58728e+06	0.281773	0.239314	0.212156	0.196666	24.8231	-0.186633	-0.1083	0.183508	4.5	0.0331203	-0.0262541	46.5449	1	0	0.536214	0	130000	13.1135	0.127335	C30	0.145361	0.854639	0	1	1	0.140773	3	1800	0	1	1	0.274224	0	0.654715	0.04245	0.481159	-3.98241	471.77	0	1	0	1
403	2015	20.0307		-0.720991	25	3241.39	708597	-0.0444598	-0.146806	-0.246014	-0.296574	20.9586	0.133855	-0.0959714	0.26344	-3	-0.0252124	-4.19025	45.9783	0	0	0.486205	1	140000	15.8341	0.223332	C27	0.031096	0.968904	1	1	0	-0.225236	3	0	0	1	0	0.0233123	0	0.535211	0.0604032	3.23083	-3.95043		0	1	0	1
403	2016	20.1456		-0.710304	25	3365.74	871638	-0.0570838	-0.0623422	-0.228603	-0.377679	20.9698	0.10928	-0.140371	-0.00301235	-2	0.0140136	-2.53617	45.9741	0	0	0.368319	1	140000	8.8244	-0.0240072	C27	0.030172	0.969828	1	1	0	-0.140773	1	0	0	1	0	0.118478	0	0.914937	0.21828	3.77088	-3.99181		0	1	0	1
403	2017	20.3455		-0.698217	25	3647.91	616902	-0.0109896	0.0221214	-0.0599396	0.156827	21.0013	0.138605	0.0906286	-0.053714	-1	-0.00953543	-0.88208	45.9813	0	0	0.339245	1	140000	2.5828	-0.244244	C27	0.028249	0.971751	1	1	0	-0.056309	3	20700	0	1	0	0.259182	0	0.38945	0.173274	6.57359	-4.0356		1	3	1.07357	0.349889
403	2018	20.5723	-0.338728	-0.681387	25	3961.54	808884	-0.0498277	-0.118651	0.0148881	0.112661	20.999	0.0789886	0.0763286	-0.13506	0	0.0499106	0.772006	45.9914	0	0	0.313459	0	140000	9.8799	0.0132364	C27	0.029647	0.970353	1	1	0	-0.197082	1	5200	0	1	0	0.402796	0	0.443536	0.769071	5.641	-4.07533		1	1	0.0750074	0.971777
403	2019	20.6352	-0.246441	-0.664061	25	3987.22	1.04646e+06	-0.0722548	0.0361987	0.0235865	-0.081965	20.9636	-0.0812084	0.0700286	-0.219389	1	0.0203226	2.42609	46.004	0	0	0.298512	0	140000	21.6678	0.429176	C27	0.035132	0.964868	1	1	0	-0.0422318	3	5200	0	1	0	0.431619	0	0.737893	0.583303	3.34798	-4.11105	333.89	0	1	0	1
403	2020	20.772	-0.334614	-0.637333	25	4022.84	1.16401e+06	-0.0128739	0.0784305	0.123489	-0.0515744	21.2256	-0.0359154	0.0461286	-0.300003	2	0.0242066	6.78295	46.0116	0	0	0.211906	0	140000	22.1279	0.445411	C27	0.036148	0.963852	1	1	1	3.13e-08	3	689013	0	1	0	0.293712	0	0.517222	0.14138	4.09012	-4.18013	707.6	0	1	0	1
403	2021	21.4022	-1.70225	-0.652831	25	4126.02	1.21188e+06	0.24749	0.191049	0.372593	0.538304	22.6816	-0.343603	-0.0467714	0.447738	3	-0.0737054	-2.37255	46.0434	0	0	0.104362	0	140000	26.5963	0.60308	C27	0.034274	0.965726	1	1	1	0.112618	2	2469944	1	1	1	0.155805	0	0.787931	0.235779	-3.35222	-4.27418	663.08	0	1	0	1
404	2008	21.848	-0.364103	-0.733129	32	1277.3	554566	1.25214	-0.221214	-0.832806	-0.174129	21.455	0.0308029	0.09985	-0.624701	-6.5	0.039123	-0.00302	46.0113	1	0	0.27189	0	360000	2.4542	-0.248782	C34	0.049898	0.950102	1	1	0	-0.239314	1	0	0	1	0	-1.31611	0	0.204295	0.0479165	3.10773	-3.68075	696.78	0	1	5.96e-08	1
404	2009	21.9037	-0.564949	-0.729444	32	1548	562109	1.04732	-0.207137	-0.673421	-0.131989	21.7149	0.0452119	0.12835	-0.69696	-5.5	0.028961	0.376344	46.0334	1	0	0.195065	0	360000	5.6959	-0.134397	C34	0.044684	0.955316	1	1	0	-0.225236	1	16674	0	1	0	-1.14282	0	0.368602	0.0360029	2.96524	-3.73863	710.67	0	1	5.96e-08	1
404	2010	22.253	-0.441307	-0.725871	32	1811.3	751223	1.54636	-0.178982	-0.469651	-0.0726655	22.002	0.109498	0.02835	-0.297216	-4.5	0.137304	0.283086	46.026	1	0	0.218308	0	360000	1.7136	-0.274914	C34	0.048313	0.951687	1	1	0	-0.197082	2	16674	0	1	1	-1.00248	0	0.524238	0.0543658	3.43675	-3.79164	701.93	0	1	0	1
404	2011	22.4037	-0.493697	-0.732635	32	2322.1	846280	-0.0877977	-0.108596	-0.2623	-0.0411151	22.1623	0.1335	0.02955	-0.303356	-3.5	0.05901	-0.035106	46.0175	1	0	0.18484	0	360000	1.3585	-0.287444	C34	0.041026	0.958974	1	1	0	-0.126695	1	0	0	1	1	-1.00389	0	0.303971	0.0747608	4.8413	-3.83582	691.41	0	1	0	1
404	2012	22.4463	-0.411362	-0.729926	32	2573.42	936225	-0.569688	-0.221214	-0.165773	-0.0995448	22.277	0.12087	-0.02525	-0.236127	-2.5	0.004987	-0.004135	46.0112	1	0	0.176269	0	360000	3.2239	-0.221623	C34	0.112706	0.887294	1	1	0	-0.239314	1	0	0	1	1	-0.962598	0	0.281178	0.0384577	4.46666	-3.87745	717.64	0	1	0	1
404	2013	22.6269	-0.778376	-0.722691	32	2806.9	1.09605e+06	-0.692532	-0.136751	-0.0626027	-0.0765781	22.5741	-0.0337021	0.04765	-0.131114	-1.5	0.033557	-0.032078	46.0411	1	0	0.145458	0	360000	3.9814	-0.194894	C34	0.110334	0.889666	1	1	0	-0.15485	2	0	0	1	1	-0.871188	0	0.320453	0.0454026	2.02541	-3.91642	660.3	0	1	5.96e-08	1
404	2014	22.6696	-0.813582	-0.714542	32	2938.48	1.0485e+06	-0.371497	-0.052287	0.0198414	0.0105014	22.611	-0.0513531	-0.02055	0.106291	-0.5	0.017102	0.125161	46.073	1	0	0.177757	0	360000	4.3856	-0.180632	C34	0.119526	0.880474	1	1	0	-0.0703863	1	977500	0	1	1	-0.776917	0	0.299426	0.0240154	0.99934	-3.95577	676.5	0	1	0	1
404	2015	22.6484	-0.828582	-0.700328	32	3030.4	1.0256e+06	-0.190525	-0.0241325	0.0772818	0.0113993	22.665	-0.0682301	-0.06535	0.232556	0.5	-0.016226	0.168596	46.0949	1	0	0.191091	0	360000	5.1619	-0.15324	C34	0.139764	0.860236	0	1	0	-0.0422318	3	1498100	0	1	1	-0.667177	0	0.695329	0.024368	0.946389	-3.9946	725.85	0	1	5.96e-08	1
404	2016	22.6642	-1.00726	-0.676523	32	3140.68	1.08036e+06	-0.296201	0.0884857	0.172681	-0.024852	22.8154	-0.0440511	-0.04285	0.251888	1.5	-0.034069	0.169633	46.1019	1	0	0.167603	0	360000	6.0439	-0.122118	C34	0.131961	0.868039	0	1	1	0.0703864	3	1814974	0	1	1	-0.562986	0	0.833481	0.0683635	1.57001	-4.03	714.17	0	1	0	1
404	2017	22.8169	-0.409298	-0.653717	32	3449.18	1.25976e+06	-0.239764	0.0462539	0.244872	-0.0257831	23.0237	-0.0400581	-0.05145	0.271575	2.5	-0.050138	-0.077623	46.0881	1	0	0.138803	0	360000	2.6913	-0.240416	C34	0.109735	0.890265	1	1	1	0.0281546	3	1949300	0	1	1	-0.454474	0	0.610051	0.0654962	2.39341	-4.06044	747.6	0	1	0	1
404	2018	22.9105	-0.744082	-0.617178	32	4043.46	1.15171e+06	-0.329437	0.172949	0.333189	0.157547	23.0352	-0.0604631	-0.02265	0.398223	3.5	-0.062297	-0.270109	46.0731	1	0	0.155737	0	360000	1.8849	-0.26887	C34	0.041508	0.958492	1	1	1	0.15485	3	1632150	0	1	1	-0.316683	0	0.266443	0.0567829	1.11053	-4.0998	623.56	0	1	0	1
404	2019	22.9839	-0.797111	-0.575546	32	4157.14	1.22907e+06	-0.409266	0.243336	0.447233	0.165913	23.0504	-0.0587521	-0.03045	0.378306	4.5	-0.072056	-0.266303	46.0936	1	0	0.150364	0	360000	1.0609	-0.297945	C34	0.19738	0.80262	0	1	1	0.225236	3	1332510	0	1	1	-0.293308	0	0.399094	0.0707475	1.33123	-4.13894	702.8	0	1	0	1
404	2020	23.0702	-0.384927	-0.512439	32	4249.4	1.34219e+06	-0.313113	0.201104	0.514638	0.164117	23.1155	-0.0466571	-0.03265	0.331817	5.5	-0.083322	-0.199994	46.1273	1	0	0.134481	0	360000	1.7873	-0.272314	C34	0.167066	0.832934	0	1	1	0.183005	3	124360	0	1	1	-0.328813	0	0.273314	0.0205599	1.99945	-4.17503	695.68	0	1	0	1
404	2021	23.3034	-0.817922	-0.590704	32	4496.76	1.74107e+06	-0.346008	0.398186	0.656817	0.137178	23.1856	-0.0366151	-0.04255	0.318817	6.5	-0.001936	-0.234452	46.1339	1	0	0.123759	0	360000	2.2392	-0.256368	C34	0.135526	0.864474	0	1	1	0.380086	1	124360	0	1	1	-0.364318	0	0.759962	0.0705008	0.72643	-4.21042	711.57	0	1	0	1
407	2007	20.9429	-0.286005	-0.700697	27	3738.1	902607	0.22969	0.346066	-0.620474	-0.220978	21.5628	0.109299	-0.0134417	-0.198305	-6.5	-0.0826018	0.849222	45.9579	0	0	0.342647	0	370000	2.2442	-0.256192	C29	0.128852	0.871148	1	1	1	0.323777	3	34650	0	1	0	-0.71702	0	0.376652	0.0282302	4.64548	-3.64887	666.59	1	4	1.36901	0.267349
407	2008	21.3107	-0.378416	-0.696753	27	4627.9	1.09315e+06	0.896276	0.233448	-0.446742	-0.044713	21.464	-0.0171815	-0.0305417	-0.144682	-5.5	0.0572042	-0.109371	46.0028	0	0	0.399069	0	370000	16.2854	0.239257	C29	0.106985	0.893015	1	1	1	0.211159	2	25987	0	1	0	-0.661091	0	0.150501	0.0240187	2.80554	-3.68146	735.29	1	4	1.36038	0.284602
407	2009	21.1017	0.136377	-0.689793	27	5334.5	834731	0.464939	0.163062	-0.365192	0.0159831	21.6025	-0.0421615	-0.0268417	-0.199693	-4.5	-0.0434638	0.757953	45.9921	0	0	0.328838	0	370000	16.0411	0.230636	C29	0.078813	0.921187	1	1	1	0.140773	1	27286	0	1	0	-0.571159	0	0.473882	0.0334702	3.52289	-3.73161	739.44	1	4	1.5527	0.220471
407	2010	21.4899	0.168562	-0.673022	27	6190.4	1.30219e+06	0.917576	0.177139	-0.229608	-0.0404693	21.8594	-0.0353415	-0.0437417	-0.219839	-3.5	-0.0190398	0.258741	46.0066	0	0	0.249266	0	370000	14.9886	0.193499	C29	0.080171	0.919829	1	1	1	0.15485	2	20464	0	1	0	-0.408506	0	0.245838	0.0221529	2.51455	-3.78607	731.11	1	4	1.23332	0.344236
407	2011	21.5513	0.0906821	-0.691255	27	7118.1	1.47565e+06	-0.023661	0.205293	-0.088512	-0.104161	21.8656	-0.0153945	-0.0878417	-0.248716	-2.5	0.0291772	-0.227014	45.9589	0	0	0.240686	0	370000	0.269	-0.325887	C29	0.064242	0.935758	1	1	1	0.183005	3	19952	0	1	0	-0.3042	0	0.255772	0.0310543	3.78098	-3.82634	646.41	1	4	1.30099	0.290518
407	2012	21.5056	-0.662645	-0.681366	24	7588.92	1.40893e+06	-0.314506	-0.174793	0.00101022	-0.103517	21.8786	0.0179755	-0.0718417	-0.188271	-1.5	-0.0274658	0.342276	45.9406	0	0	0.252362	0	370000	-6.0693	-0.549536	C26	0.015097	0.984903	1	1	0	-0.197082	1	14964	0	1	0	-0.20438	0	0.326072	0.0314871	4.50604	-3.86692	460.74	1	3	1.27	0.297049
407	2013	21.5265	-0.707459	-0.663211	24	8333.4	1.40606e+06	-0.400096	-0.174793	0.0952686	-0.0805858	21.9735	0.0480345	-0.0977417	-0.185405	-0.5	0.0195862	0.0585437	45.9672	0	0	0.230188	0	370000	2.1803	-0.258446	C26	0.027872	0.972128	1	1	0	-0.197082	3	11223	0	1	0	-0.122946	0	0.524071	0.0400399	2.87856	-3.91067	660.45	1	3	1.30029	0.285141
407	2014	21.7784	-0.588504	-0.64115	24	8664.07	1.95928e+06	-0.404824	-0.202947	0.163128	-0.160524	22.1349	-0.0615885	0.0185583	-0.815617	0.5	-0.0130528	-0.0131903	45.9731	0	0	0.104295	0	370000	1.789	-0.272254	C26	0.02389	0.97611	1	1	0	-0.225236	3	42712342	1	1	1	-0.0450452	0	0.53017	0.0442771	1.98142	-3.95526	733.09	1	5	1.4975	0.245504
407	2018	22.2657	-0.0306755	-0.343637	43	10569.6	2.33673e+06	-0.359647	-0.174793	0.388482	0.150586	22.5838	0.0062605	0.0733583	0.415786	4.5	0.0162342	-0.49429	45.9825	0	0	0.228099	0	370000	4.1026	-0.190617	D45	0.147706	0.852294	0	2	0	-0.197082	2	975	0	0	1	0.345132	0	0.401052	0.0352814	1.39374	-4.11627	720.15	1	2	0.782177	0.561355
407	2019	22.4	-0.279735	-0.196249	43	10785.5	2.52159e+06	-0.385071	-0.160715	0.312013	0.208827	22.5965	-0.0151995	0.0770583	0.495724	5.5	0.0823622	-0.534716	45.9719	0	0	0.243958	0	370000	4.0088	-0.193927	D45	0.16399	0.83601	0	2	0	-0.183004	3	975	0	0	1	0.425288	0	0.384214	0.0319105	1.73099	-4.15604	603.66	1	4	1.22552	0.343231
407	2020	22.2485	-0.379307	0.0181466	43	10907.1	2219392	-0.305332	-0.160715	0.333004	0.18497	22.6332	0.0024795	0.0688583	0.616023	6.5	-0.0322757	-0.444885	45.9631	0	0	0.265236	0	370000	5.0205	-0.158229	D45	0.104042	0.895958	1	2	0	-0.183004	3	975	0	0	1	0.391146	0	0.564051	0.0425504	2.2285	-4.19532	649.17	1	3	0.989617	0.418355
407	2021	22.2379	-0.749393	-0.254712	43	11248.5	2174855	-0.315344	-0.0762519	0.457622	0.194581	22.6746	0.0028175	0.134158	0.672995	7.5	0.0133352	-0.443267	45.9457	0	0	0.269397	0	370000	2.4397	-0.249293	D45	0.29995	0.70005	0	2	0	-0.0985408	3	975	0	0	1	0.357003	0	0.559417	0.0454427	2.60715	-4.23436	609.33	1	2	0.82338	0.514769
409	2021	20.0464	-0.367238	-0.254712	59	11248.5	790366	0	0	0	0	20.905	0	0	0	0	0	0	45.9966	1	0	0.156252	0	370000	8.0896	-0.0499349	I65	0.05039	0.94961	1	3	1	2.08344	3	0	0	1	0		1	0.429569	0.0441886	3.71116	-4.18374		1	2	0.381124	0.777886
411	2017	23.6628	-0.729805	0.589415	49	7590.59	7774396	0.0290008	0.205528	-0.103909	-0.0710278	22.9297	0.0481342	-0.02754	-0.056371	-2	0.0264884	0.155801	46.0293	1	0	0.0613097	0	330000	1.0289	-0.299074	F51	0.109112	0.890888	1	1	1	1.02764	3	41000	0	1	1	1.08082	1	0.192147	0.151531	2.96801	-4.10521	697.37	1	1	0.0282186	0.992393
411	2018	23.7433	-1.21193	1.05425	49	8308.75	8.53839e+06	-0.0674046	-0.188635	-0.0348055	-0.084273	22.9197	0.0261992	-0.02484	-0.100235	-1	-0.0035776	-0.0289088	46.043	1	0	0.0592715	0	330000	1.1112	-0.29617	F51	0.101832	0.898168	1	1	1	0.633477	3	42500	0	1	1	0.99834	1	0.30843	0.125243	2.85011	-4.14568	737.66	1	1	0.20589	0.909788
411	2019	23.9261	-0.954862	1.71631	49	8736.38	8.97844e+06	-0.0511455	0.00844636	0.0523231	0.0482162	23.1	-0.0180398	0.03446	-0.0576287	0	0.0398134	-0.0842888	46.0801	1	0	0.051646	0	330000	1.3983	-0.28604	F51	0.101808	0.898192	1	1	1	0.830559	3	11500	0	1	1	1.29723	1	0.405854	0.200568	3.2749	-4.176	743.9	1	1	0.244103	0.886394
411	2020	23.9425	-0.633244	2.59749	49	8585.15	9.22812e+06	0.0628323	0.177374	-0.0149627	0.0372069	23.1437	-0.0270778	0.01716	-0.0881139	1	-0.0453436	0.0310402	46.1127	1	0	0.0479544	0	330000	1.3979	-0.286054	F51	0.133019	0.866981	0	1	1	0.999486	3	11500	0	1	1	1.73359	1	0.583009	0.0585381	3.355	-4.21323	735.99	1	1	0.284957	0.8594
411	2021	24.0091	-0.598862	0.980567	49	8859.64	9.54678e+06	0.0267169	-0.202713	0.101354	0.0698777	23.2284	-0.0292158	0.00076	0.302349	2	-0.0173806	-0.0736438	46.1176	1	0	0.0651024	0	330000	1.5145	-0.281939	F51	0.13744	0.86256	0	1	1	0.6194	3	990000	0	1	1	2.16994	1	0.456541	0.108164	3.34472	-4.24739	738.28	1	1	0.308135	0.846481
413	2013	20.6527	0.0488567	-0.694608	37	6006.2	368195	-0.825594	-0.193953	-0.138827	-0.602778	22.9241	-0.158906	0.185633	-3.51497	-4	0.0152511	0.22162	45.9627	0	0	0.0156205	0	130000	78.5658	2.43684	C39	0.054426	0.945574	1	1	0	-0.183004	1	0	0	1	1	-0.36629	0	0.641368	0.199806	1.21175	-3.98547	738.45	1	1	0.172473	0.934842
413	2014	21.4857	0.493791	-0.678766	37	6229.06	728304	-0.83008	-0.236185	-0.111573	-0.451963	23.2464	-0.0279872	0.0594333	-0.884251	-3	0.0113501	0.24021	46.1803	0	0	0.15712	0	130000	62.0429	1.85382	C39	0.050204	0.949796	1	1	0	-0.225236	2	800000	0	1	1	-0.301003	0	0.0883643	0.0036212		-4.00607	668.2	1	3	1.01042	0.407704
413	2015	22.2602	0.410685	-0.652298	37	6135.56	920833	-0.504248	-0.193953	-0.104818	0.0879962	24.0836	-0.0142302	0.0874333	0.374836	-2	-0.00370389	0.2588	46.2373	0	0	0.239595	0	130000	39.0993	1.04425	C39	0.053668	0.946332	1	1	0	-0.183004	1	450000	0	1	1	-0.225471	0	0.482807	0.0042147	-1.85718	-3.95393	719.01	1	3	1.1764	0.360841
413	2016	22.655	0.433348	-0.601512	37	7121.04	1.54703e+06	-0.258341	-0.137644	-0.0374116	-0.0360191	24.5697	-0.00125522	-0.0484667	0.635192	-1	0.00902711	0.305905	46.3476	0	0	0.191175	0	130000	23.2006	0.483262	C39	0.044692	0.955308	1	1	0	-0.126695	1	225000	0	1	1	-0.130918	0	0.247257	0.0020351	-1.68434	-3.91277	637.11	1	3	1.15547	0.388762
413	2017	23.5761	0.786435	-0.545333	37	7581.78	2.1859e+06	0.471172	-0.010949	0.0151732	0.539387	24.9381	0.0177638	-0.0316667	0.849358	0	-0.00073289	0.103296	46.7204	0	0	0.163851	0	130000	12.649	0.110945	C39	0.041492	0.958508	1	1	1	3.13e-08	1	225000	0	1	1	-0.055662	0	0.57472	0.0060565	-0.161966	-3.87773	674.69	1	5	1.48956	0.263097
413	2018	24.063	0.80986	-0.458972	37	8195.64	3.27814e+06	0.976165	0.467678	0.0663918	0.621068	25.0079	0.0308718	-0.0464667	0.708613	1	0.0215541	-0.216278	46.7182	0	0	0.132743	1	130000	8.902	-0.0212691	C39	0.034534	0.965466	1	1	1	0.478627	2	225000	0	1	1	0.0749043	0	0.770596	0.0154715	0.938222	-3.9022	671.1	1	5	1.6969	0.201813
413	2019	23.5871	0.345043	-0.32113	37	8315.6	3.51559e+06	1.42778	0.214287	0.0361233	0.075242	24.9392	0.0262968	-0.0577667	0.696184	2	0.00657111	-0.286419	46.2759	0	0	0.140421	0	130000	-8.9055	-0.649613	C39	0.089114	0.910886	1	1	1	0.225236	3	146000	0	1	1	0.118334	0	0.465597	0.0036433	3.1332	-3.95748		1	5	1.6885	0.198669
413	2020	22.6761	0.380697	-0.0907242	37	8336.03	1.5468e+06	-0.0781954	0.0735146	0.08283	-0.0147275	24.895	0.0500308	-0.0740667	0.692815	3	-0.0315849	-0.317211	45.899	0	0	0.146277	0	130000	-38.0617	-1.6784	C39	0.087135	0.912865	1	1	1	0.0844636	3	0	0	1	1	0.196279	0	0.492656	0.0038711	2.55076	-4.00711	144.78	1	4	1.35602	0.273515
413	2021	22.4517	0.399427	-0.343906	37	8643.53	1.51478e+06	-0.378661	0.0172056	0.192112	-0.218206	24.8582	0.0774158	-0.0740667	0.442224	4	-0.0277319	-0.309926	45.8557	0	0	0.118123	0	130000	-37.9811	-1.67555	C39	0.078766	0.921234	1	1	1	0.0281546	3	0	0	1	1	0.274224	0	0.444718	0.0067512	2.86947	-4.055	437.15	1	2	1.15961	0.365832
421	2018	21.9783	-0.64394	0.0620878	43	9794.01	1.34043e+06	-0.0414344	-0.0915022	-0.0739709	-0.16065	23.1599	0.006239	-0.00075	-0.0444278	-1.5	0.0003045	-0.017871	45.9015	1	0	0.276276	0	320000	7.4129	-0.0738125	D45	0.147706	0.852294	0	2	0	-0.197082	3	0	0	0	1	0.528243	0	0.210768	0.0615704	1.59803	-4.17216	609.69	1	3	1.1713	0.424013
421	2019	22.0024	-1.03287	0.355007	43	10165.9	1.05325e+06	-0.0552882	-0.0633477	-0.00325923	0.10462	23.219	0.013929	-0.00075	-0.00836549	-0.5	0.0161325	-0.019691	45.9075	1	0	0.269988	0	320000	5.2988	-0.148409	D45	0.16399	0.83601	0	2	0	-0.168927	3	0	0	0	1	0.659557	1	0.361034	0.117202	4.66521	-4.20807	652	1	2	1.08599	0.476161
421	2020	22.646	-1.09506	0.566943	43	9897.05	2.09612e+06	0.0590837	0.0633477	-0.022669	0.059968	23.1207	-0.041806	-0.00305	0.00678631	0.5	-0.0229335	0.063839	45.9904	1	0	0.302411	0	320000	10.5254	0.0360131	D45	0.104042	0.895958	1	2	0	-0.0422318	1	0	0	0	1	0.700433	1	0.332221	0.0264077	5.07926	-4.2547	704.47	1	2	0.979515	0.460132
421	2021	22.0011	-1.1117	0.00177419	43	10179.5	1.1724e+06	0.0376388	0.0915022	0.0998992	-0.00393732	23.3748	0.021638	0.00455	0.046007	1.5	0.0064965	-0.026277	45.9732	1	0	0.24394	0	320000	4.8254	-0.165113	D45	0.29995	0.70005	0	2	0	-0.0140772	3	0	0	0	1	0.741309	1	0.364755	0.057062	2.55865	-4.27586	608.42	1	1	0.886198	0.60034
422	2012	23.686	-0.904199	-0.713663	24	4554.11	5.41565e+06	-0.0659835	-0.03097	-0.409657	-0.865534	24.1127	-0.116252	0.00294	-0.130019	-4.5	0.0565458	-0.1333	45.8608	1	0	0.419246	0	420000	8.3302	-0.0414452	C26	0.015097	0.984903	1	1	0	-0.112618	1	71637	0	1	1	-0.407283	0	0.788958	0.0685216	3.49672	-3.82965	837.74	1	2	1.04552	0.409694
422	2013	23.6823	0.162554	-0.696872	24	4416.8	1.23812e+06	-0.183742	-0.0591245	-0.305044	0.608215	24.2887	-0.0633147	-0.02706	0.327436	-3.5	0.0012788	-0.245461	45.7526	1	0	0.55551	1	420000	1.0572	-0.298075	C26	0.027872	0.972128	1	1	0	-0.140773	3	71637	0	1	1	-0.258895	0	0.655985	0.0480179	2.75542	-3.84217	690.38	1	2	1.0015	0.426085
422	2014	23.6237	-0.230165	-0.677814	24	4606.77	1.81167e+06	-0.0223005	-0.101356	-0.208964	0.168919	24.3443	-0.0533617	-0.01976	0.291144	-2.5	0.0049778	-0.215629	45.5971	1	0	0.506761	1	420000	0.4384	-0.31991	C26	0.02389	0.97611	1	1	0	-0.183004	3	71637	0	1	1	-0.255536	0	0.402743	0.0241402	2.66842	-3.87294	644.97	1	2	0.976018	0.424881
422	2015	23.6322	-0.257644	-0.647682	24	4530.52	1.8823e+06	0.173505	-0.115434	-0.137168	0.139187	24.4116	-0.0540137	0.00624	0.318743	-1.5	-0.0080702	-0.222282	45.5656	1	0	0.487002	1	420000	0.2997	-0.324804	C26	0.033968	0.966032	1	1	0	-0.197082	3	71637	0	1	1	-0.168975	0	0.565988	0.0172988	1.88233	-3.9014	589.66	1	2	1.0571	0.400294
422	2016	23.4434	-0.418193	-0.605162	24	4683.75	1.80845e+06	0.0841971	-0.101356	-0.0428318	-0.00962301	24.4065	-0.0233077	0.02634	0.378551	-0.5	-0.0153422	-0.186609	45.3747	1	0	0.5197	1	420000	-8.7843	-0.645336	C26	0.037165	0.962835	1	1	0	-0.183004	3	71637	0	1	1	-0.0509803	0	0.466544	0.0310261	2.81753	-3.9423	514.28	1	2	1.14343	0.36348
422	2017	23.2045	-0.531761	-0.547899	24	4994.11	1.21117e+06	-0.0780393	-0.101356	0.0354723	0.152342	24.2061	0.0997883	-0.05626	0.371268	0.5	-0.0390612	-0.130447	44.9608	1	0	0.63039	0	420000	-34.3812	-1.54853	C26	0.036831	0.963169	1	1	0	-0.183004	3	71637	0	1	1	0.0567113	0	0.379348	0.0192745	4.04698	-4.0154		1	2	1.10519	0.385612
422	2018	23.2737		-0.48608	24	5569.79	1.51768e+06	-0.190801	-0.0168927	0.136757	-0.00404006	23.8983	0.0669653	-0.03666	-0.295904	1.5	-0.0469912	0.0351046	45.3458	1	0	0.440082	0	420000	2.3351	-0.252984	C26	0.036201	0.963799	1	1	0	-0.0985408	1	0	0	1	1	0.187253	0	0.563022	0.0468044	4.29068	-4.09952		1	2	0.985704	0.425305
422	2019	23.4084		-0.39801	24	5688.02	1.74503e+06	0.12846	0.0394164	0.286629	-0.00890856	23.8642	0.0991133	0.01054	-0.346547	2.5	0.0144228	0.200656	45.3965	1	0	0.432862	0	420000	0.6734	-0.311618	C26	0.038568	0.961432	1	1	0	-0.0422318	1	0	0	1	1	0.226008	0	0.414153	0.0421576	3.81199	-4.14391		1	2	0.759363	0.48569
422	2020	23.3483		-0.387695	24	5681.07	1.84087e+06	-0.0226448	0.208344	0.247816	-0.12249	23.815	0.0867723	0.05044	-0.407191	3.5	-0.0067132	0.366208	45.6961	1	0	0.427923	0	420000	1.6715	-0.2764	C26	0.044079	0.955921	1	1	1	0.126695	3	0	0	1	1	0.307297	0	0.547576	0.0962356	4.3317	-4.19006		1	2	0.974205	0.424297
422	2021	23.6434	-0.0336537	-0.469497	24	5871.05	2.31859e+06	0.17735	0.27873	0.396989	-0.0580678	23.7614	-0.0423897	0.04324	-0.507481	4.5	0.0389528	0.531759	45.9999	1	0	0.408413	0	420000	13.2489	0.132113	C26	0.039543	0.960457	1	1	1	0.197082	1	0	0	1	1	0.388586	0	0.502362	0.0092313	2.87912	-4.23653		1	2	1.00426	0.416153
423	2010	21.625	-1.15066	-0.673022	25	6190.4	454573	1.15106	-0.191216	-0.419164	0.0731859	22.0036	0.0473754	-0.040475	-1.04697	-5.5	0.0578854	5.32656	46.0994	1	0	0.11107	0	370000	33.4379	0.844488	C27	0.02495	0.97505	1	1	0	-0.183004	1	168257	0	1	1	-0.408506	0	0.893547	0.14873	1.24788	-3.83169	818.28	1	2	0.78198	0.552163
423	2011	21.7381	-1.13145	-0.691255	25	7118.1	486999	0.0648704	-0.148984	-0.278068	0.117397	22.1646	0.00822742	-0.073075	-0.882365	-4.5	0.0435654	2.64548	46.125	1	0	0.111467	0	370000	49.6366	1.41606	C27	0.04983	0.95017	1	1	0	-0.140773	1	168257	0	1	1	-0.3042	0	0.51185	0.0879142	3.31108	-3.87587	802.18	1	2	0.646017	0.655128
423	2012	21.8404	-1.07914	-0.681366	25	7588.92	490778	-0.277204	-0.163062	-0.188546	0.211985	22.3958	0.0209594	-0.070775	-0.779002	-3.5	0.0149854	0.974962	46.1712	1	0	0.0980912	0	370000	55.6926	1.62975	C27	0.02475	0.97525	1	1	0	-0.15485	1	168257	0	1	1	-0.20438	0	0.569713	0.10647	-0.405961	-3.91796	882	1	2	0.357848	0.795691
423	2013	22.1136	-0.996233	-0.663211	25	8333.4	708843	-0.416453	-0.00821174	-0.0942877	0.117573	22.5116	-0.0197786	-0.063675	-0.573938	-2.5	0.0368014	0.298689	46.204	1	0	0.107246	0	370000	47.0386	1.32439	C27	0.02633	0.97367	1	1	1	3.13e-08	1	168257	0	1	1	-0.122946	0	0.805752	0.113901	-4.49229	-3.95727	713.86	1	2	0.642319	0.654489
423	2014	22.1118	-0.94349	-0.64115	25	8664.07	794493	-0.197435	0.0340201	-0.0264282	0.0016859	22.7328	0.0224754	-0.059775	0.152487	-1.5	0.00829042	-0.717352	46.2307	1	0	0.17775	0	370000	55.6972	1.62991	C27	0.026696	0.973304	1	1	1	0.0422318	3	206557	0	1	1	-0.0450452	0	0.597857	0.0751263	-4.19609	-3.99277	696.48	1	1	0.331703	0.849819
423	2015	22.4188	-0.922201	-0.594718	25	9088.81	1.06501e+06	0.0512311	-0.0645208	0.0261911	0.0156584	22.8761	0.00773142	-0.048475	0.180008	-0.5	0.0377484	-0.0268927	46.2881	1	0	0.158322	0	370000	45.3526	1.2649	C27	0.031096	0.968904	1	1	0	-0.056309	1	206157	0	1	1	0.0326068	0	1.05189	0.0600057	-2.38043	-4.0276	718.13	1	1	0.44822	0.781147
423	2016	22.5665	-1.01756	-0.520008	25	9594.52	1.43866e+06	0.0341352	-0.0785981	0.0949112	-0.137353	23.0208	-0.0123886	-0.026275	0.219568	0.5	0.0236074	-0.47903	46.3331	1	0	0.142519	0	370000	44.3625	1.22997	C27	0.030172	0.969828	1	1	0	-0.0703863	3	206157	0	1	1	0.121286	0	0.868081	0.102285	-1.21719	-4.06059	718.46	1	1	0.415701	0.801043
423	2017	22.721	-0.961889	-0.44904	25	9943.86	1.53048e+06	0.181159	-0.106753	0.152496	-0.0447586	23.239	0.0328444	0.036725	0.406813	1.5	0.00901942	-0.789779	46.3919	1	0	0.13817	0	370000	41.1102	1.11521	C27	0.028249	0.971751	1	1	0	-0.0985408	3	206157	0	1	1	0.234343	0	1.21907	0.164836	-1.10453	-4.08662	695.7	1	2	0.431914	0.775372
423	2018	22.7164	-1.33552	-0.343637	25	10569.6	1.51744e+06	0.0226007	-0.12083	0.198925	-0.040822	23.353	0.0136734	0.085725	0.420751	2.5	-0.00823058	-2.12872	46.417	1	0	0.125018	0	370000	42.6639	1.17003	C27	0.029647	0.970353	1	1	0	-0.112618	3	206157	0	1	1	0.345132	0	0.541881	0.121623	-0.806072	-4.11769	622.66	1	2	0.410294	0.776052
423	2019	21.808	-1.28311	-0.196249	25	10785.5	597460	-0.0993434	0.259256	0.122457	-0.0171184	23.1789	-0.0296016	0.083525	0.638575	3.5	-0.0464256	-2.05193	46.1769	1	0	0.185006	0	370000	-13.0506	-0.795874	C27	0.035132	0.964868	1	1	1	0.267468	3	206157	0	1	1	0.425288	0	0.664189	0.11809	2.0919	-4.17088	604.93	1	2	0.617515	0.581592
423	2020	21.9498	-1.04984	0.0181466	25	10907.1	756140	-0.217675	0.329643	0.143448	-0.110835	23.1166	-0.0624006	0.100625	0.670077	4.5	-0.101658	-1.75775	46.1811	1	0	0.203196	0	370000	1.4101	-0.285623	C27	0.036148	0.963852	1	1	1	0.337854	3	39912	0	1	1	0.391146	0	1.03656	0.146427	-0.209891	-4.21496	696.55	1	1	0.435842	0.783953
423	2021	22.0711	-0.751355	-0.254712	25	11248.5	920810	-0.296942	0.259256	0.268066	-0.186599	23.1767	-0.0291176	0.075925	0.593996	5.5	-0.0755896	-1.29424	46.2203	1	0	0.17733	0	370000	14.8704	0.189328	C27	0.034274	0.965726	1	1	1	0.267468	3	0	0	1	1	0.357003	0	0.727044	0.0894352	-3.12254	-4.25103	736.66	1	1	0.268656	0.881675
425	2010	23.9507	-0.809647	-0.60808	33	5923.1	1.93077e+06	5.40656	-0.739057	-0.537529	-0.125627	23.9342	-0.0526705	0.090025	-0.918437	-5.5	0.117216	0.494939	46.4829	1	0	0.0967295	1	320000	13.4746	0.140077	C35	0.077015	0.922985	1	1	0	-0.0422318	1	22813	0	1	1	-0.27447	0	0.708671	0.102613	1.80432	-3.7348	895.49
425	2011	24.2189	-0.140939	-0.634709	33	6684.8	1.98561e+06	0.588644	-0.739057	-0.372996	0.114599	24.2704	-0.0031425	0.065325	-0.849972	-4.5	0.168447	0.0524129	46.6646	1	0	0.0740057	1	320000	11.7244	0.0783202	C35	0.075297	0.924703	1	1	0	-0.0422318	2	45626	0	1	1	-0.205523	0	0.542575	0.0385288	4.00347	-3.72515	671.49
425	2012	24.1931	-0.460118	-0.594548	33	7471.38	2.11314e+06	-0.042244	-0.781288	-0.2802	0.0265855	24.5379	0.0471075	0.048325	-0.0243162	-3.5	0.0173272	-0.0148181	46.6204	1	0	0.129324	1	320000	8.5144	-0.0349457	C35	0.067469	0.932531	1	1	0	-0.0844636	1	45324	0	1	1	-0.149993	0	0.461293	0.0437316	4.9283	-3.71871	905.15	0	1	0	1
425	2013	24.0189	-0.466084	-0.544908	33	7942	1.65693e+06	-2.84583	-0.710902	-0.1826	0.0955696	24.6171	0.0319305	0.047225	0.0195425	-2.5	-0.0558798	-0.233772	46.609	1	0	0.124835	1	320000	6.239	-0.115234	C35	0.053833	0.946167	1	1	0	-0.0140772	3	45626	0	1	1	-0.032505	0	0.643332	0.061237	2.43513	-3.74378	653.24	0	1	5.96e-08	1
425	2014	23.872	-0.331777	-0.475383	33	8070.35	1.46396e+06	-1.57309	-0.753134	-0.0996157	0.0724715	24.612	0.0150285	-0.002375	0.309547	-1.5	-0.0545018	0.105991	46.5612	1	0	0.167675	1	320000	1.8364	-0.270581	C35	0.048547	0.951453	1	1	0	-0.056309	3	45626	0	1	1	0.036926	0	0.36281	0.0148626	2.50008	-3.78475	662.18	0	1	0	1
425	2015	23.5361	-0.23825	-0.353293	33	7993.09	1.14416e+06	-1.48128	-0.795366	-0.0275172	-0.0168953	24.4777	-0.0490165	-0.050175	0.00292616	-0.5	-0.0976238	0.0697859	46.4941	1	0	0.141145	1	320000	-0.3689	-0.348396	C35	0.054468	0.945532	1	1	0	-0.0985408	3	136878	0	1	1	0.129804	0	0.409507	0.0033364	2.18751	-3.8497	618.15	0	1	0	1
425	2016	23.5501	-0.35214	-0.238466	33	8198.75	1.25483e+06	-1.25835	-0.598284	0.0687482	-0.095308	24.5069	-0.0323065	-0.044575	0.227661	0.5	-0.112675	-0.0795651	46.442	1	0	0.171612	1	320000	1.3261	-0.288587	C35	0.047547	0.952453	1	1	1	0.0985409	3	136878	0	1	1	0.194752	0	0.632098	0.0102028	1.71088	-3.8844	629.21	0	1	0	1
425	2017	24.0951	-0.403469	-0.0695514	33	8807.69	2.13885e+06	-0.467985	0.316739	0.169433	-0.0835653	24.6307	-0.0499125	-0.062975	0.17948	1.5	-0.0600898	0.0159489	46.457	1	0	0.144505	0	320000	3.7052	-0.20464	C35	0.04647	0.95353	1	1	1	1.01356	3	151860	0	1	1	0.332461	0	0.349276	0.004424	1.40813	-3.90116	750.73	0	1	0	1
425	2018	24.5167	-0.496986	0.0620878	33	9794.01	3.10169e+06	-0.270202	1.11914	0.241598	-0.0335872	24.8382	-0.0619295	-0.040875	0.177671	2.5	0.0110532	-0.225715	46.8775	1	0	0.117208	0	320000	4.9162	-0.161909	C35	0.054055	0.945945	1	1	1	1.81597	3	57636	0	1	1	0.528243	0	0.422862	0.0057449	0.419945	-3.89923	756.18	0	1	0	1
425	2019	24.8038	-1.01051	0.355007	33	10165.9	4.09551e+06	0.274668	1.52738	0.31231	-0.0244794	25.0709	-0.0018885	-0.003175	0.234133	3.5	0.0265592	-0.0459531	47.2248	1	0	0.0982771	0	320000	6.664	-0.100238	C35	0.062775	0.937225	1	1	1	2.22421	1	57636	0	1	1	0.659557	1	0.792786	0.0093473	1.42976	-3.88783	812.75	0	1	0	1
425	2020	25.0269	-1.01461	0.566943	33	9897.05	4.86921e+06	1.3646	1.24584	0.2929	0.0255985	25.2428	0.0611855	-0.010475	0.282446	4.5	-0.0263958	-0.0754771	47.6209	1	0	0.0868436	0	320000	5.4511	-0.143035	C35	0.085994	0.914006	1	1	1	1.94266	3	57636	0	1	1	0.700433	1	0.827235	0.0079098	2.53781	-3.88683	800.07	0	1	0	1
425	2021	25.158	-1.42147	0.00177419	33	10179.5	5.44646e+06	0.304507	0.907984	0.415468	0.044638	25.424	0.0956145	-0.036275	0.359319	5.5	0.0665632	-0.0637771	47.0826	1	0	0.0782429	0	320000	7.1945	-0.0815188	C35	0.067025	0.932975	1	1	1	1.60481	3	57636	0	1	1	0.741309	1	0.760827	0.0067281	2.38924	-3.8809	803.83	0	1	0	1
426	2018	21.6149	-0.800532	-0.720041	9	3044.44	6.45238e+06	0	0	0	0	22.9131	0	0	0	0	0	0	45.923	0	0	0.320367	0	150000	-12.7596	-0.785606	B09	0.172701	0.827299	0	1	0	-0.253391	1	200000	0	0	1	0.555715	0	0.782401	0.038513	1.5393	-4.10598	529.57	0	1	0	1
429	2016	21.7618	-1.37345	0.712147	51	14349	1.26062e+06	0.0100115	-0.0900945	-0.140641	-0.104106	23.5004	0.021128	-4e-05	-0.0130421	-2.4	-0.0071608	-0.0206568	46.0434	1	0	0.577759	0	440000			G54	0.073214	0.926786	1	2	0	-0.225236	1	3500	0	0	1	0.388242	0	0.854657	0.121636	-0.915769	-4.02449	676.59	1	1	0.144359	0.936544
429	2017	21.8511	-1.45887	1.20982	51	14796.2	1.40988e+06	0.0204869	-0.0900945	-0.0513126	-0.12667	23.528	-0.000812	-4e-05	-0.100896	-1.4	0.0044282	0.0262752	46.1431	1	0	0.514727	0	440000			G54	0.066945	0.933055	1	2	0	-0.225236	3	138600	0	0	1	0.525396	0	0.411361	0.0386354	-1.15539	-4.06181	638.76	1	1	0.153478	0.931459
429	2018	21.8922	-1.57723	1.74591	51	16823.3	1.46504e+06	-0.0379198	-0.06194	0.0142047	-0.123935	23.5142	-0.045136	-4e-05	-0.213402	-0.4	0.0051752	0.0123562	46.1473	1	0	0.466375	0	440000	113.537	3.67083	G54	0.062475	0.937525	1	2	0	-0.197082	3	138600	0	0	1	0.65215	1	0.356233	0.0919254	-1.32658	-4.10316	622.31	1	1	0.140836	0.938482
429	2020	22.0557	-1.5662	3.76139	51	15536.9	1282256	-0.0102987	-0.0337854	0.0347989	0.172809	23.7063	0.053227	6e-05	0.204269	1.6	-0.0269808	-0.0457028	46.1237	1	0	0.584346	0	440000			G54	0.068663	0.931337	1	2	0	-0.168927	1	135100	0	0	1	0.885611	1	0.673665	0.212725	0.483111	-4.16291	619.68	1	1	0.144432	0.936503
429	2021	22.3887	-1.81746	1.59456	51	16267.8	1.77273e+06	0.0177201	0.275914	0.14295	0.181902	23.6611	-0.028407	6e-05	0.12307	2.6	0.0245382	0.0277282	46.2066	1	0	0.563686	0	440000			G54	0.07033	0.92967	1	2	1	0.140773	1	135100	0	0	1	1.00234	1	0.759448	0.176068	-1.31785	-4.20796	700.19	1	1	0.106733	0.956459
488	2012	23.707	-1.52853	-0.681366	20	7588.92	1.25272e+06	-0.829931	-0.174558	-0.258269	0.167269	24.5887	-0.0294029	-0.02288	-0.33696	-4.5	0.0231406	-0.0450675	45.6202	1	0	0.413826	1	370000	0.233	-0.327158	C22	0.113154	0.886846	1	1	0	-0.0844636	3	7806757	1	1	1	-0.20438	0	0.313689	0.044385	4.15401	-3.70919	790.06	1	1	0.304877	0.875485
488	2013	23.7383	-1.14898	-0.663211	20	8333.4	1.57395e+06	-1.0496	0.00844636	-0.164011	-0.0297532	24.5845	-0.0368549	-0.02488	-0.267056	-3.5	0.0230986	-0.0373175	45.638	1	0	0.445689	1	370000	3.4673	-0.213034	C22	0.105181	0.894819	1	1	1	0.0985409	3	7927371	1	1	1	-0.122946	0	0.481351	0.0651727	2.65664	-3.75	754.93	1	1	0.378147	0.825416
488	2014	23.673	-0.95813	-0.64115	20	8664.07	1488481	-0.376195	-0.0197082	-0.0961515	-0.0391378	24.7632	0.0186701	-0.04458	-0.111692	-2.5	0.0048246	0.0110945	45.779	1	0	0.435395	1	370000	2.4034	-0.250574	C22	0.099654	0.900346	1	1	1	0.0703864	3	8027371	1	1	1	-0.0450452	0	0.262425	0.0214671	2.81838	-3.75482	680.05	1	1	0.277505	0.896168
488	2015	23.7286	-1.0199	-0.594718	20	9088.81	1.69786e+06	0.2583	-0.0337854	-0.0435322	-0.115208	25.0795	0.0498021	-0.03008	-0.135002	-1.5	-0.0048994	0.0432125	45.5493	1	0	0.310024	1	370000	11.1013	0.0563339	C22	0.111367	0.888633	1	1	1	0.0563091	3	8027371	1	1	1	0.0326068	0	0.683847	0.0181065	4.58638	-3.72583	803.39	1	1	0.423078	0.822632
488	2016	23.8398	-0.116736	-0.520008	20	9594.52	1.73779e+06	0.0988421	0.0366009	0.025188	-0.027286	25.1335	-0.0030479	0.00122	0.0406087	-0.5	-0.0206384	0.0245795	45.1722	1	0	0.350123	1	370000	10.1773	0.0237303	C22	0.108268	0.891732	1	1	1	0.126695	3	7302546	1	1	1	0.121286	0	0.490595	0.0187926	2.23528	-3.7532	649.42	1	2	0.507397	0.758454
488	2017	24.1067	-0.779549	-0.44904	20	9943.86	2.17044e+06	0.547222	-0.06194	0.0827725	0.0173667	25.3832	-0.0154399	0.02692	0.0202714	0.5	-0.0077854	0.0590265	45.4922	1	0	0.267266	0	370000	14.9997	0.19389	C22	0.122454	0.877546	1	1	1	0.0281546	1	7675915	1	1	1	0.234343	0	1.23372	0.040331	2.60488	-3.7315	704.64	1	1	0.40007	0.815748
488	2018	24.0863	-1.05571	-0.343637	20	10569.6	1.90085e+06	0.320124	-0.0478627	0.129202	0.129545	25.3803	0.0255281	0.02882	0.00887125	1.5	-0.0120054	-0.0177445	45.4043	1	0	0.265005	0	370000	9.9891	0.0170896	C22	0.124719	0.875281	1	1	1	0.0422318	3	1304972	0	1	1	0.345132	0	0.790298	0.03645	1.07675	-3.77225	651.85	1	1	0.586414	0.749045
488	2019	24.1376	-0.497957	-0.196249	20	10785.5	2.22238e+06	0.343244	0.09291	0.0527337	0.0245578	25.3078	0.0022931	0.02742	0.219105	2.5	-0.0215444	-0.0413415	45.4348	1	0	0.351576	0	370000	6.2364	-0.115326	C22	0.108952	0.891048	1	1	1	0.183005	3	2711599	1	1	1	0.425288	0	0.406025	0.0179608	2.04658	-3.83069	572.95	1	1	0.556442	0.765
488	2020	24.1487	-1.04763	0.0181466	20	10907.1	2.41033e+06	0.500211	0.163296	0.0737245	-0.0454697	25.2404	-0.0105589	0.02682	0.308219	3.5	-0.0168004	-0.0192965	45.6584	1	0	0.411136	0	370000	6.6175	-0.101878	C22	0.099662	0.900338	1	1	1	0.253391	3	16251799	1	1	1	0.391146	0	0.460742	0.0123841	2.27683	-3.88743	706.47	1	1	0.532707	0.766713
488	2021	24.2204	-0.944028	-0.254712	20	11248.5	2.68541e+06	0.187783	0.0366009	0.198343	-0.0818838	25.1402	-0.0009889	0.01122	0.253635	4.5	0.0326096	0.0228545	45.5445	1	0	0.43034	0	370000	6.8968	-0.0920232	C22	0.09242	0.90758	1	1	1	0.126695	3	14674549	1	1	1	0.357003	0	1.15327	0.0168796	2.89487	-3.95161	696.79	1	1	0.423801	0.831664
498	2012	22.6034		-0.681366	46	7588.92	2.52676e+06	28.0428	-0.246352	-0.258269	-1.08109	22.9031	0.0200526	0.01729	-0.591093	-4.5	0.564933	-0.0381415	52.1331	1	0	0.0465703	0	370000			E48	0.194802	0.805198	0	3	0	-0.225236		0	0	0	1	-0.20438	0				-3.90643	651.68	0	1	0	1
498	2013	22.692	0.0611713	-0.663211	46	8333.4	2.72917e+06	-3.69294	-0.260429	-0.164011	-1.06959	22.9661	0.0041456	0.01719	-0.471773	-3.5	-0.0660229	0.0309775	45.9971	1	0	0.0492671	0	370000			E48	0.172364	0.827636	0	3	0	-0.239314	3	0	0	0	1	-0.122946	0	0.551317	0.0811475	2.90601	-3.94345	728.38	0	1	0	1
498	2014	22.6464	0.528987	-0.64115	46	8664.07	967375	-3.67288	-0.274507	-0.0961515	-0.0780067	23.0285	-0.0159414	0.03339	-0.575914	-2.5	-0.0629819	0.100097	46.0432	1	0	0.0417113	0	370000			E48	0.183094	0.816906	0	3	0	-0.253391	3	0	0	0	1	-0.0450452	0	0.208307	0.0438792		-3.98017	610.03	0	1	0	1
498	2015	22.7273	0.0213898	-0.594718	46	9088.81	1.09858e+06	-3.50427	-0.161889	-0.0435322	-0.124305	23.0666	-0.0428994	-0.01291	-0.581669	-1.5	-0.0881899	0.169215	46.0524	1	0	0.0399198	0	370000			E48	0.185179	0.814821	0	3	0	-0.140773	3	0	0	0	1	0.0326068	0	0.454153	0.0152655	2.29487	-4.018	703.49	0	1	0	1
498	2016	22.821	-0.61538	-0.520008	46	9594.52	1.02448e+06	-3.50549	-0.10558	0.025188	0.0392578	23.4342	0.0182336	-0.00881	-0.303047	-0.5	-0.109484	0.0702395	46.0403	1	0	0.0365216	0	370000			E48	0.223137	0.776863	0	3	0	-0.0844636	3	0	0	0	1	0.121286	0	0.509173	0.0307929	2.13543	-4.03065	657.03	0	1	5.96e-08	1
498	2017	23.2397	-0.779049	-0.44904	46	9943.86	1.46652e+06	-3.4079	-0.0351932	0.0827725	0.0992832	23.5927	0.0183166	-0.01461	-0.145418	0.5	-0.0872179	0.0327605	46.1351	1	0	0.03649	0	370000			E48	0.199384	0.800616	0	3	0	-0.0140772	3	0	0	0	1	0.234343	0	0.421173	0.0459785	3.27756	-4.05527	529.85	0	1	0	1
498	2018	23.4158	0.209507	-0.343637	46	10569.6	1.69693e+06	-3.41608	-0.0915022	0.129202	0.129376	23.8968	-0.0172624	-0.02111	-0.138446	1.5	-0.0672079	-0.0549125	46.1563	1	0	0.02711	0	370000			E48	0.187306	0.812694	0	3	0	-0.0703863	3	0	0	0	1	0.345132	0	0.350616	0.0237198	2.01777	-4.05972	640.22	0	1	5.96e-08	1
498	2019	23.87	-0.844503	-0.196249	46	10785.5	2.23788e+06	-2.90504	-0.0351932	0.0527337	0.306937	24.1909	-0.0084294	-0.02501	0.199811	2.5	0.0195111	-0.137377	46.2072	1	0	0.0283333	0	370000			E48	0.156544	0.843456	0	3	0	-0.0140772	3	0	0	0	1	0.425288	0	0.313587	0.0265498	3.64309	-4.05777	726.07	0	1	0	1
498	2020	24.2624	-0.0712396	0.0181466	46	10907.1	2.4563e+06	-2.21177	0.51382	0.0737245	0.606193	24.7321	0.0148436	0.02349	1.13702	3.5	-0.0361969	-0.0698075	46.31	1	0	0.0421017	0	370000			E48	0.175142	0.824858	0	3	1	0.534936	3	2600	0	0	1	0.391146	0	0.427521	0.040343	3.51914	-4.00114	680.61	0	1	0	1
498	2021	24.7754	-1.25924	-0.254712	46	11248.5	2.33016e+06	-1.7264	0.696825	0.198343	1.17194	25.1468	0.0089406	-0.00891	1.47053	4.5	-0.0671429	-0.103052	46.5786	1	0	0.0388191	0	370000	5.105	-0.155247	E48	0.147116	0.852884	0	3	1	0.717941	3	2600	0	0	1	0.357003	0	0.852322	0.0663558	4.42562	-3.95005	702.73	0	1	0	1
507	2018	21.6845	-0.28526	1.74591	52	16823.3	902334	-0.0817105	-0.0527898	-0.0588339	-0.118683	22.6459	0.00798275	-0.07695	-0.376041	-1.5	-0.0079595	0.235915	45.9997	1	0	0.383115	0	440000	7.7172	-0.0630751	G55	0.120985	0.879015	1	2	0	-0.0140772	3	22269	0	0	1	0.65215	1	0.601104	0.0311624	1.49793	-4.31504	650.39	1	2	0.818452	0.493146
507	2019	21.9238	-0.241995	2.66941	52	16533	1.37265e+06	-0.0809622	-0.123176	0.0271625	-0.298936	22.948	-0.126203	0.02915	-0.25741	-0.5	0.0077705	-0.037503	45.9715	1	0	0.318888	0	440000	7.7421	-0.0621965	G55	0.104884	0.895116	1	2	0	-0.0844636	1	22269	0	0	1	0.790228	1	0.311571	0.021228	1.14501	-4.34434	670.26	1	2	0.789526	0.521836
507	2020	21.9861	-0.329338	3.76139	52	15536.9	1.22626e+06	-0.00741478	-0.0527898	-0.0382396	-0.123872	23.325	0.0501067	0.03145	0.256529	0.5	-0.0102645	-0.081695	45.9768	1	0	0.365678	0	440000	8.6002	-0.0319182	G55	0.08636	0.91364	1	2	0	-0.0140772	3	22269	0	0	1	0.885611	1	0.452017	0.0442571	2.26842	-4.35999	680.04	1	2	0.76509	0.53726
507	2021	22.5766	-0.201533	1.59456	52	16267.8	1.1379e+06	0.170087	0.228756	0.069911	0.541491	23.5989	0.0681138	0.01635	0.376922	1.5	0.0104535	-0.116717	46.0065	1	0	0.313653	0	440000	8.7639	-0.026142	G55	0.093738	0.906262	1	2	1	0.267468	1	22269	0	0	1	0.980994	1	0.324176	0.0168807	2.24007	-4.37463	671.88	1	2	0.887839	0.464967
510	2011	21.6738	-0.141354	-0.710559	24	4817.9	769985	0.128119	-0.0225236	-0.490501	0.213703	21.5794	0.0941937	-0.09456	0.320095	-5.4	-0.0452965	-0.909316	45.9561	0	0	0.589615	0	510000	-4.2893	-0.486728	C26	0.019378	0.980622	1	1	0	-0.225236	1	0	0	1	0	-0.470103	0	0.271238	0.0157849	4.40703	-4.01003	543.99	1	1	0.145843	0.94544
510	2013	21.4192	-0.119181	-0.68976	24	6283.3	647993	-0.114768	-0.0366009	-0.268866	0.13155	21.3342	0.0579977	-0.09326	0.219367	-3.4	-0.0759985	-0.484617	45.9574	0	0	0.68127	0	510000	-8.6487	-0.640551	C26	0.027872	0.972128	1	1	0	-0.239314	3	0	0	1	0	-0.257278	0	0.537019	0.0257506	3.0259	-4.07045	684.11	1	1	0.123665	0.954949
510	2014	21.4422	0.382577	-0.663255	24	6608.48	658596	-0.0857865	-0.0366009	-0.194701	0.138312	21.3131	0.128461	-0.10306	0.114449	-2.4	-0.0225985	-0.326012	45.9625	0	0	0.626464	0	510000	-6.6804	-0.571099	C26	0.02389	0.97611	1	1	0	-0.239314	3	0	0	1	0	-0.142647	0	0.695355	0.0294745	2.53917	-4.10853		1	1	0.0466412	0.984648
510	2015	21.2057		-0.646781	24	6798.26	576339	0.0353839	-0.0366009	-0.148881	0.0353021	21.1567	0.0533327	0.02774	0.00514724	-1.4	-0.0531855	1.27939	45.9742	0	0	0.656714	0	510000	0.3714	-0.322274	C26	0.033968	0.966032	1	1	0	-0.239314	3	60918318	1	1	0	-0.04008	0	0.423764	0.0158823	2.53125	-4.13305	599.74	1	1	0.0082932	0.99789
510	2016	21.1512	0.48912	-0.599764	24	7294.47	592566	-0.00964251	-0.0506782	-0.0647453	-0.0469665	21.0022	-0.0718623	-0.00236	-0.0643393	-0.4	-0.0688415	2.8848	45.9847	0	0	0.714985	1	510000	3.6989	-0.204862	C26	0.037165	0.962835	1	1	0	-0.253391	3	60918318	1	1	0	0.0487843	0	0.28447	0.0110769	2.31716	-4.1557		0	1	0	1
510	2017	21.2703	0.430294	-0.545162	24	7693.62	681178	0.05088	0.0197082	0.0451841	-0.0672559	21.1292	-0.0146203	0.08294	-0.109802	0.6	0.0108055	0.974124	45.9958	0	0	0.601689	1	510000	2.5571	-0.245151	C26	0.036831	0.963169	1	1	0	-0.183004	3	79528418	1	1	0	0.24328	0	0.512014	0.0371576	2.95732	-4.21012	613.05	0	1	5.96e-08	1
510	2018	21.4505	0.449997	-0.483587	24	9068.55	829415	0.00609436	-0.00844636	0.135733	-0.0839495	21.1183	-0.0744523	0.07594	-0.16197	1.6	0.0120685	-0.861743	46.0011	0	0	0.577377	1	510000	5.3018	-0.148303	C26	0.036201	0.963799	1	1	0	-0.211159	3	79528418	1	1	0	0.333515	0	0.469676	0.0671738	1.02594	-4.24894	442.12	0	1	0	1
510	2019	21.5644	0.182195	-0.406367	24	9443.51	933225	-0.00833793	0.00563091	0.267608	-0.0879656	21.1998	-0.0828183	0.06314	-0.224061	2.6	0.119354	-0.904652	46.005	0	0	0.500155	0	510000	2.886	-0.233546	C26	0.038568	0.961432	1	1	0	-0.197082	3	79528418	1	1	0	0.404027	0	0.40221	0.0380288	1.98234	-4.29753		1	1	0.0339431	0.990251
510	2020	21.5149	0.135434	-0.336436	24	9124.58	906350	-0.00999243	0.00563091	0.308905	-0.108291	21.3201	-0.0335423	0.03314	-0.0771191	3.6	0.0129445	-0.866827	45.9979	0	0	0.513649	0	510000	3.582	-0.208987	C26	0.044079	0.955921	1	1	0	-0.197082	3	0	0	1	0	0.456804	0	0.322251	0.0217684	1.17904	-4.34917		1	1	0.0416993	0.987165
510	2021	21.8146	-0.332365	-0.46358	24	9338.87	1.24295e+06	0.00804988	0.160481	0.410264	-0.124438	21.5009	-0.0566893	0.01034	-0.0217665	4.6	0.110748	-0.785154	46.0289	0	0	0.453093	0	510000	12.0706	0.090536	C26	0.039543	0.960457	1	1	0	-0.0422318	1	0	0	1	0	0.509581	0	0.658598	0.0346036	0.015315	-4.40433	583.44	1	1	0.0175074	0.995002
513	2007	21.2818	-0.280824	-0.60477	25	7842.1	417309	-0.0807181	-0.245883	-0.617068	-0.350726	21.8036	-0.0292839	-0.1099	-0.701837	-7	-0.0309297	1.20155	46.0485	0	0	0.324267	1	440000	36.0899	0.938065	C27	0.03689	0.96311	1	1	0	-0.253391	1	535	0	1	0	-0.228283	0	0.536728	0.128096	0.171309	-3.74341	850.31	1	4	1.81459	0.197828
513	2008	21.4453	-0.56042	-0.56148	25	8395.7	485414	0.88398	-0.189574	-0.491429	-0.338389	21.7962	0.0191441	-0.1062	-0.736453	-6	-0.00280273	-0.369344	46.0149	0	0	0.315581	1	440000	4.244	-0.185628	C27	0.034313	0.965687	1	1	0	-0.197082	3	535	0	1	0	-0.154814	0	0.358506	0.221811	1.44843	-3.78303	670.14	1	4	1.87949	0.18841
513	2009	21.6772	-0.657767	-0.519876	25	8923.3	554313	0.490197	-0.231806	-0.400528	-0.239249	21.8625	-0.0657029	-0.0939	-0.853356	-5	0.0151033	1.09397	46.0632	0	0	0.26274	1	440000	25.333	0.558504	C27	0.031055	0.968945	1	1	0	-0.239314	1	205	0	1	0	-0.101821	0	0.222347	0.148534	0.516376	-3.82621	823.43	1	3	1.83028	0.199913
513	2010	21.7264	-0.658907	-0.46061	25	9624.6	587528	1.29851	-0.133265	-0.317362	-0.248258	22.0213	-0.0741009	-0.0752	-0.874282	-4	0.0261523	1.07808	46.0739	0	0	0.219525	1	440000	20.5678	0.390362	C27	0.02495	0.97505	1	1	0	-0.140773	1	0	0	1	1	-0.0245751	0	0.36869	0.276768	0.543282	-3.87226	779.65	1	3	1.85815	0.196998
513	2011	21.8748	-0.405883	-0.54393	25	10792.8	595877	-0.17458	-0.161419	-0.190107	-0.113973	22.25	-0.00769993	-0.0747	-0.568907	-3	0.0167593	-0.614964	46.086	0	0	0.237024	1	440000	14.6575	0.181816	C27	0.04983	0.95017	1	1	0	-0.168927	1	0	0	1	1	0.010681	0	0.379922	0.21073	0.103953	-3.91717	730.94	1	3	1.88274	0.187246
513	2012	22.0953	-0.60518	-0.44725	25	12468	705840	-0.583543	-0.189574	-0.127399	-0.0627457	22.452	0.0821101	-0.0479	-0.536443	-2	0.0184353	-0.0760665	46.0981	0	0	0.200044	1	440000	14.2059	0.165881	C27	0.02475	0.97525	1	1	0	-0.197082	1	0	0	1	1	0.0709233	0	0.382382	0.219288	1.5873	-3.95777	754.32	1	3	1.83122	0.204554
513	2013	22.2534	-0.904134	-0.294213	25	14706.1	913144	-1.00386	-0.245883	-0.0434378	-0.162217	22.6052	0.0976191	-0.0491	0.0255785	-1	-0.00043973	-0.24298	46.0697	0	0	0.301096	0	440000	13.3412	0.13537	C27	0.02633	0.97367	1	1	0	-0.253391	3	0	0	1	1	0.178469	0	0.604316	0.381564	0.474462	-3.99588	704.91	1	3	1.87211	0.201258
513	2014	22.436		-0.0859726	25	14943.4	1.00004e+06	-0.602896	-0.119188	0.0324109	-0.0704719	22.7115	0.0875501	0.1161	0.423767	0	-0.00542573	-0.202384	46.0895	0	0	0.403144	0	440000	11.4473	0.0685427	C27	0.026696	0.973304	1	1	0	-0.126695	3	533975	0	1	1	0.233414	0	0.592291	0.491947	1.21581	-4.03338	714.78	1	3	1.86065	0.188389
513	2015	22.6134	-0.990318	0.200898	25	14479.7	1.11965e+06	-0.243026	-0.0206467	0.0940314	-0.0060348	22.8124	0.0511201	0.0893	0.545167	1	0.0245853	0.226258	46.1067	0	0	0.411512	0	440000	11.4696	0.0693295	C27	0.031096	0.968904	1	1	0	-0.0281545	3	1067950	0	1	1	0.318718	0	0.739402	0.179363	-0.14299	-4.07012	619.38	1	3	1.84789	0.187468
513	2016	22.7582	-1.02241	0.712147	25	14349	1.21515e+06	-0.332937	0.0497397	0.186141	0.0568852	23.0774	-0.0282609	0.0695	0.550268	2	0.0343783	-0.110879	46.1337	0	0	0.317306	0	440000	12.674	0.111827	C27	0.030172	0.969828	1	1	1	0.0422318	3	1131474	0	1	1	0.388242	0	0.905801	0.346126	-1.03952	-4.09736	674.83	1	3	1.86029	0.180639
513	2017	22.867	-0.721356	1.20982	25	14796.2	1.22519e+06	-0.0800928	0.218667	0.275469	0.157422	23.4894	-0.0600319	0.0553	0.544264	3	0.00998827	-0.0592755	46.5779	0	0	0.208898	0	440000	61.9573	1.8508	C27	0.028249	0.971751	1	1	1	0.211159	1	1470917	0	1	1	0.525396	0	0.621992	0.18005	-5.09813	-4.10553	793.03	1	4	1.87948	0.174239
513	2018	22.9049	-0.841597	1.74591	25	16823.3	1.15508e+06	-0.0692152	0.162358	0.340986	0.254259	23.5819	-0.0272479	0.0478	0.504646	4	-0.0309557	-0.837881	46.3753	0	0	0.183055	0	440000	15.8188	0.222792	C27	0.029647	0.970353	1	1	1	0.15485	3	1656541	0	1	1	0.65215	1	0.954799	0.179814	-3.58088	-4.13639	620.29	1	4	1.89617	0.170126
513	2019	22.9623	-0.956431	2.66941	25	16533	1.04055e+06	0.0376819	0.274976	0.426982	0.416145	23.6123	-0.0362649	0.0665	0.49457	5	-0.0189997	-0.388021	46.387	0	0	0.175785	0	440000	19.1647	0.340854	C27	0.035132	0.964868	1	1	1	0.267468	3	1798854	0	1	1	0.790228	1	0.546823	0.0704565	-1.7619	-4.17322	679.58	1	4	1.89136	0.170409
513	2020	23.0766	-1.48636	3.76139	25	15536.9	1.25737e+06	0.164816	0.443903	0.36158	0.341107	23.7481	-0.0158489	0.0523	0.538829	6	-0.0350957	-0.303174	46.4748	0	0	0.160411	0	440000	26.0098	0.582385	C27	0.036148	0.963852	1	1	1	0.436395	3	2429204	1	1	1	0.885611	1	0.870792	0.0863846	-1.70107	-4.1981	707.69	0	1	0	1
513	2021	23.2135	-1.5132	1.59456	25	16267.8	1.40604e+06	0.295688	0.387594	0.469731	0.366246	23.8311	0.00689907	0.0601	0.64419	7	-0.0207527	-0.394886	46.4987	0	0	0.164045	0	440000	19.7645	0.362018	C27	0.034274	0.965726	1	1	1	0.380086	3	2672564	1	1	1	0.980994	1	1.16839	0.146497	-1.15589	-4.22807	682.69	0	1	0	1
517	2020	23.1372	-0.677279	2.59749	60	8585.15	11440858	0.00569391	-0.0211159	-0.0581584	-0.0836845	24.9394	0.011019	0.0018	0.0201167	-0.5	-0.0177245	0.0253185	46.1787	0	0	0.00033301	0	330000	20.022	0.371104	K70	0.116759	0.883241	1	1	0	-0.239314	3	213281	0	0	1	1.73359	1	0.379914	0.0187663	6.23063	-4.11746	736.4	1	1	0.393337	0.817673
517	2021	23.6237	-0.663308	0.980567	60	8859.64	15741433	-0.00569391	0.0211159	0.0581584	0.0836845	25.1471	-0.011019	-0.0018	-0.0201167	0.5	0.0177245	-0.0253185	46.2884	0	0	0.00025988	0	330000	7.2868	-0.0782619	K70	0.102946	0.897054	1	1	0	-0.197082	3	213281	0	0	1		1	0.341359	0.0213367	4.23695	-4.10998	651.67	1	1	0.206045	0.917731
518	2012	19.3856	1.68111	-0.594548	25	7471.38	557255	-0.0212502	-0.0100552	-0.38018	0.309147	20.6321	-0.0900679	-0.156614	0.634608	-4.71429	-0.0326677	-0.640673	45.993	0	0	0.244946	1	320000	6.1024	-0.120054	C27	0.02475	0.97525	1	1	0	-0.239314	1	0	0	1	0	-0.149993	0	0.199463	0.0109156	3.69332	-3.82579	599.62	0	1	0	1
518	2013	19.1566	1.14811	-0.544908	25	7942	492323	-0.0328115	0.00402208	-0.28258	0.204022	20.528	-0.0689579	-0.159914	0.56995	-3.71429	-0.0363997	-0.853995	45.9811	0	0	0.254807	1	320000	-43.5464	-1.87193	C27	0.02633	0.97367	1	1	0	-0.225236	3	0	0	1	0	-0.032505	0	0.390531	0.0199027	2.68558	-3.84963	564.09	0	1	0	1
518	2014	19.3013	1.89746	-0.475383	25	8070.35	620130	-0.0243131	0.00402208	-0.199596	0.117868	20.5225	-0.0626179	-0.123114	0.752589	-2.71429	-0.00245071	1.93113	45.988	0	0	0.307548	1	320000	-4.5242	-0.495017	C27	0.026696	0.973304	1	1	0	-0.225236	3	0	0	1	0	0.036926	0	0.381241	0.0124624	3.7594	-3.88875	517.71	0	1	0	1
518	2018	19.7957	1.87096	0.0620878	25	9794.01	1259599	-0.0107771	-0.0241325	0.141618	-0.096318	20.6463	0.125172	0.128886	-0.353373	1.28571	0.00156029	-0.942731	45.9898	0	0	0.0899176	1	320000	-7.1631	-0.588131	C27	0.029647	0.970353	1	1	0	-0.253391	3	0	0	1	0	0.528243	0	0.370641	0.113976	4.61467	-4.06792	453.53	1	2	0.534913	0.735847
518	2019	19.8507	1.90256	0.355007	25	10165.9	1262472	0.0103551	0.0321766	0.21233	-0.0435926	20.6353	0.0984311	0.0942857	-0.381667	2.28571	-0.0160927	-0.736144	45.9958	0	0	0.0883683	1	320000	4.5476	-0.174916	C27	0.035132	0.964868	1	1	0	-0.197082	3	0	0	1	0	0.659557	1	0.380665	0.0248582	2.92219	-4.10628	574.66	1	1	0.71862	0.66458
518	2020	20.0409	1.91002	0.566943	25	9897.05	1.75486e+06	0.0243454	0.00402208	0.19292	-0.182751	20.5293	-0.0122289	0.0936857	-0.501759	3.28571	0.0917333	1.47188	45.9989	0	0	0.0871327	1	320000	5.8487	-0.129006	C27	0.036148	0.963852	1	1	0	-0.225236	3	0	0	1	0	0.700433	1	0.5005	0.0113883	1.89665	-4.12984	549.67	1	2	0.980907	0.459881
518	2021	19.6762	1.95873	0.00177419	25	10179.5	1.38174e+06	0.0544514	-0.0100552	0.315488	-0.308377	20.4993	0.0102691	0.122786	-0.720349	4.28571	-0.00568271	-0.229469	45.9942	0	0	0.0721615	1	320000	-10.1375	-0.693084	C27	0.034274	0.965726	1	1	0	-0.239314	3	0	0	1	0	0.741309	1	0.336343	0.0261877	3.05305	-4.16501	551.55	1	2	0.547556	0.708724
519	2015	21.1482	-0.552038	-0.673544	28	4692.02	338389	-0.514004	-0.144795	-0.23016	-0.568104	22.3634	-0.073741	0.0521857	-0.26081	-3	-0.00945929	0.506411	46.0581	1	0	0.349322	0	430000	18.3674	0.312721	C30	0.131016	0.868984	0	1	0	-0.225236	3	0	0	1	1	-0.125723	0	0.633001	0.0395742	1.45502	-4.23794	629.4	0	1	0	1
519	2016	22.0585	-0.481838	-0.643048	28	4993.63	363237	0.049396	0.0382097	-0.148708	0.271324	23.0516	0.016531	0.0149857	0.0826187	-2	-0.0205883	-0.202196	46.1072	1	0	0.247449	0	430000	4.3431	-0.182131	C30	0.113918	0.886082	1	1	0	-0.0422318	3	0	0	1	1	0.0143866	0	0.536691	0.0216829	0.244859	-4.25887	630.13	1	3	1.04405	0.368672
519	2017	22.2867	-0.0400741	-0.604738	33	5683.42	540322	0.0354216	-0.00402208	-0.0824755	0.102444	22.9983	-0.039503	0.0185857	0.0403844	-1	-0.0227043	-0.374927	46.1602	1	0	0.25019	0	430000	2.672	-0.241097	C35	0.04647	0.95353	1	1	0	-0.0844636	3	0	0	1	1	0.0942405	0	0.625349	0.026977	0.120803	-4.3018	669.87	1	3	1.02105	0.378887
519	2018	22.3234	-0.4018	-0.561506	33	6302.89	612765	0.0571115	0.0804415	-0.0162975	0.0132704	23.0672	-0.02008	0.0185857	-0.0507439	0	0.0104457	-0.595182	46.2256	1	0	0.213192	0	430000	7.7994	-0.0601747	C35	0.054055	0.945945	1	1	1	3.13e-08	3	10819	0	1	1	0.252461	0	0.356464	0.0185811	-2.31086	-4.33796	700.63	1	3	1.00498	0.388222
519	2019	22.395	-0.61926	-0.504318	33	6648.08	637932	0.0817595	0.0382097	0.0668657	0.0446865	23.1222	-0.009379	-0.0147143	-0.0575175	1	0.0170067	-0.496342	46.2326	1	0	0.200432	0	430000	5.1788	-0.152643	C35	0.062775	0.937225	1	1	0	-0.0422318	3	10819	0	1	1	0.263869	0	0.325317	0.0111312	-0.417654	-4.37461	570.13	1	3	0.973722	0.406555
519	2020	22.5894	-0.409979	-0.420787	33	6719.4	760713	0.146437	-0.0321766	0.155931	0.062979	23.222	0.034165	-0.0180143	0.0695363	2	-0.00086729	-0.197282	46.2523	1	0	0.205973	0	430000	4.5245	-0.175731	C35	0.085994	0.914006	1	1	0	-0.112618	3	10819	0	1	1	0.262261	0	0.548163	0.0094771	-0.640354	-4.40786	637.77	1	3	0.917592	0.449385
519	2021	22.74	-0.319195	-0.524494	33	6942.31	875208	0.143879	0.0241325	0.254844	0.0734	23.3645	0.092007	-0.0716143	0.176532	3	0.0261667	1.35952	46.2885	1	0	0.198778	0	430000	7.1104	-0.0844863	C35	0.067025	0.932975	1	1	0	-0.056309	3	0	0	1	1	0.260653	0	0.883575	0.0137874	0.223975	-4.43673	700.75	1	2	0.903275	0.452838
521	2014	23.0995	-1.02774	-0.691668	36	4215.93	750056	-1.25123	-0.776009	-0.324679	-0.092851	22.9215	-0.028922	0.021725	-0.278103	-3.5	0.0231779	0.115019	46.0984	1	0	0.135864	0	340000	2.7036	-0.239982	C38	0.079928	0.920072	1	1	1	0.422318	3	3067758	1	1	1	-0.55303	0	0.574374	0.0378712	1.42588	-4.0256	745.69	0	1	0	1
521	2015	23.0666	-0.687642	-0.664184	36	4188.32	569482	0.191899	-0.226996	-0.280028	0.149614	22.9278	-0.024466	-0.005575	-0.280557	-2.5	0.0147049	0.176369	46.1312	1	0	0.134676	0	340000	0.2081	-0.328036	C38	0.076514	0.923486	1	1	1	0.971332	3	4384398	1	1	1	-0.428265	0	0.528048	0.0237768	1.71331	-4.0653	570.15	0	1	0	1
521	2016	23.2511	-0.789527	-0.618524	36	4342.98	660448	0.219443	0.434636	-0.185607	0.18596	23.2496	-0.060298	-0.000975	-0.294578	-1.5	0.0399139	0.0720819	46.2044	1	0	0.0962617	0	340000	1.8023	-0.271784	C38	0.080676	0.919324	1	1	1	1.63296	3	4384398	1	1	1	-0.282777	0	0.531301	0.0455784	0.021089	-4.08584	720.64	0	1	5.96e-08	1
521	2017	23.5445	-0.713321	-0.561708	36	4884.29	977789	0.401869	0.476867	-0.0929602	0.0869475	23.4934	0.029637	0.004525	-0.116279	-0.5	-0.00526013	-0.0203971	46.2523	1	0	0.0901544	0	340000	0.2161	-0.327754	C38	0.095716	0.904284	1	1	1	1.67519	3	3484543	1	1	1	-0.109644	0	0.54425	0.0725408	1.79038	-4.10515	681.37	0	1	0	1
521	2018	23.5849	-0.647748	-0.508239	36	5535.78	1.05873e+06	0.32182	0.364249	0.00172483	0.0478315	23.4681	0.022728	-0.002075	0.025385	0.5	-0.00056913	-0.138962	46.2321	1	0	0.106543	0	340000	0.2014	-0.328273	C38	0.092594	0.907406	1	1	1	1.56258	3	3662593	1	1	1	0.0324659	0	0.161238	0.0195553	1.76865	-4.14754	580.46	0	1	5.96e-08	1
521	2019	23.5298	-0.707835	-0.411809	36	5844.21	1.18094e+06	0.239487	0.237554	0.2055	-0.116469	23.3767	-0.007204	-0.006775	0.264088	1.5	0.0234349	-0.133144	46.2021	1	0	0.148216	0	340000	0.2649	-0.326032	C38	0.097589	0.902411	1	1	1	1.43588	3	3583868	1	1	1	0.229688	0	0.337556	0.0245217	1.50171	-4.1957	598.25	0	1	0	1
521	2020	23.4569	-0.696681	-0.28144	36	6025.56	1.03227e+06	0.168056	-0.466309	0.28643	-0.0549094	23.5023	0.044598	-0.004375	0.359614	2.5	-0.0903681	0.0328729	46.1954	1	0	0.143821	0	340000	-0.512	-0.353445	C38	0.090445	0.909555	1	1	1	0.732018	3	3013368	1	1	1	0.21552	0	0.314571	0.0104518	1.88151	-4.22431	622.39	0	1	5.96e-08	1
521	2021	23.6155	-0.805429	-0.448519	36	6192.62	1.40718e+06	-0.291341	-0.0439915	0.389619	-0.206124	23.4439	0.023927	-0.006475	0.320428	3.5	-0.00503413	-0.103839	46.1637	1	0	0.146605	0	340000	0.4845	-0.318283	C38	0.079737	0.920263	1	1	1	1.15434	3	3013368	1	1	1	0.201353	0	0.35964	0.0114771	2.73672	-4.26977	605.5	0	1	0	1
523	2015	22.7475	-0.0446056	0.200898	24	14479.7	10148022	0.0930985	-0.0422318	-0.186833	-0.177073	21.9845	-0.205021	-0.0565167	-0.0750102	-2.5	-0.018029	0.740485	46.0179	1	0	0.126518	0	440000	0.3945	-0.321459	C26	0.033968	0.966032	1	1	0	-0.0140772	3	283832	0	1	0	0.318718	0	0.781172	0.0433001	3.45289	-4.63105	719.77	0	1	0	1
523	2016	23.0106	0.100457	0.712147	24	14349	12234874	0.0769667	0.253391	-0.0947242	-0.100956	22.1512	-0.321029	0.0259833	-0.0372201	-1.5	0.061137	-0.00151867	46.0487	1	0	0.111216	0	440000	0.399	-0.3213	C26	0.037165	0.962835	1	1	1	0.281545	3	345865	0	1	1	0.388242	0	0.42635	0.0552451	4.47932	-4.6756	685.35	0	1	0	1
523	2017	23.1923	0.126462	1.20982	24	14796.2	13928033	0.248679	0.0985409	-0.00539618	-0.0489181	22.2945	-0.275308	0.0254833	-0.0951398	-0.5	0.067687	-0.44326	46.0806	1	0	0.090948	0	440000	0.2872	-0.325245	C26	0.036831	0.963169	1	1	1	0.126695	3	385065	0	1	1	0.525396	0	0.306731	0.0699997	3.48652	-4.7176	663.31	0	1	0	1
523	2018	22.4707	0.149932	1.74591	24	16823.3	6882367	-0.0401516	-0.168927	0.0601211	-0.0655653	22.5497	-0.160758	0.00198333	-0.147913	0.5	0.129497	-0.739023	46.0061	1	0	0.0668422	0	440000	-3.1053	-0.444951	C26	0.036201	0.963799	1	1	0	-0.140773	3	462079	0	1	1	0.65215	1	0.36658	0.107237	4.30622	-4.7568	674.66	1	1	0.0010074	0.999803
523	2019	22.4718	-0.0285792	2.66941	24	16533	5.4465e+06	-0.0333978	-0.140773	0.146117	0.169497	22.6982	-0.101459	-0.00401667	0.199032	1.5	-0.0081	-0.414546	45.972	1	0	0.0815099	0	440000	-1.8732	-0.401476	C26	0.038568	0.961432	1	1	0	-0.112618	3	374720	0	1	1	0.790228	1	0.361501	0.0345804	5.2059	-4.79375	620.59	1	3	0.918483	0.479067
523	2020	21.9218	-0.0207495	3.76139	24	15536.9	2.97863e+06	-0.345194	5.551e-17	0.0807153	0.223016	21.9469	1.06358	0.00708333	0.156251	2.5	-0.232192	0.857861	45.5106	1	0	0.165558	0	440000	-127.136	-4.82142	C26	0.044079	0.955921	1	1	1	0.0281546	3	193400	0	1	0	0.885611	1	0.573911	0.0503975	7.74997	-4.8297		1	3	1.29862	0.29204
528	2007	22.7504	-1.41964	-0.741916	33	1384.3	1.07422e+06	-0.543549	-0.0281545	-0.837707	-0.348811	22.1776	-0.127504	0.0890933	-1.28718	-7	0.190316	1.95117	46.1677	1	0	0.137897	0	450000	8.217	-0.0454395	C35	0.101414	0.898586	1	1	1	0.0140773	2	0	0	1	1	-1.10831	0	0.374023	0.0590851	1.11355	-3.7161	791.14	0	1	0	1
528	2008	22.9499	-1.16972	-0.739781	33	1623.9	984009	3.35031	-0.126695	-0.662045	-0.0616594	22.5594	-0.00098407	0.0774933	-0.809522	-6	0.194687	-0.123149	46.1453	1	0	0.151759	0	450000	3.8506	-0.199509	C35	0.105061	0.894939	1	1	0	-0.0844636	1	0	0	1	1	-1.12278	0	0.144254	0.0245986	3.48551	-3.75665	778.21	0	1	0	1
528	2009	23.044	-1.30742	-0.737054	33	1960.1	1.02765e+06	3.06565	-0.0563091	-0.592428	-0.0109449	22.9814	-0.00767907	0.0289933	-0.503262	-5	0.0928735	0.748701	46.1827	1	0	0.135179	0	450000	9.513	0.00029026	C35	0.080176	0.919824	1	1	0	-0.0140772	1	0	0	1	1	-0.949475	0	0.64118	0.0506165	-0.420751	-3.78268	824.45	0	1	0	1
528	2010	23.4554	-1.45651	-0.732302	33	2214.5	3.044e+06	7.07657	-0.0563091	-0.361203	-0.685396	23.6462	-0.0334581	0.0422933	-0.189247	-4	0.105678	0.53958	46.3119	1	0	0.0951873	0	450000	11.511	0.0707903	C35	0.077015	0.922985	1	1	0	-0.0140772	2	0	0	1	1	-0.826121	0	0.580646	0.0443899	1.23687	-3.7696	797.05	0	1	0	1
528	2011	23.6069	-1.52517	-0.737517	33	2532.7	1.33799e+06	0.620394	-0.183004	-0.135994	0.288027	23.8479	0.0111419	-0.0156067	0.0186393	-3	0.0776005	-0.15451	46.381	1	0	0.0957746	0	450000	8.1948	-0.0462229	C35	0.075297	0.924703	1	1	0	-0.140773	1	0	0	1	1	-0.677587	0	0.755629	0.0738401	4.62485	-3.78597	656.85	0	1	0	1
528	2012	23.2593	-1.16387	-0.735754	33	2884.13	947817	-1.08777	-0.267468	-0.037337	0.285254	23.8405	0.00870893	-0.0179067	0.203711	-2	-0.0769335	-0.214314	46.3092	1	0	0.1161	0	450000	2.2732	-0.255168	C35	0.067469	0.932531	1	1	0	-0.225236	3	0	0	1	1	-0.621431	0	0.767259	0.0593005	3.45102	-3.8269	725.05	0	1	0	1
528	2013	23.2557	-0.991845	-0.731538	33	3285.6	1.02573e+06	-2.10226	-0.267468	0.0577783	0.202687	23.8225	-0.00061607	-0.0423067	0.364053	-1	-0.0715905	-0.397253	46.2843	1	0	0.138774	0	450000	2.798	-0.236651	C35	0.053833	0.946167	1	1	0	-0.225236	3	0	0	1	1	-0.575623	0	0.589675	0.0600547	1.12936	-3.86914	619.76	0	1	0	1
528	2014	23.0548	-1.07277	-0.726359	33	3553.78	965882	-1.45963	-0.225236	0.131394	0.0618286	23.7583	-0.0169351	-0.0501067	0.188725	0	-0.0806015	-0.0571034	46.3051	1	0	0.124171	0	450000	1.9511	-0.266534	C35	0.048547	0.951453	1	1	0	-0.183004	3	105000	0	1	1	-0.456924	0	0.433892	0.0188791	1.74362	-3.91689	583.49	0	1	0	1
528	2015	22.6188	-1.3218	-0.720592	33	3594.88	769725	-1.49872	-0.239314	0.192936	-0.147176	23.738	-0.0151481	-0.0133067	0.126841	1	-0.115711	-0.278161	46.2403	1	0	0.119111	0	450000	0.315	-0.324264	C35	0.054468	0.945532	1	1	0	-0.197082	3	105000	0	1	1	-0.388105	0	0.427361	0.010255	1.6719	-3.95927	636.46	0	1	0	1
528	2016	22.6699	-1.41908	-0.705	33	3774.15	878309	-1.56706	-0.183004	0.270471	-0.227951	23.7478	-0.00804007	-0.00800667	0.142776	2	-0.109844	-0.329057	46.2008	1	0	0.11985	0	450000	0.7025	-0.310591	C35	0.047547	0.952453	1	1	0	-0.140773	3	106100	0	1	1	-0.308696	0	0.711902	0.0524786	1.12466	-3.99813	597.91	1	1	0.225263	0.888289
528	2017	23.1449	-1.41674	-0.686071	33	4385.08	1.33779e+06	-1.45149	0.0422318	0.272441	-0.173778	23.7986	0.00082493	-0.0236067	0.146014	3	-0.0836805	-0.27663	46.1901	1	0	0.114276	0	450000	3.0364	-0.228239	C35	0.04647	0.95353	1	1	1	0.0844636	3	106100	0	1	1	-0.224444	0	0.625685	0.0366805	1.64793	-4.03206	683.45	0	1	0	1
528	2018	23.6183	-1.45015	-0.65596	33	5045.33	1.84407e+06	-1.23136	0.126695	0.357607	-0.0212919	23.9895	0.0365519	-0.0116067	0.242609	4	-0.0248605	-0.34532	46.2575	1	0	0.103998	0	450000	4.9966	-0.159072	C35	0.054055	0.945945	1	1	1	0.168927	3	92430	0	1	1	-0.144128	0	0.7565	0.0263732	1.77881	-4.0473	685.19	1	1	0.114082	0.95271
528	2019	23.677	-1.41769	-0.630553	33	5127.45	1.85575e+06	-1.15558	0.211159	0.392537	0.0310511	24.1198	0.0590839	-0.0140067	0.297216	5	-0.0372225	-0.318351	46.3623	1	0	0.0964122	0	450000	6.0356	-0.122411	C35	0.062775	0.937225	1	1	1	0.253391	3	1442430	0	1	1	-0.0649936	0	0.595636	0.0256312	1.99971	-4.06859	702.48	1	1	0.133716	0.942354
528	2020	23.8589	-1.35358	-0.58712	33	5332.9	1.74898e+06	-0.966521	0.295623	0.423361	0.272186	24.2499	0.0715089	-0.0206067	0.360473	6	-0.0621525	-0.329446	46.3836	1	0	0.090178	0	450000	6.2718	-0.114077	C35	0.085994	0.914006	1	1	1	0.337854	3	1442430	0	1	1	-0.0513529	0	0.794595	0.0318416	2.20532	-4.08845	718.64	1	1	0.131964	0.943298
528	2021	24.0802	-0.835246	-0.628555	33	5511.39	1.67625e+06	-1.04898	0.957254	0.52819	0.535976	24.4229	0.0225439	-0.0208067	0.698156	7	0.00144353	-0.416148	46.3145	1	0	0.106323	0	450000	3.7192	-0.204146	C35	0.067025	0.932975	1	1	1	0.999486	3	1232500	0	1	1	-0.0377122	0	0.686606	0.0238149	2.77881	-4.09942	642.18	1	1	0.343388	0.836473
529	2020	21.9455	-1.23619	3.76139	12	15536.9	1.9476e+06	0.00196624	0.10558	-0.0540753	0.0198973	22.0399	-0.017204	-0.0055	-0.122223	-0.5	0.009918	0.119952	46.0629	1	0	0.0413322	0	440000	11.1256	0.0571914	C13	0.120237	0.879763	1	1	1	0.436395	3	0	0	1	1	0.885611	1	0.721046	0.0756046	-1.8999	-4.27283	698.44	1	2	0.685592	0.507536
529	2021	22.0146	-0.939505	1.59456	12	16267.8	2.17177e+06	-0.00196624	-0.10558	0.0540753	-0.0198973	22.2731	0.017204	0.0055	0.122223	0.5	-0.009918	-0.119952	46.0726	1	0	0.0417997	0	440000	11.8956	0.0843611	C13	0.122079	0.877921	1	1	1	0.225236	3	0	0	1	1		1	0.445014	0.11684	0.01944	-4.31742	603.16	1	2	0.686984	0.506151
530	2012	21.1433	-0.0307153	-0.721175	32	4291.29	713539	0.0636034	-0.126695	-0.0417534	0.0758275	21.8007	-0.0161966	0.00534	-0.440982	-4.5	0.0321367	-0.125844	46.0279	0	0	0.137887	1	210000	8.701	-0.0283614	C34	0.112706	0.887294	1	1	0	-0.126695	3	83232	0	1	0	-0.0981485	0	0.228689	0.0400178	2.35122	-3.90327	715.65	0	1	0	1
530	2013	21.1523	-0.80225	-0.715531	32	4583.6	722346	-0.135648	-0.0703863	0.048445	0.0725404	21.8109	-0.0430276	0.03814	-0.465225	-3.5	0.0271437	0.156587	46.0321	0	0	0.133215	0	210000	10.8892	0.0488499	C34	0.110334	0.889666	1	1	0	-0.0703863	3	0	0	1	0	-0.0202495	0	0.383084	0.0547176	0.503083	-3.94378	712.09	0	1	0	1
530	2014	21.0779	-0.61651	-0.708273	32	4535.55	702323	-0.0387384	5.551e-17	0.0988499	0.0263339	21.8397	-0.0417046	0.01724	-0.418279	-2.5	0.0168757	0.218908	46.0271	0	0	0.135661	0	210000	8.2423	-0.0445468	C34	0.119526	0.880474	1	1	1	3.13e-08	3	0	0	1	0	0.0482655	0	0.383127	0.0572094	0.477171	-3.98516	634.79	1	1	0.0734694	0.97248
530	2015	21.198	-0.744839	-0.696157	32	4289.81	858717	0.174951	-0.0140773	0.101197	-0.0546945	22.13	-0.0307216	0.03464	-0.335844	-1.5	0.0177397	0.454402	46.0359	0	0	0.110202	0	210000	8.3199	-0.0418087	C34	0.139764	0.860236	0	1	0	-0.0140772	3	2073100	0	1	1	0.112905	0	0.381511	0.0408398	1.45117	-4.03516	618.23	0	1	5.96e-08	1
530	2016	21.2996	-0.809604	-0.675648	32	4427.06	948560	0.115025	0.0140773	-0.150909	-0.05256	22.3294	-0.0316376	0.01324	-0.211636	-0.5	-0.0107173	0.224113	46.0241	0	0	0.102217	0	210000	10.4215	0.032347	C34	0.131961	0.868039	0	1	1	0.0140773	3	2664549	1	1	1	0.24051	0	0.323338	0.0443272	0.877534	-4.07782	675.35	0	1	0	1
530	2017	21.4555	-0.638383	-0.655591	32	4755.68	1.20493e+06	0.0894092	0.0703863	-0.098448	-0.135895	22.4495	0.0121394	-0.01146	0.347363	0.5	-0.0133693	-0.0773667	46.0462	0	0	0.158534	0	210000	10.2315	0.0256428	C34	0.109735	0.890265	1	1	1	0.0703864	3	3008880	1	1	1	0.364034	0	0.438287	0.0516144	2.21052	-4.11778	700.55	0	1	5.96e-08	1
530	2018	21.3993	-0.574353	-0.629623	32	4880.74	1.17447e+06	-0.0254185	-0.0422318	-0.0180551	-0.166486	22.4404	0.0129394	-0.02786	0.41506	1.5	-0.0135793	-0.338132	46.0222	0	0	0.171202	0	210000	5.5354	-0.140061	C34	0.041508	0.958492	1	1	0	-0.0422318	3	2833880	1	1	1	0.513665	0	0.233413	0.0257113	2.07964	-4.15783	656.82	0	1	5.96e-08	1
530	2019	21.3286	-0.582811	-0.596916	32	4883.6	1.15793e+06	-0.084826	0.0985409	-0.0322312	-0.223012	22.4326	0.0089094	-0.02326	0.455257	2.5	-0.0075623	-0.275952	46.0223	0	0	0.179604	0	210000	4.5243	-0.175738	C34	0.19738	0.80262	0	1	1	0.0985409	3	1363880	0	1	1	0.565776	1	0.225366	0.0176696	2.03517	-4.19786	603.36	0	1	0	1
530	2020	21.2698	-0.58664	-0.538105	32	4873.84	694519	-0.0742758	0.0703863	-0.00325548	0.229375	22.4605	0.0269474	-0.02216	0.347587	3.5	-0.0248653	-0.194918	46.011	0	0	0.15684	0	210000	1.3041	-0.289363	C34	0.167066	0.832934	0	1	1	0.0703864	3	838880	0	1	1	0.550293	0	0.185653	0.0186406	2.21477	-4.23772	615.39	0	1	5.96e-08	1
530	2021	21.4601	-0.46056	-0.583496	32	4975.22	840728	-0.0840813	5.551e-17	0.0961595	0.228571	22.47	0.102352	-0.02386	0.3067	4.5	-0.0238023	-0.0417997	45.9883	0	0	0.149139	0	210000	-12.3404	-0.770814	C34	0.135526	0.864474	0	1	1	3.13e-08	3	688960	0	1	1	0.534809	0	0.315985	0.022408	2.68717	-4.27765	643.81	0	1	0	1
532	2009	19.1167	-0.25053	-0.519876	42	8923.3	314872	0.47654	-0.0639876	-0.547434	-0.0222943	20.7386	-0.22399	-0.2485	0.760225	-6.81818	-0.0135493	0.547736	45.9902	1	0	0.232908	0	440000	22.1852	0.447433	D44	0.099916	0.900084	1	2	0	-0.211159	3	1162	0	0	0	-0.101821	0	0.627839	0.029151	2.27814	-3.72136	686.49	1	3	1.38106	0.294831
532	2012	19.1285	-0.737118	-0.44725	75	12468	314168	0.208352	0.00639876	-0.274305	-0.00826448	20.6897	-0.275795	-0.1266	0.609452	-3.81818	0.0110447	-0.582474	45.9995	1	0	0.210353	0	440000	32.8754	0.82464	S90	0.135901	0.864099	0	1	0	-0.140773	3	0	0	1	0	0.0709233	0	0.441723	0.130616	2.69159	-3.83433	704.64	1	3	1.28925	0.294778
532	2013	19.2035	-0.83838	-0.294213	75	14706.1	336566	-0.170825	-0.035833	-0.190344	-0.00209162	20.8039	-0.226116	0.0221	0.545503	-2.81818	0.0103587	1.10379	45.9991	1	0	0.176025	0	440000	40.6717	1.09974	S90	0.106784	0.893216	1	1	0	-0.183004	1	0	0	1	0	0.178469	0	0.219318	0.0381538	1.98868	-3.89042	690.57	1	4	1.30169	0.287963
532	2014	18.9672		-0.0859726	75	14943.4	306786	-0.159921	-0.0499103	-0.114495	-0.145784	20.8213	-0.200231	0.0838	0.450455	-1.81818	0.00071773	1.15424	45.995	1	0	0.157291	0	440000	28.4348	0.667952	S90	0.095285	0.904715	1	1	0	-0.197082	3	0	0	1	0	0.233414	0	0.386346	0.0711621	1.49742	-3.93279	669.29	1	4	1.22976	0.327328
532	2015	19.1734		0.200898	75	14479.7	361000	-0.0516296	0.00639876	-0.0528746	-0.102337	20.9252	-0.0475576	0.0496	-0.472367	-0.818182	-0.00374127	4.59902	45.9985	1	0	0.0563425	0	440000	27.9812	0.651947	S90	0.116075	0.883925	1	1	0	-0.140773	3	0	0	1	0	0.318718	0	0.543973	0.0461048	3.02857	-3.98629	696.02	1	3	1.30084	0.287778
532	2016	19.5522	-0.800038	0.712147	75	14349	484426	-0.0280767	0.020476	0.0392346	-0.0175958	21.3944	0.168728	0.0327	-0.551168	0.181818	0.00581573	0.324773	45.9932	1	0	0.0325713	0	440000	20.4111	0.384833	S90	0.150845	0.849155	0	1	0	-0.126695	3	0	0	1	0	0.388242	0	0.64791	0.0596523	2.21914	-4.07574	569.56	1	4	1.35291	0.267448
532	2017	19.9875	-0.914791	1.20982	75	14796.2	742864	-0.0470018	0.020476	0.128563	-0.00981367	21.572	0.215487	0.0327	-0.599736	1.18182	0.00692573	-1.3662	45.9706	1	0	0.0259785	0	440000	16.0394	0.230576	S90	0.109723	0.890277	1	1	0	-0.126695	3	0	0	1	0	0.525396	0	0.481258	0.126031	2.91126	-4.12952	705.34	1	4	1.31271	0.285301
532	2018	20.0892	-0.987175	1.74591	75	16823.3	835326	-0.0721379	-0.0217558	0.19408	-0.025439	21.6715	0.223272	0.0327	-0.349161	2.18182	-0.00471527	-1.58696	45.9569	1	0	0.030216	0	440000	15.0405	0.19533	S90	0.119395	0.880605	1	1	0	-0.168927	3	0	0	1	0	0.65215	1	0.297658	0.0282292	3.01004	-4.17605	624.65	1	4	1.28868	0.296616
532	2019	19.8853	-0.888989	2.66941	75	16533	709161	-0.108978	-0.00767851	0.280076	-0.065605	21.6513	0.185573	0.0327	-0.0955651	3.18182	-0.00282127	-1.32343	45.9448	1	0	0.0397319	0	440000	20.3105	0.381284	S90	0.318083	0.681917	0	1	0	-0.15485	3	0	0	1	0	0.790228	1	0.43106	0.0387796	3.11235	-4.21479	658.89	1	4	1.316	0.285496
532	2020	20.0598		3.76139	75	15536.9	794811	-0.0435472	0.020476	0.214674	-0.00517329	21.5691	0.0799594	0.0444	-0.199084	4.18182	-0.00718727	-1.3152	45.9481	1	0	0.0388933	0	440000	41.378	1.12466	S90	0.294805	0.705195	0	1	0	-0.126695	1	0	0	1	0	0.885611	1	0.527507	0.0558998	2.09268	-4.24931	668.38	1	4	1.63004	0.21927
532	2021	20.2626	-1.34329	1.59456	75	16267.8	646376	-0.00277427	0.10494	0.322825	0.404399	21.7487	0.100667	0.0444	-0.0985546	5.18182	-0.00284827	-1.5553	45.9836	1	0	0.0359352	0	440000	38.218	1.01316	S90	0.336405	0.663595	0	1	0	-0.0422318	1	0	0	1	0	0.980994	1	0.555268	0.0633148	2.13571	-4.30053	665.74	1	4	1.33242	0.285177
533	2010	21.7642	-0.396469	-0.46061	36	9624.6	781865	1.53263	-0.0025595	-0.471829	0.471149	21.6029	0.0509439	0.00335455	-0.663904	-5.90909	0.00351782	1.50409	46.0142	0	0	0.0353443	1	440000	5.1206	-0.154697	C38	0.089478	0.910522	1	1	0	-0.0703863	1	33750	0	1	0	-0.0245751	0	0.286487	0.0173197	3.75296	-3.85164	720.09	1	1	0.0161979	0.995434
533	2012	21.4033	-0.392593	-0.44725	36	12468	680624	-0.017489	-0.0447913	-0.281865	-0.145999	21.6058	0.00021891	-0.00284545	-0.883842	-3.90909	0.0160528	-0.286573	46.0351	0	0	0.0282838	1	440000	3.9194	-0.197082	C38	0.082636	0.917364	1	1	0	-0.112618	3	33750	0	1	0	0.0709233	0	0.269439	0.0604609	3.96839	-3.93183	607.08	1	1	0.0272963	0.991592
533	2013	21.5609	-0.365972	-0.294213	36	14706.1	630003	-0.409828	0.0959814	-0.197904	0.483769	22.0667	-0.0485921	-0.00294545	-0.0229412	-2.90909	0.0230938	-0.734984	46.052	0	0	0.0421956	1	440000	8.1307	-0.0484846	C38	0.073302	0.926698	1	1	1	0.0281546	3	33750	0	1	1	0.178469	0	0.507753	0.0753987	0.493631	-3.9936	619.6	1	1	0.0282426	0.991247
533	2014	22.0833	-0.376375	-0.0859726	36	14943.4	929499	-0.157135	0.0396723	-0.122056	0.6173	22.0859	-0.0623541	-0.00364545	0.145681	-1.90909	0.00581882	-0.271565	46.0857	0	0	0.0489964	1	440000	4.4612	-0.177964	C38	0.079928	0.920072	1	1	0	-0.0281545	3	0	0	1	1	0.233414	0	0.366136	0.0413064		-4.03411	711.39	0	1	0	1
533	2015	22.1416	-0.436456	0.200898	36	14479.7	981084	0.0303315	0.166368	-0.0604351	0.621585	22.1501	-0.0544391	-0.0118455	-0.0537129	-0.909091	0.0466028	0.191854	46.0918	0	0	0.0376445	1	440000	4.448	-0.17843	C38	0.076514	0.923486	1	1	1	0.0985409	3	0	0	1	1	0.318718	0	0.602895	0.0252161	1.1572	-4.07558	720.62	1	1	0.0223076	0.993367
533	2016	22.1908	-0.161347	0.712147	36	14349	1.05303e+06	0.0558656	-0.0447913	0.0316741	0.599975	21.9046	-0.178503	-0.0120454	0.338915	0.0909091	0.0140198	1.08927	46.1053	0	0	0.0712519	0	440000	6.2251	-0.115724	C38	0.080676	0.919324	1	1	0	-0.112618	3	0	0	1	0	0.388242	0	0.60794	0.0511258	1.72116	-4.10803	653.27	1	1	0.0075801	0.998096
533	2017	22.8355	-0.207252	1.20982	36	14796.2	5.29254e+06	-0.125237	-0.0588686	0.121002	-0.369911	22.1971	-0.0451461	0.0217546	0.326347	1.09091	-0.139238	0.190059	46.0855	0	0	0.0525213	0	440000	0.8061	-0.306936	C38	0.095716	0.904284	1	1	0	-0.126695	3	0	0	1	1	0.525396	0	0.467755	0.0751823	3.67542	-4.15644	640.65	1	2	0.454521	0.721633
533	2018	22.9808	0.0143257	1.74591	36	16823.3	7214671	-0.262292	-0.0870231	0.186519	-0.534465	21.6357	0.0765459	0.00105455	0.298488	2.09091	0.325498	-0.656359	45.9404	0	0	0.0895487	1	440000	-12.637	-0.78128	C38	0.092594	0.907406	1	1	0	-0.15485	3	0	0	1	0	0.65215	1	0.471393	0.0245867	3.79712	-4.1738	432.5	1	2	0.405048	0.762476
533	2019	21.0408	0.187269	2.66941	36	16533	1.07405e+06	-0.231569	-0.0447913	0.272516	-0.569799	21.5859	0.0847049	0.00425455	0.231255	3.09091	-0.10944	-0.549149	46.0143	0	0	0.0880006	1	440000	-0.7395	-0.361473	C38	0.097589	0.902411	1	1	0	-0.112618	3	0	0	1	0	0.790228	1	0.446516	0.0188764	2.85838	-4.21048	532.41	1	1	0.232632	0.890143
533	2020	21.1137	0.185155	3.76139	36	15536.9	1.16352e+06	-0.176756	-0.0729458	0.207114	-0.576861	21.6171	0.0648719	0.00425455	0.17096	4.09091	-0.110853	-0.511969	46.0211	0	0	0.080307	1	440000	6.0267	-0.122725	C38	0.090445	0.909555	1	1	0	-0.140773	3	0	0	1	0	0.885611	1	0.539919	0.0329306	3.24526	-4.25258	532.83	1	1	0.156393	0.940153
533	2021	21.1008	-0.434091	1.59456	36	16267.8	1.17167e+06	-0.238516	0.0537496	0.315264	-0.596742	21.5882	0.111749	-0.00134545	0.112752	5.09091	-0.0750722	0.0353215	46.0041	0	0	0.0779852	0	440000	-1.4374	-0.386098	C38	0.079737	0.920263	1	1	0	-0.0140772	3	0	0	1	0	0.980994	1	0.354555	0.0154645	3.91991	-4.29064	504.23	1	1	0.0650616	0.976816
534	2016	19.0869	0.32839	0.712147	60	14349	503048	-0.120495	-0.0656939	-0.157341	-0.407761	21.5802	-0.0509778	0.00108333	-0.854927	-2.5	-0.0283662	0.405785	45.9946	0	0	0.0514032	1	440000	28.1932	0.659427	K70	0.09635	0.90365	1	1	0	-0.253391	3	525103	0	0	0	0.388242	0	0.72392	0.055071	2.78113	-4.09009	669.97	1	2	0.537672	0.713807
534	2017	19.3574	0.374851	1.20982	60	14796.2	655919	-0.03668	-0.0234621	-0.0680127	-0.402606	21.6029	-0.0957258	0.0301833	-0.453047	-1.5	-0.0344372	-0.238974	45.9972	0	0	0.0751013	1	440000	30.1246	0.727577	K70	0.101849	0.898151	1	1	0	-0.211159	1	525103	0	0	0	0.525396	0	0.554207	0.255608	1.36589	-4.13164	554.04	1	1	0.161329	0.927006
534	2018	19.3702	-1.06246	1.74591	60	16823.3	797664	-0.0243573	-0.0516167	-0.00249549	-0.585442	21.6795	-0.0448688	0.0301833	-0.370881	-0.5	-0.0340582	-1.0302	46.0047	0	0	0.0755202	0	440000	15.5283	0.212542	K70	0.095733	0.904267	1	1	0	-0.239314	3	426250	0	0	0	0.65215	1	0.309014	0.22359	3.52868	-4.17654	516.55	1	1	0.156342	0.929843
534	2019	20.1231	-0.982669	2.66941	25	16533	637323	0.0268707	-0.00938485	0.0835009	0.391909	21.447	0.0860572	-0.00251667	0.276182	0.5	0.0240288	-0.65919	46.002	0	0	0.182	0	440000	10.0211	0.0182187	C27	0.035132	0.964868	1	1	0	-0.197082		195000	0	1	0	0.790228	1	0.363857	0.141658	3.26948	-4.2001	580.26	1	1	0.123814	0.947638
534	2020	20.1301	-0.568211	3.76139	25	15536.9	620856	0.0873583	0.117311	0.0180988	0.425036	21.4774	0.0791182	0.00598333	0.620956	1.5	0.0416348	0.284948	45.9983	0	0	0.249227	0	440000	13.3401	0.135331	C27	0.036148	0.963852	1	1	0	-0.0703863		195000	0	1	0	0.885611	1	0.422207	0.0697799	2.5553	-4.24252	707.33	1	1	0.238815	0.879554
534	2021	20.3021	-0.503505	1.59456	25	16267.8	632231	0.0673034	0.032847	0.126249	0.578865	21.4735	0.0263972	-0.0649167	0.781718	2.5	0.0311978	1.23763	46.0005	0	0	0.293843	0	440000	14.3746	0.171833	C27	0.034274	0.965726	1	1	0	-0.15485		685000	0	1	0	0.980994	1	0.557195	0.129619	3.22903	-4.28221	649.33	1	2	0.414575	0.75154
536	2015	22.4159	0.561287	-0.585619	37	4153.98	829426	0.118011	-0.104574	-0.289291	0.396479	22.9174	0.133986	0.0907143	-0.983453	-3	0.0786309	0.158077	45.9108	1	0	0.215432	0	350000	3.9067	-0.19753	C39	0.053668	0.946332	1	1	0	-0.126695	3	4050	0	1	1	-0.0216945	0	0.615007	0.0337349	-0.210637	-4.50578	648.51	1	2	0.757946	0.587839
536	2016	22.213	0.064614	-0.520722	37	4159.04	754164	0.0585304	-0.0341876	-0.194718	0.288758	23.6647	-0.220006	0.0334143	-1.08749	-2	0.0425009	0.17253	45.8475	1	0	0.0919573	0	350000	8.9519	-0.0195083	C39	0.044692	0.955308	1	1	0	-0.056309	3	4050	0	1	1	0.0763198	0	0.489578	0.047888	-2.16034	-4.48757	322.2	1	1	0.461853	0.779007
536	2017	22.3103	0.0680065	-0.449055	37	4295.04	993104	0.0143609	-0.132729	-0.0933504	0.110779	23.7687	-0.139783	0.00921429	0.268941	-1	-0.0121511	-0.114764	45.9669	1	0	0.321765	0	350000	4.1447	-0.189132	C39	0.041492	0.958508	1	1	0	-0.15485	3	0	0	1	1	0.173364	0	0.594776	0.0764065	-0.278169	-4.51567	298.78	1	2	0.584275	0.652849
536	2018	22.2313	0.575484	-0.366495	37	4553.52	898526	0.0165102	-0.0904967	0.00473288	0.131883	23.6724	0.0760314	0.00151429	0.666041	0	-0.0144321	-0.23306	45.426	1	0	0.526981	0	350000	-100.36	-3.87663	C39	0.034534	0.965466	1	1	0	-0.112618	1	0	0	1	1	0.346757	0	0.346583	0.0205791	2.34023	-4.56672	242.21	1	2	0.707948	0.584781
536	2019	21.1113	0.105101	-0.252215	37	4720.32	446704	0.0462302	-0.0482649	0.165838	-0.289216	23.4059	0.132898	-0.00848571	0.487015	1	-0.0440101	0.0291802	45.5585	1	0	0.575163	0	350000	-79.697	-3.14751	C39	0.089114	0.910886	1	1	0	-0.0703863	3	0	0	1	1	0.506174	0	0.433453	0.0045926	3.79199	-4.63317	266.91	1	2	0.713389	0.62743
536	2020	21.5089		-0.0885627	37	4739.28	674001	-0.0913643	0.0784305	0.153429	-0.302947	23.2194	0.0119904	-0.0525857	0.381931	2	-0.0379111	0.00573871	45.872	1	0	0.623982	0	350000	18.569	0.319834	C39	0.087135	0.912865	1	1	1	0.0563091	1	0	0	1	1	0.525605	0	0.398701	0.0105552	2.6419	-4.68804		1	2	0.754778	0.62528
536	2021	21.8264	0.306506	-0.385358	37	4824.25	956740	-0.162278	0.331821	0.253361	-0.335736	23.1655	0.00488143	-0.0737857	0.267017	3	-0.0126271	-0.0177028	45.8578	1	0	0.587048	0	350000	-6.0912	-0.550309	C39	0.078766	0.921234	1	1	1	0.3097	3	0	0	1	1	0.545036	0	0.620334	0.0268741	2.45277	-4.73179		1	2	0.714285	0.635218
537	2018	24.0212	-0.834596	-0.664845	60	1648.49	14315865	0.056378	-0.0281545	0.144739	-0.0873989	25.0534	0.0270025	0.0016	0.0599555	-0.5	0.0129815	0.003343	46.3893	1	0	0.0240012	0	120000	12.8123	0.116707	K70	0.095733	0.904267	1	1	0	-0.197082	3	0	0	0	1	1.02861	1	0.358969	0.0330524	3.35916	-3.89185	663.57	1	1	0.101535	0.969025
537	2019	23.8582	-0.747385	-0.638829	60	1704.72	10211801	-0.056378	0.0281545	-0.144739	0.0873989	24.9705	-0.0270025	-0.0016	-0.0599555	0.5	-0.0129815	-0.003343	46.5152	1	0	0.0231281	0	120000	20.4313	0.385546	K70	0.103484	0.896516	1	1	0	-0.140773	3	0	0	0	1	1.05997	1	0.614899	0.0622642	4.453	-3.95056	656.42	1	1	0.13822	0.955531
538	2010	23.0334	-1.60138	-0.739826	25	2244.5	2.63204e+06	2.05957	-0.406961	-0.717112	-0.579264	22.7558	0.101876	-0.00797682	-1.86047	-5.90909	0.0751797	1.75476	46.2024	0	0	0.0309968	0	530000	10.3555	0.0300182	C27	0.02495	0.97505	1	1	0	-0.0422318	2	28109	0	1	1	-0.697634	0	0.467237	0.195249	2.74948	-3.83206	956.21	1	2	0.828967	0.48013
538	2012	23.3397	-1.64017	-0.740334	25	2895.78	3.20235e+06	-0.432348	-0.406961	-0.374213	-0.469057	23.0901	0.021249	-0.0290768	-0.194342	-3.90909	0.0351177	1.06772	46.3322	0	0	0.117405	0	530000	13.4124	0.137882	C27	0.02475	0.97525	1	1	0	-0.0422318	3	28109	0	1	1	-0.497811	0	0.723042	0.314067	4.27956	-3.8966	977.72	1	2	0.718643	0.504765
538	2013	23.4842	-1.66403	-0.736349	25	3395.8	3.0798e+06	-0.579152	-0.209879	-0.242406	-0.285527	23.279	-0.020718	-0.0301768	-0.180068	-2.90909	0.0361187	2.09579	46.4511	0	0	0.0985955	0	530000	17.0686	0.266892	C27	0.02633	0.97367	1	1	1	0.15485	3	28109	0	1	1	-0.331207	0	0.846799	0.409924	2.27255	-3.92361	820.81	1	2	0.686585	0.508527
538	2014	23.6579	-1.4955	-0.732796	25	3748.54	2.67401e+06	-0.293298	-0.0691066	-0.168526	0.029433	23.517	-0.010974	-0.0452768	0.082902	-1.90909	0.0525157	0.63286	46.5433	0	0	0.101093	0	530000	15.4764	0.210711	C27	0.026696	0.973304	1	1	1	0.295623	3	42164	0	1	1	-0.23923	0	0.307706	0.0436609	-0.168887	-3.94289	788.74	1	2	0.686704	0.507958
538	2015	23.7552	-1.47803	-0.727083	25	3740.06	2.54424e+06	-0.114601	-0.139493	-0.113496	0.176534	23.6829	-0.021027	-0.00027682	0.0756116	-0.909091	0.0260337	0.518786	46.6248	0	0	0.085014	0	530000	15.6374	0.216392	C27	0.031096	0.968904	1	1	1	0.225236	3	370735	0	1	1	-0.122108	0	0.474584	0.0493671	-1.48388	-3.96556	781.73	1	2	0.688255	0.506247
538	2016	23.8328	-1.53257	-0.715615	25	3942.79	2.66921e+06	-0.117408	-0.139493	-0.037097	0.206149	23.9255	0.035829	-0.00167682	0.158652	0.0909091	0.00676573	-0.119229	46.6967	0	0	0.0724784	0	530000	15.3196	0.205178	C27	0.030172	0.969828	1	1	1	0.225236	3	699306	0	1	1	-0.0392464	0	0.71204	0.192299	-0.793571	-3.97595	794.62	1	2	0.677842	0.517336
538	2017	23.9143	-1.76917	-0.703022	25	4228.44	2.93159e+06	-0.183761	0.268748	0.0587598	0.193926	24.0448	0.025306	0.0255232	0.13767	1.09091	-0.0171773	0.471322	46.7956	0	0	0.0629906	0	530000	15.0066	0.194134	C27	0.028249	0.971751	1	1	1	0.633477	3	1.02788e+06	0	1	1	0.0821876	0	0.750768	0.159924	0.106443	-3.99954	809.18	1	2	0.678564	0.51574
538	2018	24.0082	-1.76993	-0.684211	25	4659.05	3.31039e+06	-0.208761	-0.0127975	0.140515	0.166299	24.137	0.024396	0.0351232	0.120328	2.09091	-0.0294993	-0.820606	46.8751	0	0	0.0564561	0	530000	14.2681	0.168076	C27	0.029647	0.970353	1	1	1	0.351932	3	1.35645e+06	0	1	1	0.216787	0	0.668998	0.165765	-1.43699	-4.02602	751.49	1	2	0.678781	0.518485
538	2019	24.1132	-0.667796	-0.662527	25	4863.01	3.65149e+06	-0.163034	0.00127975	0.395954	0.173216	24.6284	-0.08702	0.0274232	0.278552	3.09091	-0.0251423	-1.97749	46.8504	0	0	0.0404567	1	530000	15.7973	0.222034	C27	0.035132	0.964868	1	1	1	0.366009	3	1.68502e+06	0	1	1	0.235456	0	0.837743	0.165068	-1.31391	-3.9816	797.26	1	2	0.663718	0.532006
538	2020	24.2119	-1.26252	-0.631599	25	4953.38	4.02691e+06	-0.0166359	0.240593	0.476687	0.174077	24.7346	-0.014168	0.0242232	0.711349	4.09091	-0.100846	-1.78878	47.52	0	0	0.0560853	1	530000	19.5008	0.352713	C27	0.036148	0.963852	1	1	1	0.605323	3	2.01359e+06	0	1	1	0.178845	0	1.1018	0.161788	-2.04768	-4.00063	814.34	1	2	0.65394	0.539937
538	2021	24.3171	-1.08349	-0.657216	25	5045.73	4.29749e+06	0.0494254	0.87407	0.580935	0.214215	24.6801	-0.054749	0.00216818	0.669814	5.09091	-0.0590663	-1.83513	47.2039	0	0	0.0568147	0	530000	8.864	-0.0226099	C27	0.034274	0.965726	1	1	1	1.2388	3	2342160	1	1	1	0.122235	0	1.08249	0.137652	-0.934071	-4.05151	739.83	1	2	0.650479	0.544587
539	2017	24.0058	-2.37487	1.20982	42	14796.2	3.82978e+06	-0.167356	0.357563	-0.0994809	-0.0265407	24.986	-0.0176158	0.0039	-0.0814549	-2	0.0017332	0.0252374	45.8246	1	0	0.577404	0	440000	4.5085	-0.176295	D44	0.07925	0.92075	1	2	1	0.366009	3	0	0	0	1	0.525396	0	0.352647	0.0495779	2.24185	-3.82711	696.49	0	1	0	1
539	2018	24.0341	-2.39028	1.74591	42	16823.3	4.06956e+06	-0.272933	-0.0647554	-0.0339636	-0.0589713	25.0182	-0.0291198	0.0025	-0.077803	-1	0.0041762	0.0010004	45.698	1	0	0.561164	0	440000	3.4583	-0.213352	D44	0.079902	0.920098	1	2	0	-0.056309	3	0	0	0	1	0.65215	1	0.429088	0.139484	1.66211	-3.85986	646.62	0	1	0	1
539	2019	24.1029	-2.3756	2.66941	42	16533	4.38998e+06	-0.251683	-0.135142	0.0520327	-0.0659742	25.047	-0.0523208	0.0025	-0.14359	0	-0.0002618	-0.0396256	45.7576	1	0	0.51052	0	440000	6.7839	-0.0960069	D44	0.076206	0.923794	1	2	0	-0.126695	3	0	0	0	1	0.790228	1	0.401959	0.0564428	1.40151	-3.89331	712.93	0	1	0	1
539	2020	24.0672	-2.36768	3.76139	42	15536.9	4.16972e+06	0.235433	-0.0225236	-0.0133694	-0.0502492	25.1773	-0.0150718	0.0046	0.0574584	1	-0.0162598	-0.0438536	45.7259	1	0	0.547977	0	440000	10.6516	0.0404661	D44	0.071893	0.928107	1	2	0	-0.0140772	3	0	0	0	1	0.885611	1	0.338834	0.0447231	2.04954	-3.90276	652.03	0	1	0	1
539	2021	24.5112	-1.35681	1.59456	42	16267.8	5052880	0.45654	-0.135142	0.0947812	0.201736	25.4618	0.114128	-0.0135	0.245389	2	0.0106122	0.0572414	45.0277	1	0	0.4975	0	440000	-8.9566	-0.651416	D44	0.071054	0.928946	1	2	0	-0.126695	2	0	0	0	1	0.980994	1	0.650584	0.0290315	3.99719	-3.87095	513.45	0	1	0	1
541	2010	21.3942	0.516138	-0.46061	36	9624.6	228860	0.574385	-0.186844	-0.471829	-0.00331666	21.8638	-0.0874892	-0.0513	0.164852	-5.90909	-0.0296661	2.05159	46.0548	1	0	0.218344	1	440000	16.7172	0.254493	C38	0.089478	0.910522	1	1	0	-0.225236	1	1404833	0	1	0	-0.0245751	0	0.56088	0.020083	-0.741895	-3.86627	709.01	0	1	0	1
541	2012	21.5126	-0.0232806	-0.44725	36	12468	287568	-0.304949	-0.172766	-0.281865	-0.113277	21.9611	-0.0578002	-0.064	-0.0718879	-3.90909	-0.00418309	-0.294552	46.0749	1	0	0.156339	0	440000	21.1046	0.409304	C38	0.082636	0.917364	1	1	0	-0.211159	3	519927	0	1	0	0.0709233	0	0.485087	0.0891545	-2.24889	-3.95022		1	1	0.0520282	0.98188
541	2013	21.6502	-0.489985	-0.294213	36	14706.1	284696	-0.34267	-0.0742256	-0.197904	0.0343413	21.9393	-0.0557052	-0.0634	-0.203328	-2.90909	-0.00212209	-0.202512	46.0689	1	0	0.14011	0	440000	11.3654	0.0656528	C38	0.073302	0.926698	1	1	0	-0.112618	3	402794	0	1	0	0.178469	0	0.500541	0.0683689	-2.44635	-3.98941	570.11	0	1	0	1
541	2014	21.8445	-0.692108	-0.0859726	36	14943.4	343095	-0.18695	-0.10238	-0.122056	0.0420859	22.0415	-0.0167472	-0.055	-0.223414	-1.90909	0.0442029	0.530024	46.0762	1	0	0.123986	0	440000	9.9443	0.0155088	C38	0.079928	0.920072	1	1	0	-0.140773	3	409494	0	1	1	0.233414	0	0.563776	0.0321025	-2.92175	-4.03288	642.19	0	1	0	1
541	2015	21.7799	-0.709041	0.200898	36	14479.7	358328	-0.064878	-0.130535	-0.0604351	-0.0659616	22.523	-0.0248372	0.0033	-0.178878	-0.909091	0.0469379	1.17569	46.0629	1	0	0.0800887	0	440000	1.4486	-0.284265	C38	0.076514	0.923486	1	1	0	-0.168927	3	651162	0	1	1	0.318718	0	0.752163	0.0204684	-0.098644	-4.07714	536.63	0	1	0	1
541	2016	21.9371	-0.751942	0.712147	36	14349	358897	-0.110855	-0.144612	0.0316741	0.0896828	22.5316	-0.00915818	0.0234	-0.26147	0.0909091	-0.00612809	0.00674964	46.1563	1	0	0.0731127	0	440000	36.9337	0.967839	C38	0.080676	0.919324	1	1	0	-0.183004	3	622708	0	1	1	0.388242	0	0.761447	0.0499561	-2.57884	-4.11704	696.04	0	1	0	1
541	2017	22.0583	-0.746663	1.20982	36	14796.2	412660	-0.0759014	-0.00383925	0.121002	0.0712843	22.4595	-0.0342412	0.0234	-0.180738	1.09091	0.0221039	-0.0106394	46.148	1	0	0.085186	0	440000	22.0759	0.443576	C38	0.095716	0.904284	1	1	0	-0.0422318	3	753208	0	1	1	0.525396	0	0.622331	0.0654249	-0.634122	-4.15772	603.39	0	1	0	1
541	2018	22.0588	-0.765674	1.74591	36	16823.3	411734	0.0363368	0.122856	0.186519	0.0739953	22.4439	0.0345128	0.0234	-0.123269	2.09091	0.0394249	-0.618763	46.1359	1	0	0.0916401	0	440000	11.2815	0.0626924	C38	0.092594	0.907406	1	1	1	0.0844636	3	1013439	0	1	1	0.65215	1	0.266701	0.0633773	-1.11039	-4.19781	596.03	0	1	0	1
541	2019	21.9285	-0.677864	2.66941	36	16533	442591	0.00689667	0.179165	0.272516	-0.128542	22.5438	0.0166918	0.0234	0.0836133	3.09091	0.00016991	-0.822505	46.1239	1	0	0.101989	0	440000	10.1194	0.0216873	C38	0.097589	0.902411	1	1	1	0.140773	3	1170689	0	1	1	0.790228	1	0.585431	0.112053	-1.64941	-4.23688	621.45	0	1	5.96e-08	1
541	2020	22.0437	-0.71292	3.76139	36	15536.9	473082	0.151514	0.0947016	0.207114	-0.080011	22.8656	0.0704648	0.0637	0.168651	4.09091	-0.0627321	-0.864421	46.1353	1	0	0.0804875	0	440000	9.4752	-0.00104353	C38	0.090445	0.909555	1	1	1	0.0563091	3	525549	0	1	1	0.885611	1	0.380156	0.0320734	0.144694	-4.26804	667.88	0	1	0	1
541	2021	22.2862	-0.820874	1.59456	36	16267.8	513911	0.317071	0.418479	0.315264	0.0797186	22.9953	0.164309	0.0731	0.825868	5.09091	-0.0480081	-0.950654	46.1448	1	0	0.136397	0	440000	5.8803	-0.127891	C38	0.079737	0.920263	1	1	1	0.380086	3	525549	0	1	1	0.980994	1	0.39623	0.0650921	1.67159	-4.30196	642.9	0	1	5.96e-08	1
543	2020	23.5418		-0.28144	42	6025.56	4.86129e+06	-0.139049	-0.0422318	-0.0515946	-0.0197722	24.2405	-0.0817195	-0.0053	0.015479	-0.5	-0.009055	-0.0761455	45.9713	1	0	0.447881	0	340000	8.3898	-0.0393422	D44	0.071893	0.928107	1	2	0	-0.0703863	3	0	0	0	1	0.21552	0	0.622025	0.0353128	1.29667	-4.08996	718.52	1	2	0.679726	0.55675
543	2021	23.7693	-0.983306	-0.448519	42	6192.62	5.86674e+06	0.139049	0.0422318	0.0515946	0.0197722	24.4264	0.0817195	0.0053	-0.015479	0.5	0.009055	0.0761455	45.6135	1	0	0.360556	0	340000	-9.5495	-0.672336	D44	0.071054	0.928946	1	2	1	0.0140773	2	0	0	0	1		1	0.667768	0.0166045	3.75596	-4.0988	592.93	1	2	0.755036	0.506315
544	2017	20.6993	0.40033	-0.495826	44	8553.36	830189	-0.0286143	-0.135142	-0.134848	-0.219765	22.6344	-0.254732	-0.01836	0.0297633	-2	-0.0065556	0.27337	46.0398	1	0	0.435298	1	410000	71.4388	2.18536	D46	0.153028	0.846972	0	2	0	-0.183004	1	0	0	0	1	0.0116824	0	0.465486	0.09673	-0.780955	-4.11529	667.87	1	2	0.5095	0.727481
544	2018	20.7499	0.0194836	-0.414956	44	9354.14	824250	-0.0458	0.0337854	-0.0629727	-0.161945	22.9301	-0.0998278	0.01054	0.052606	-1	-0.0057726	-0.0990376	46.05	1	0	0.331358	1	410000	55.1025	1.60893	D46	0.197245	0.802755	0	2	0	-0.0140772	1	0	0	0	1	0.127736	0	0.447039	0.123118	-0.580748	-4.1452	682.83	1	2	0.511988	0.733825
544	2019	21.277	-0.216368	-0.295414	44	9841.08	1.09831e+06	-0.0474094	0.0900945	0.054218	0.0780694	23.1105	-0.0214038	0.01554	0.0671134	0	-0.0069786	-0.0623446	46.0101	1	0	0.280697	1	410000	38.7662	1.0325	D46	0.222031	0.777969	0	2	1	0.0422318	2	0	0	0	1	0.130883	0	0.352106	0.0450018	0.342569	-4.17534	714.55	1	2	1.03526	0.432271
544	2020	21.4886	-0.231631	-0.109428	44	10051.4	1.29894e+06	0.045539	0.0337854	0.0371758	0.121917	23.5075	0.145983	-0.00256	-0.0698375	1	-0.0102496	-0.0334916	45.9774	1	0	0.164569	1	410000	32.0264	0.794683	D46	0.251159	0.748841	0	2	0	-0.0140772	1	0	0	0	1	0.316175	0	0.646841	0.0876471	1.63393	-4.1838	655.79	1	2	1.19865	0.363631
544	2021	22.5382	0.234747	-0.330571	44	10352.6	3.49487e+06	0.0762847	-0.0225236	0.106427	0.181724	23.7812	0.22998	-0.00516	-0.0796452	2	0.0295564	-0.0784966	46.0176	1	0	0.123942	0	410000	9.9561	0.0159252	D46	0.257444	0.742556	0	2	0	-0.0703863	1	0	0	0	1	0.501468	0	0.656558	0.143832	4.77379	-4.19417	694.44	1	2	0.83429	0.58279
545	2014	20.4153	0.557412	-0.730688	24	2612.34	902879	-0.0589349	-0.0510301	-0.0314805	-0.208755	21.4721	-0.0831761	0.101325	-0.573092	-3.5	0.00827512	-0.138962	45.9934	0	0	0.260534	0	220000	5.8027	-0.130629	C26	0.02389	0.97611	1	1	0	-0.112618	3	0	0	1	0	-0.347471	0	0.617652	0.101975	0.506198	-4.0021	575.12	0	1	0	1
545	2015	20.3806	0.610645	-0.726437	24	2511.5	654260	-0.00358548	-0.0228756	-0.0131879	0.0786198	21.6494	-0.0143131	0.047425	-0.497934	-2.5	-0.0519839	0.880792	46.0089	0	0	0.235224	0	220000	18.7653	0.326761	C26	0.033968	0.966032	1	1	0	-0.0844636	3	0	0	1	0	-0.269604	0	0.270154	0.0100033	0.828647	-4.05468	638.07	0	1	0	1
545	2016	20.7683	0.787805	-0.718734	24	2654.82	971284	-0.0334486	-0.0510301	0.0398382	0.0712192	21.715	-0.0210551	-0.002675	0.255015	-1.5	-0.0737219	0.547843	46.0082	0	0	0.467738	0	220000	12.2093	0.0954301	C26	0.037165	0.962835	1	1	0	-0.112618	1	0	0	1	0	-0.134924	0	0.695164	0.0193461	2.06945	-4.09864	731.78	1	1	0.0791565	0.973804
545	2017	21.2777	0.295194	-0.709593	24	2868.76	1.62105e+06	0.0608192	-0.0510301	0.057685	0.0684298	21.7357	-0.0432591	-0.015375	0.224417	-0.5	0.0229371	0.226018	46.0202	0	0	0.444366	0	220000	10.6921	0.0418952	C26	0.036831	0.963169	1	1	0	-0.112618	3	0	0	1	0	-0.0358692	0	0.310049	0.0121344	0.039184	-4.13981	667.18	1	1	0.0573932	0.98169
545	2018	21.3409	0.301798	-0.698046	24	3001.06	1.84356e+06	0.00383164	-0.0228756	0.0716813	0.00302186	21.8632	0.0281619	-0.015675	0.186079	0.5	0.0411721	-0.511459	46.0179	0	0	0.376445	0	220000	5.8516	-0.128903	C26	0.036201	0.963799	1	1	0	-0.0844636	3	0	0	1	0	0.129876	0	0.519277	0.0625462	3.54161	-4.18624	643.46	1	1	0.140046	0.947103
545	2019	21.3571	0.290848	-0.68101	24	2897.63	1.90392e+06	-0.0240488	-0.00879829	-0.174512	-0.0130105	21.8518	0.0130819	-0.014275	0.186079	1.5	0.0178981	-0.54305	45.9937	0	0	0.380758	0	220000	1.3769	-0.286795	C26	0.038568	0.961432	1	1	0	-0.0703863	3	0	0	1	0	0.165812	0	0.394777	0.0321245	1.99124	-4.22572	682.25	1	1	0.183218	0.927997
545	2020	21.3298	0.31855	-0.659516	24	2870.06	1.90259e+06	0.0048365	0.0897426	-0.018807	-0.0396242	21.7837	0.0591019	-0.040775	0.140893	2.5	-0.0150929	-0.285635	45.9702	0	0	0.389583	0	220000	-13.0795	-0.796893	C26	0.044079	0.955921	1	1	1	0.0281546	3	0	0	1	0	0.165129	0	0.193755	0.0064443	1.61873	-4.2624	620.7	1	1	0.231738	0.904353
545	2021	21.6865	0.303729	-0.670092	24	2966.48	2.5097e+06	0.0505304	0.117897	0.0687833	0.0400993	21.8477	0.0614579	-0.059975	0.0785446	3.5	0.0505161	-0.175547	46.0073	0	0	0.343359	0	220000	4.5034	-0.176475	C26	0.039543	0.960457	1	1	1	0.0563091	3	0	0	1	0	0.164446	0	0.637417	0.0117742	1.88974	-4.30553	672.15	1	1	0.18297	0.928487
546	2017	22.3473	-0.204788	-0.709593	28	2868.76	1.43477e+06	-0.121689	-0.0703863	0.0567189	0.0564394	22.8015	0.0428926	0.03004	-0.119518	-2	-0.0874526	0.538	46.0108	0	0	0.41937	0	220000	8.7703	-0.0259161	C30	0.125441	0.874559	1	1	0	-0.0281545	1	30231672	1	1	1	-0.0358692	0	0.222876	0.020009	2.19674	-4.11051	670.28	1	2	0.693778	0.500513
546	2018	22.7995	-0.212767	-0.698046	66	3001.06	2367582	0.0197914	0.0985409	0.0707152	0.00776234	22.8533	0.0205636	0.03604	-0.0335019	-1	0.0506474	-0.126298	46.0535	0	0	0.433968	0	220000	6.0375	-0.122344	N77	0.276531	0.723469	0	1	1	0.140773	1	200000	0	1	1	0.129876	0	0.724413	0.253633	1.80838	-4.14854	617.95	1	2	0.632087	0.562334
546	2019	22.8239	1.07197	-0.68101	66	2897.63	2.40117e+06	0.00018389	0.0422318	-0.175478	0.0181006	22.9371	-0.0087734	-0.00646	0.0610114	0	0.0257844	-0.107003	46.0691	0	0	0.438647	1	220000	7.607	-0.0669636	N77	0.154351	0.845649	0	1	1	0.0844636	3	200000	0	1	1	0.165812	0	0.47152	0.134005	1.67385	-4.18487	733.92	1	2	0.650057	0.552951
546	2020	22.8833	1.20317	-0.659516	66	2870.06	2.62852e+06	0.0624679	-0.0281545	-0.019773	-0.0129374	23.0062	-0.0130664	-0.04236	0.0659816	1	-0.0292026	-0.332606	46.0661	0	0	0.411389	1	220000	5.9176	-0.126575	N77	0.171435	0.828565	0	1	1	0.0140773	3	200000	0	1	1	0.165129	0	0.569501	0.0721065	1.81706	-4.22138	648.64	1	2	0.621541	0.577658
546	2021	22.8911	2.00302	-0.670092	66	2966.48	2.80277e+06	0.0392461	-0.0422318	0.0678173	-0.069365	23.1026	-0.0416164	-0.01726	0.0260269	2	0.0402234	0.0279062	46.0343	0	0	0.35895	1	220000	0.0648	-0.333093	N77	0.161427	0.838573	0	1	1	3.13e-08	3	66350189	1	1	1	0.164446	0	0.430494	0.0205943	2.43588	-4.25583	670.75	1	2	0.59364	0.606074
547	2012	19.8642	0.408022	-0.693344	37	4049.15	403004	-0.403315	-0.382902	-0.407929	-0.504018	21.673	0.0521233	0.04011	-1.40478	-4.5	-0.0249981	-0.789454	46.0546	1	0	0.0339028	0	350000	41.3729	1.12448	C39	0.064357	0.935643	1	1	1	0.0281546	3	40500	0	1	0	-0.266813	0	0.226764	0.0301691	1.73046	-3.89614	709.04	1	3	1.03463	0.37755
547	2013	20.0999	1.00582	-0.665805	37	4303.3	542113	-0.488931	-0.382902	-0.310799	-0.564821	21.7661	0.10688	0.02831	-0.846265	-3.5	-0.0259771	-0.693615	46.0634	1	0	0.0539951	1	350000	30.8696	0.753865	C39	0.054426	0.945574	1	1	1	0.0281546	3	40500	0	1	0	-0.025945	0	0.418177	0.0395012	0.720655	-3.94148	682.15	1	1	0.505526	0.770151
547	2014	20.5678	0.925473	-0.628038	37	4276.73	667172	-0.32044	-0.396979	-0.22314	-0.304559	21.9711	0.0342763	0.01721	-0.642632	-2.5	-0.0170251	1.47448	46.0776	1	0	0.0539237	1	350000	29.949	0.721381	C39	0.050204	0.949796	1	1	1	0.0140773	3	40500	0	1	0	-0.105783	0	0.262392	0.0092293	1.27957	-3.99058	711.21	1	3	1.1337	0.419367
547	2015	20.839	0.641088	-0.585619	37	4153.98	745502	-0.00200069	-0.354747	-0.154739	-0.144303	22.638	-0.0772877	0.01131	-0.391554	-1.5	-0.0161511	0.743375	46.106	1	0	0.0355782	0	350000	24.8247	0.540569	C39	0.053668	0.946332	1	1	1	0.0563091	3	64006866	1	1	1	-0.0216945	0	0.753638	0.0205654	-10.0116	-4.03521	689.58	1	3	1.31223	0.300408
547	2016	21.4372	0.524848	-0.520722	37	4159.04	1.23839e+06	0.0104278	-0.312515	-0.0601654	-0.053591	22.6614	-0.0430787	0.00631	0.164386	-0.5	-0.0035221	0.221977	46.1379	1	0	0.0606006	0	350000	16.3899	0.242944	C39	0.044692	0.955308	1	1	1	0.0985409	3	64006866	1	1	1	0.0763198	0	0.407629	0.0181443		-4.07468	634.48	1	3	1.3123	0.318798
547	2017	21.5777	0.521227	-0.449055	37	4295.04	1.26613e+06	0.057522	-0.298438	0.0412023	0.0646636	22.7543	-0.0112867	0.00091	0.567234	0.5	0.0089619	-0.29942	46.1409	1	0	0.0826137	0	350000	15.4153	0.208555	C39	0.041492	0.958508	1	1	1	0.112618	3	57586966	1	1	1	0.173364	0	0.326311	0.0157639		-4.1121	689.53	1	2	0.708012	0.606695
547	2018	21.9805	0.15779	-0.366495	37	4553.52	1.49418e+06	0.207756	0.0112618	0.139286	0.301931	22.9563	-0.0412717	-0.02389	0.544751	1.5	0.0167169	-0.820818	46.1588	1	0	0.0660079	0	350000	16.7574	0.255911	C39	0.034534	0.965466	1	1	1	0.422318	1	49986966	1	1	1	0.346757	0	0.282523	0.0191458	0.16623	-4.14394	684.96	1	2	0.943482	0.445117
547	2019	22.1193	-0.33222	-0.252215	37	4720.32	1.73657e+06	0.376205	0.377271	0.30039	0.29039	23.1084	-0.0204417	-0.03039	0.683728	2.5	0.0226909	-0.607609	46.1922	1	0	0.0651414	0	350000	21.4317	0.420845	C39	0.089114	0.910886	1	1	1	0.788327	3	0	0	1	1	0.506174	0	0.504615	0.0240885	1.07424	-4.17547	683.11	1	3	0.980029	0.429675
547	2020	22.213	-0.484626	-0.0885627	37	4739.28	1.71342e+06	0.370061	0.616584	0.287981	0.397512	23.2438	-0.0178957	-0.02449	0.640696	3.5	0.0169529	0.9744	46.2221	1	0	0.0544973	0	350000	24.1781	0.517753	C39	0.087135	0.912865	1	1	1	1.02764	3	0	0	1	1	0.525605	0	0.797712	0.0204621	1.68693	-4.20626	727.71	1	3	0.927298	0.465299
547	2021	22.1449	0.0773443	-0.385358	37	4824.25	1.42059e+06	0.192715	1.12337	0.387913	0.516796	23.3597	0.0179823	-0.02539	0.684435	4.5	0.0223509	-0.203311	46.2292	1	0	0.0507042	0	350000	18.0923	0.303014	C39	0.078766	0.921234	1	1	1	1.53442	3	0	0	1	1	0.545036	0	0.668925	0.0177831	2.16052	-4.23713	621.93	1	3	0.957113	0.454225
550	2007	22.8581	-1.30427	-0.734474	34	1182.4	1.05589e+06	-2.5402	-0.0553035	-0.937869	-0.442373	22.5355	-0.068477	-0.0132857	-0.880073	-7.21429	0.009644	0.441854	46.196	1	0	0.252598	0	360000	10.3958	0.0314401	C36	0.215078	0.784922	0	1	0	-0.197082	1	1200	0	0	1	-1.38868	0	0.30671	0.0598332	-0.836716	-3.71699	862.25	0	1	0	1
550	2008	22.8735	-1.19473	-0.733129	34	1277.3	1.02888e+06	0.809068	-0.0412263	-0.780839	-0.401032	22.509	-0.174214	-0.00718571	-0.589326	-6.21429	0.017173	-0.373483	46.2074	1	0	0.346928	0	360000	10.3544	0.0299793	C36	0.165876	0.834124	0	1	0	-0.183004	1	1200	0	0	1	-1.31611	0	0.133726	0.0914586	0.005989	-3.7573	902.37	0	1	0	1
550	2009	23.0683	-1.33009	-0.729444	34	1548	1.25339e+06	0.605178	0.00100552	-0.621454	-0.403671	22.8388	-0.074577	-0.0166857	-0.629765	-5.21429	0.00994	0.870489	46.2632	1	0	0.239561	0	360000	11.9739	0.0871239	C36	0.15796	0.84204	0	1	0	-0.140773	1	1200	0	0	1	-1.14282	0	0.590288	0.157469	-5.01926	-3.78911	854.98	0	1	0	1
550	2010	23.4812	-1.58125	-0.725871	34	1811.3	1.60406e+06	4.03092	-0.027149	-0.417684	-0.237375	23.1425	-0.033668	-0.0150857	-0.501469	-4.21429	0.081513	0.847385	46.3931	1	0	0.20102	0	360000	12.9964	0.123203	C36	0.251528	0.748472	0	1	0	-0.168927	1	1300	0	0	1	-1.00248	0	0.446485	0.19025	-2.01348	-3.8133	813.95	0	1	0	1
550	2012	23.584	-1.61019	-0.729926	34	2573.42	1.58515e+06	-2.77913	-0.0975354	-0.113806	-0.12274	23.2967	-0.102756	-0.00358571	-0.482613	-2.21429	0.033203	0.00998564	46.4349	1	0	0.175573	0	360000	10.0926	0.0207416	C36	0.236953	0.763047	0	1	0	-0.239314	1	1300	0	0	1	-0.962598	0	0.433506	0.28143	-0.857576	-3.88224	745.4
550	2013	23.7625	-1.60708	-0.722691	34	2806.9	1579323	-3.42463	-0.0975354	-0.0106358	0.0594458	23.5256	-0.034885	-0.00658571	0.139429	-1.21429	0.039065	0.265725	46.4989	1	0	0.260135	0	360000	9.2994	-0.00724669	C36	0.237078	0.762922	0	1	0	-0.239314	1	1300	0	0	1	-0.871188	0	0.693809	0.241089	-4.49903	-3.90204	777.53
550	2014	23.9634	-1.52026	-0.714542	34	2938.48	1.81941e+06	-1.03299	-0.0975354	0.0718083	0.118811	23.6935	-0.02177	-0.00638571	0.177411	-0.214286	0.042201	0.238841	46.5943	1	0	0.228451	0	360000	9.2741	-0.00813941	C36	0.254895	0.745105	0	1	0	-0.239314	1	1300	0	0	1	-0.776917	0	0.521498	0.237154	-4.18668	-3.92437	713.85
550	2015	23.9231	-1.6392	-0.700328	34	3030.4	1.56249e+06	0.485001	-0.111613	0.129249	0.230719	23.7702	-0.04732	0.0135143	0.228402	0.785714	0.006414	0.0886586	46.6571	1	0	0.222653	0	360000	10.1374	0.0223224	C36	0.337804	0.662196	0	1	0	-0.253391	3	1300	0	0	1	-0.667177	0	0.4425	0.0829428	-1.98831	-3.95548	679.93	0	1	0	1
550	2016	24.0055	-1.64862	-0.676523	34	3140.68	1.57924e+06	0.623264	-0.111613	0.224648	0.302426	23.9217	0.015208	0.0114143	0.40423	1.78571	-0.057332	-0.14355	46.6662	1	0	0.228139	0	360000	5.3058	-0.148162	C36	0.330877	0.669123	0	1	0	-0.253391	3	1300	0	0	1	-0.562986	0	0.841211	0.374046	-2.28773	-3.97646	704.51	0	1	0	1
550	2017	24.1683	-1.35383	-0.653717	34	3449.18	1.80761e+06	1.14374	0.0150828	0.296839	0.330259	23.996	0.045316	0.0113143	0.481516	2.78571	0.014203	-0.469893	46.6799	1	0	0.228815	0	360000	2.2878	-0.254653	C36	0.314477	0.685523	0	1	0	-0.126695	3	1300	0	0	1	-0.454474	0	0.626563	0.207128	0.03895	-4.0064	639.59	0	1	0	1
550	2018	24.0643	-1.57668	-0.617178	34	4043.46	1.70794e+06	0.646874	0.0150828	0.385156	0.282967	23.8759	0.077988	0.0213143	0.420384	3.78571	-0.034646	-0.509411	46.6019	1	0	0.242728	0	360000	0.3291	-0.323767	C36	0.303914	0.696086	0	1	0	-0.126695	3	1200	0	0	1	-0.316683	0	0.227224	0.0901024	1.27172	-4.06242	544.34	0	1	0	1
550	2019	24.0965	-1.3745	-0.575546	34	4157.14	1.97279e+06	0.638608	0.0150828	0.4992	0.171002	23.9137	0.089852	0.0122143	0.426528	4.78571	-0.026161	-0.510771	46.5466	1	0	0.235158	0	360000	0.5168	-0.317144	C36	0.262582	0.737418	0	1	0	-0.126695	3	1200	0	0	1	-0.293308	0	0.726912	0.177855	0.699141	-4.09751	663.82	0	1	5.96e-08	1
550	2020	24.2227	-1.38052	-0.512439	34	4249.4	2.46395e+06	-0.204853	0.226242	0.566605	0.0748256	24.0621	0.13204	0.00831429	0.32532	5.78571	-0.112909	-0.384023	46.4951	1	0	0.183217	0	360000	1.7638	-0.273143	C36	0.245581	0.754419	0	1	1	0.0844636	3	1200	0	0	1	-0.328813	0	0.463565	0.0405587	-2.08827	-4.11706	692.08	0	1	0	1
550	2021	24.2849	-1.39014	-0.590704	34	4496.76	2723999	0.999159	0.367014	0.708784	0.0367358	23.9951	0.197263	-0.00928571	0.480024	6.78571	-0.022308	-0.371803	46.5126	1	0	0.228688	0	360000	1.6781	-0.276167	C36	0.227262	0.772738	0	1	1	0.225236	3	1200	0	0	1	-0.364318	0	0.833386	0.0829016	2.24298	-4.16653	648.92	0	1	0	1
551	2010	21.5356	-1.20153	-0.60808	32	5923.1	446785	1.512	-0.0396723	-0.571437	0.35591	21.816	-0.0191891	-0.0351091	-0.0625971	-5.90909	0.0683044	0.47581	45.995	1	0	0.280315	0	320000	5.3602	-0.146243	C34	0.048313	0.951687	1	1	0	-0.112618	1	0	0	1	0	-0.27447	0	0.747481	0.0746054	2.03095	-3.82402	702.78	1	4	1.3031	0.288691
551	2012	21.4242	-1.43128	-0.594548	75	7471.38	459357	-0.0976421	-0.0819041	-0.314108	0.216782	21.8964	0.00401691	-0.0440091	-0.0244581	-3.90909	-0.00092764	-0.106048	46.0057	1	0	0.268702	0	320000	2.0065	-0.264579	S90	0.135901	0.864099	0	1	0	-0.15485	3	0	0	1	0	-0.149993	0	0.294903	0.0278698	3.37258	-3.90768	705.12	1	3	1.26212	0.308962
551	2013	21.5269	-1.07452	-0.544908	75	7942	518028	-0.457164	-0.0396723	-0.216509	0.199311	21.9541	0.0132499	-0.0234091	0.0845228	-2.90909	-0.0126956	0.146393	46.0194	1	0	0.282858	0	320000	4.3782	-0.180893	S90	0.106784	0.893216	1	1	0	-0.112618	3	0	0	1	0	-0.032505	0	0.471346	0.0275631	1.73685	-3.94996	758.52	1	3	1.25199	0.314002
551	2014	21.5445	-1.05503	-0.475383	75	8070.35	596351	-0.238259	-0.025595	-0.133524	0.0760628	21.9117	-0.0215401	-0.0390091	0.0699619	-1.90909	0.00079136	0.234592	46.0268	1	0	0.290828	0	320000	3.6603	-0.206224	S90	0.095285	0.904715	1	1	0	-0.0985408	3	0	0	1	0	0.036926	0	0.574866	0.0570016	1.50983	-3.98832	748.64	1	3	1.25501	0.313071
551	2015	21.4888	-1.07799	-0.353293	75	7993.09	568515	-0.0792869	-0.110059	-0.0614259	0.0681618	21.9227	-0.00249009	-0.0139091	0.00582146	-0.909091	0.00050536	0.628591	46.0283	1	0	0.269786	0	320000	3.0398	-0.228119	S90	0.116075	0.883925	1	1	0	-0.183004	3	0	0	1	0	0.129804	0	0.358159	0.020486	1.60732	-4.02876	639.95	1	3	1.38617	0.286138
551	2016	21.5484	-1.09274	-0.238466	75	8198.75	631127	-0.0803818	0.171487	0.0348394	0.0232773	22.1123	0.00216191	-0.00750909	-0.0673933	0.0909091	-0.0129956	0.0915708	46.0459	1	0	0.207424	0	320000	5.0878	-0.155854	S90	0.150845	0.849155	0	1	1	0.0985409	3	0	0	1	1	0.194752	0	0.497874	0.0543141	1.25286	-4.07476	688.3	1	3	1.38136	0.290579
551	2017	21.6751	-1.01302	-0.0695514	75	8807.69	771213	-0.0853271	-0.0396723	0.135524	-0.0504478	22.1625	0.0121049	0.0119709	-0.0522442	1.09091	-0.0182546	-0.168159	46.0514	1	0	0.200285	0	320000	5.6589	-0.135703	S90	0.109723	0.890277	1	1	0	-0.112618	3	0	0	1	1	0.332461	0	0.257946	0.034734	1.33086	-4.11583	735.23	1	3	1.36237	0.300323
551	2018	21.8164	-1.02723	0.0620878	75	9794.01	913572	-0.148079	-0.0678268	0.20769	-0.0785252	22.2003	0.0234189	0.0301709	-0.100383	2.09091	-0.00354464	-0.408733	46.0549	1	0	0.183799	0	320000	5.6411	-0.136331	S90	0.119395	0.880605	1	1	0	-0.140773	3	0	0	1	1	0.528243	0	0.447358	0.186747	1.02606	-4.15649	700.21	1	3	1.33758	0.314378
551	2019	21.898	-1.05917	0.355007	75	10165.9	1.2281e+06	-0.105773	0.0729458	0.278401	-0.292829	22.2577	-0.00091009	0.0398709	0.0551859	3.09091	0.0144214	-0.387649	46.0648	1	0	0.202751	0	320000	6.5444	-0.104458	S90	0.318083	0.681917	0	1	1	3.13e-08	3	0	0	1	1	0.659557	1	0.420758	0.0866034	1.55728	-4.19726	722.77	1	3	1.31725	0.323135
551	2020	21.8906	-1.04183	0.566943	75	9897.05	1.20893e+06	-0.143296	0.0166368	0.258991	-0.284517	22.3328	-0.0148991	0.0319709	0.0254007	4.09091	-0.0360386	-0.324097	46.0619	1	0	0.182566	0	320000	6.7969	-0.0955482	S90	0.294805	0.705195	0	1	0	-0.056309	3	0	0	1	1	0.700433	1	0.276953	0.0218054	1.71023	-4.23784	703.66	1	3	1.2695	0.340613
551	2021	22.0309	-1.01306	0.00177419	75	10179.5	1.32144e+06	-0.0767952	0.143332	0.38156	-0.233186	22.4172	0.00407591	0.0489709	0.0661832	5.09091	0.00043436	-0.182269	46.0748	1	0	0.174777	0	320000	5.7008	-0.134224	S90	0.336405	0.663595	0	1	1	0.0703864	3	0	0	1	1	0.741309	1	0.460869	0.0542897	2.05944	-4.27792	601.94	1	3	1.28824	0.33805
552	2018	22.1324	-1.8927	-0.730382	6	2735.99	322661	0.00135655	-0.0375394	-0.0633914	0.0142393	23.0388	-0.0322243	0.00333333	-0.0163484	-1	0.00485733	0.02204	46.0936	1	0	0.317667	0	620000	17.8718	0.295233	B06	0.238031	0.761969	0	1	0	-0.15485	3	0	0	0	1	0.0536067	0	0.242347	0.018595	-1.08242	-4.1396	679.56	1	2	0.521664	0.661431
552	2019	22.1235	-2.0688	-0.724489	6	2751.17	326083	-0.0259423	0.0187697	-0.0118203	-0.00518651	23.1112	-0.0261293	0.00333333	0.0163612	0	0.0112623	-0.053362	46.1027	1	0	0.305289	0	620000	16.3175	0.240389	B06	0.174679	0.825321	0	1	0	-0.0985408	3	0	0	0	1	0.0461486	0	0.436348	0.0302571	0.041415	-4.1753	633.12	1	2	0.543699	0.64184
552	2020	22.0281	-1.91736	-0.717882	6	2673.83	297569	0.0245857	0.0187697	0.0752117	-0.0090528	23.3291	0.0583537	-0.00666667	-1.274e-05	1	-0.0161197	0.031322	46.0915	1	0	0.24153	0	620000	14.9797	0.193185	B06	0.182942	0.817058	0	1	0	-0.0985408	3	0	0	0	1	0.05995	0	0.358837	0.0126381	0.122842	-4.19965	544.05	1	2	0.589434	0.600075
553	2012	21.5756	0.101039	-0.713663	24	4554.11	1.03952e+06	-0.498031	-0.0297187	-0.365547	-0.121429	21.601	0.0412406	-0.321	-0.763321	-4	0.0105297	-0.255624	45.982	1	0	0.544171	0	420000	4.7821	-0.166641	C26	0.015097	0.984903	1	1	0	-0.225236	2	0	0	1	0	-0.407283	0	0.229303	0.0537584	2.61258	-3.89151	723.86	0	1	0	1
553	2013	21.8477	-0.407927	-0.696872	24	4416.8	1.45074e+06	-0.501988	0.0265904	-0.260934	-0.182664	21.7196	-0.00394744	-0.1814	-0.751927	-3	0.0355247	0.720603	45.9823	1	0	0.488873	0	420000	12.2124	0.0955395	C26	0.027872	0.972128	1	1	0	-0.168927	2	28500	0	1	0	-0.258895	0	0.744747	0.0670208	-0.6154	-3.9389	745.2	0	1	0	1
553	2014	21.8647	-0.27432	-0.677814	24	4606.77	1.52295e+06	-0.499152	-0.00156414	-0.164854	-0.21426	21.7997	-0.117054	-0.2116	-0.810241	-2	0.0782067	0.821505	46.0253	1	0	0.425655	0	420000	20.1135	0.374332	C26	0.02389	0.97611	1	1	0	-0.197082	1	28500	0	1	0	-0.255536	0	0.366395	0.0425267	-1.28763	-3.98322	620.74	0	1	0	1
553	2015	21.498	0.194598	-0.647682	24	4530.52	1.15607e+06	-0.456364	-0.0156414	-0.0930582	-0.305348	21.8143	-0.137405	-0.2081	-0.511412	-1	-0.00994833	0.869094	46.0085	1	0	0.565619	0	420000	7.2996	-0.0778103	C26	0.033968	0.966032	1	1	0	-0.211159	3	21375	0	1	0	-0.168975	0	0.881396	0.0490742		-4.02394	590.1	0	1	0	1
553	2016	21.341	0.233764	-0.605162	24	4683.75	1.07334e+06	-0.473297	0.0969767	0.00127809	-0.388058	21.8168	-0.104677	-0.2138	-0.560084	0	-0.0313333	0.916682	45.9893	1	0	0.537374	0	420000	-3.8989	-0.472953	C26	0.037165	0.962835	1	1	0	-0.0985408	3	21375	0	1	0	-0.0509803	0	0.203091	0.0100265	0.997945	-4.06406	633.82	0	1	0	1
553	2017	23.8938		-0.547899	24	4994.11	14905862	1.53675	-0.0297187	0.0795822	-0.46627	24.4024	0.0930336	0.2934	0.782403	1	0.0264417	-0.708535	46.3449	1	0	0.155021	0	420000	6.9349	-0.0906788	C26	0.036831	0.963169	1	1	0	-0.225236	2	0	0	1	1	0.0567113	0	0.572175	0.0829278	0.754433	-3.94299	718.2	0	1	0	1
553	2018	23.9664		-0.48608	24	5569.79	17425251	0.305369	-0.0297187	0.180867	-0.54976	24.4801	0.0466476	0.2817	0.859021	2	-0.0247943	-0.766762	46.5648	1	0	0.154861	0	420000	10.1787	0.0237797	C26	0.036201	0.963799	1	1	0	-0.225236	1	0	0	1	1	0.187253	0	0.666682	0.127442	1.13393	-3.96926	704.19	0	1	5.96e-08	1
553	2019	24.0397		-0.39801	24	5688.02	3.55609e+06	0.258272	-0.00156414	0.330739	1.1128	24.5363	0.0730836	0.2852	0.904718	3	-0.0387023	-0.761681	46.4694	1	0	0.153238	0	420000	1.0179	-0.299462	C26	0.038568	0.961432	1	1	0	-0.197082	3	0	0	1	1	0.226008	0	0.475432	0.108362	2.51122	-3.999	526.21	0	1	5.96e-08	1
553	2020	24.0712		-0.387695	24	5681.07	3.6618e+06	0.328437	-0.0156414	0.291926	1.11499	24.5692	0.10908	0.2756	0.850842	4	-0.0459243	-0.835285	46.4392	1	0	0.14051	0	420000	1.2427	-0.29153	C26	0.044079	0.955921	1	1	0	-0.211159	3	0	0	1	1	0.307297	0	0.522692	0.0933665	2.42781	-4.03288	701.3	0	1	0	1
555	2016	22.8045	-0.235393	0.712147	59	14349	938884	0.036444	0.438742	-0.157341	-0.210963	22.9744	-0.0130682	0.0797833	0.0606326	-2.5	0.0178917	-0.131293	46.2588	0	0	0.0564842	0	440000	3.3423	-0.217445	I65	0.050437	0.949563	1	3	1	3.68824	3	8175038	1	1	1	0.388242	0	0.78023	0.0505687	1.02897	-4.02304	641.01	0	1	0	1
555	2017	22.8258	-0.925092	1.20982	59	14796.2	823482	0.0655013	-0.504435	-0.0680127	-0.0584872	23.0954	0.0170628	0.0753833	0.219697	-1.5	-0.0362813	-0.0280562	46.2775	0	0	0.0586765	0	440000	4.0825	-0.191327	I65	0.067328	0.932672	1	3	1	2.74507	3	15910676	1	1	1	0.525396	0	0.914654	0.184714	2.02394	-4.05628	659.48	0	1	0	1
555	2018	22.929	-0.471703	1.74591	59	16823.3	988064	-0.0353829	0.452819	-0.00249549	-0.137466	23.0932	0.00969183	0.0130833	0.0537121	-0.5	0.0251887	-0.215618	46.277	0	0	0.0498116	0	440000	0.5424	-0.31624	I65	0.058089	0.941911	1	3	1	3.70232	3	14062476	1	1	1	0.65215	1	0.440526	0.0295097	2.22835	-4.09641	652.13	1	3	1.23646	0.311304
555	2019	23.0403	-0.740073	2.66941	59	16533	993830	-0.0175212	-0.743749	0.0835009	-0.0319857	23.0987	-0.0154892	-0.0230167	-0.028601	0.5	-0.00501133	0.239718	46.3155	0	0	0.0456232	0	440000	3.9644	-0.195494	I65	0.058358	0.941642	1	3	1	2.50575	3	11900038	1	1	1	0.790228	1	0.622377	0.029337	2.47636	-4.13607	619.32	1	3	1.24499	0.306613
555	2020	23.0922	-0.770311	3.76139	59	15536.9	828499	0.0297841	-0.729672	0.0180988	0.201817	23.2125	0.00757483	-0.0713167	-0.108321	1.5	0.0171817	0.198641	46.3472	0	0	0.0375959	0	440000	4.5967	-0.173183	I65	0.069613	0.930387	1	3	1	2.51983	3	3676900	1	1	1	0.885611	1	0.479628	0.0190955	2.42975	-4.16854	603.06	1	3	1.20169	0.322217
555	2021	23.153	-0.95536	1.59456	59	16267.8	849913	-0.0788252	1.0863	0.126249	0.237085	23.2427	-0.00577217	-0.0739167	-0.19712	2.5	-0.0189693	-0.0633912	46.3703	0	0	0.0333771	0	440000	3.5848	-0.208888	I65	0.05039	0.94961	1	3	1	4.3358	3	4826200	1	1	1	0.980994	1	0.584332	0.0571128	2.47701	-4.20635	618.02	1	3	1.14494	0.345571
559	2012	22.8443	-1.09265	-0.587195	34	6442.57	858358	0.572652	-0.480035	-0.310565	0.0189776	22.8708	-0.0182095	-0.05316	-0.186631	-4.5	-0.0044417	-0.914271	46.1443	0	0	0.278747	0	330000	4.7874	-0.166454	C36	0.236953	0.763047	0	1	0	-0.0985408	1	0	0	0	1	0.342548	0	0.284856	0.0243343	2.40121	-3.90782	708.24	1	2	0.447978	0.72436
559	2013	22.9492	-1.07554	-0.499534	34	7071.8	840105	-0.552834	-0.494112	-0.228347	0.145369	22.9998	0.0517685	-0.05626	-0.100388	-3.5	-0.0166767	-0.811528	46.1852	0	0	0.267072	0	330000	6.9842	-0.0889393	C36	0.237078	0.762922	0	1	0	-0.112618	1	0	0	0	1	0.38691	0	0.538357	0.0233729	0.912742	-3.94172	648.78	1	2	0.377554	0.780645
559	2014	23.0086	-1.04617	-0.335614	34	7370.62	913889	0.167864	-0.367417	-0.169132	0.120574	23.2001	0.0799925	-0.06236	-0.0403512	-2.5	0.0196833	0.252885	46.2567	0	0	0.232123	0	330000	8.6765	-0.0292259	C36	0.254895	0.745105	0	1	1	0.0140773	1	0	0	0	1	0.608279	1	0.608886	0.0093946	-1.18331	-3.96941	699.92	1	1	0.282268	0.850388
559	2015	23.0497	-1.09717	-0.123917	34	7283.66	974725	0.413459	-0.282953	-0.107489	0.0972453	23.2685	0.0868135	-0.03086	0.00631685	-1.5	-0.0052807	2.42211	46.2459	0	0	0.227115	0	330000	8.9519	-0.0195083	C36	0.337804	0.662196	0	1	1	0.0985409	1	0	0	0	1	0.853224	1	0.895627	0.010406	0.454505	-4.00441	667.46	1	2	0.377908	0.780373
559	2016	23.1015	-1.0784	0.218004	34	7225.92	1.05228e+06	0.295355	-0.339262	-0.0179566	0.0724813	23.1672	0.0360385	-0.04026	0.0200392	-0.5	-0.0132997	0.942361	46.2457	0	0	0.254824	0	330000	9.0953	-0.0144484	C36	0.330877	0.669123	0	1	1	0.0422318	1	0	0	0	1	0.979346	1	0.884878	0.031237	1.85408	-4.05167	659.3	1	2	0.35027	0.801393
559	2017	23.1351	-0.758774	0.589415	34	7590.59	1.15028e+06	0.114167	0.0689786	0.062789	0.0170201	23.1682	-0.0215255	0.02864	0.0532136	0.5	0.0353313	0.671497	46.1939	0	0	0.263154	0	330000	9.0749	-0.0151682	C36	0.314477	0.685523	0	1	1	0.450473	1	13440	0	0	1	1.08082	1	0.444631	0.025213	1.26526	-4.0916	608.93	1	2	0.423744	0.744165
559	2018	23.1535	-1.15991	1.05425	34	8308.75	1.19727e+06	-0.0159099	0.139365	0.131892	-0.00455783	23.2122	-0.0072105	0.02714	0.0750564	1.5	0.0362103	-0.567993	46.1758	0	0	0.257379	0	330000	7.0584	-0.0863211	C36	0.303914	0.696086	0	1	1	0.520859	3	13440	0	0	1	0.99834	1	0.396826	0.0510319	1.44929	-4.12856	696.03	1	2	0.479925	0.697571
559	2019	23.0823	-1.22523	1.71631	34	8736.38	1.27884e+06	-0.196429	0.392756	0.219021	-0.141678	23.2105	-0.0067735	0.03224	0.112402	2.5	0.0123843	-0.508369	46.1624	0	0	0.267622	0	330000	5.441	-0.143392	C36	0.262582	0.737418	0	1	1	0.77425	3	13440	0	0	1	1.29723	1	0.484925	0.0549407	1.56382	-4.16868	641.11	1	2	0.534306	0.650234
559	2020	23.1103	-1.2363	2.59749	34	8585.15	1.31979e+06	-0.332951	0.477219	0.151735	-0.145189	23.4635	-0.124837	0.07584	0.0721499	3.5	-0.0568037	-0.809522	46.1701	0	0	0.199612	0	330000	4.3187	-0.182992	C36	0.245581	0.754419	0	1	1	0.858713	3	13440	0	0	1	1.73359	1	0.455361	0.023914	-0.529126	-4.18797	644.18	1	2	0.558871	0.628149
559	2021	23.3851	-1.32602	0.980567	34	8859.64	1.79904e+06	-0.465373	0.88546	0.268052	-0.180242	23.5459	-0.0760575	0.07904	-0.0118084	4.5	-0.0071067	-0.677174	46.2626	0	0	0.169017	0	330000	5.1791	-0.152633	C36	0.227262	0.772738	0	1	1	1.26695	3	159640	0	0	1	2.16994	1	0.769624	0.0282359	0.460212	-4.22004	657.04	1	2	0.64622	0.546188
561	2012	20.6235	0.0168048	-0.730158	37	3264.77	368212	-0.155687	0.128103	-0.345136	-0.142396	21.2077	-0.0492604	-0.00316	-0.291443	-4.5	0.0415948	-0.845902	46.0392	1	0	0.1035	0	610000	3.7424	-0.203327	C39	0.064357	0.935643	1	1	1	0.126695	3	22000	0	1	0	-0.316887	0	0.228599	0.0525785	3.87098	-3.89833	688.75	1	1	0.0317097	0.989964
561	2013	20.4893	-1.0368	-0.725741	37	3512.5	306978	-0.312594	-0.0549013	-0.233537	-0.0947304	21.234	-0.0721804	-0.00576	-0.377156	-3.5	0.0004748	0.0454884	46.0407	1	0	0.0925256	0	610000	3.9756	-0.195099	C39	0.054426	0.945574	1	1	0	-0.056309	3	22000	0	1	0	-0.22042	0	0.439024	0.0546282	1.70918	-3.94097	644.08	1	1	0.0373035	0.98783
561	2014	20.6464	-1.04629	-0.718803	37	3607.21	348650	-0.0861159	-0.0267468	-0.148819	-0.0649231	21.3682	-0.0223314	0.00854	-0.418194	-2.5	-0.0068172	0.730889	46.0459	1	0	0.0776526	0	610000	4.9493	-0.160741	C39	0.050204	0.949796	1	1	0	-0.0281545	3	15000	0	1	0	-0.141213	0	0.458531	0.0486038	2.34694	-3.99348	722.21	1	1	0.0384667	0.987377
561	2015	20.7975	-1.06289	-0.706727	37	3567.07	370382	0.0444333	-0.0971332	-0.134076	0.0257213	21.5415	0.0257666	0.01874	-0.49835	-1.5	-0.0035742	1.77446	46.0558	1	0	0.0602717	0	610000	9.7768	0.00959853	C39	0.053668	0.946332	1	1	0	-0.0985408	3	15050	0	1	0	-0.0566997	0	0.716784	0.0391743	1.43822	-4.04734	660.55	1	1	0.0370975	0.98791
561	2016	20.8358	-1.08642	-0.682968	37	3813.29	363227	0.0684198	0.184412	-0.0653351	0.0835099	21.5598	-0.0195654	0.02404	-0.190198	-0.5	0.0089828	1.14953	46.0631	1	0	0.0805297	0	610000	10.7756	0.0448415	C39	0.044692	0.955308	1	1	1	0.183005		15050	0	1	0	0.0227137	0	0.745234	0.0566808	2.98228	-4.08866	662.11	1	1	0.167131	0.92367
561	2017	20.9194	-0.658409	-0.66409	37	4220.61	400368	0.162369	-0.0689786	0.0502577	0.0697842	21.7443	0.0177956	0.00204	0.346645	0.5	-0.0011012	-0.115704	46.0751	1	0	0.114551	0	610000	8.0114	-0.0526942	C39	0.041492	0.958508	1	1	0	-0.0703863		601350	0	1	0	0.136058	0	0.291136	0.0298389	1.36221	-4.14029	687.33	1	1	0.0910941	0.964192
561	2018	20.9252	-1.02374	-0.64654	37	4688.62	408470	0.0507623	0.0295623	0.15323	0.0555338	21.7909	0.0059746	-0.01716	0.217238	1.5	0.0056228	-0.808278	46.0646	1	0	0.0960664	0	610000	8.747	-0.0267383	C39	0.034534	0.965466	1	1	1	0.0281546		609990	0	1	0	0.264553	0	0.462145	0.102858	1.94057	-4.18277	672.2	1	1	0.0888793	0.965259
561	2019	21.0195	-1.01308	-0.604364	37	4640.5	464680	0.075691	-0.0267468	0.201986	0.0208953	21.8951	0.0194816	-0.01516	0.0887046	2.5	-0.0002752	-0.59379	46.0758	1	0	0.0761159	0	610000	7.6159	-0.0666495	C39	0.089114	0.910886	1	1	0	-0.0281545		609990	0	1	0	0.407323	0	0.359961	0.0416753	1.73939	-4.22763	682.59	1	1	0.0694027	0.974324
561	2020	21.0506	-1.01317	-0.570416	37	4589.72	476255	0.0784111	-0.0689786	0.196608	0.0274392	21.9965	0.0446216	0.00104	0.200273	3.5	-0.0391882	-0.717688	46.0735	1	0	0.0768924	0	610000	8.3813	-0.0396422	C39	0.087135	0.912865	1	1	0	-0.0703863		604310	0	1	0	0.441225	0	0.486022	0.0409862	2.65376	-4.27146	667.72	1	1	0.0552491	0.980521
561	2021	21.1303	-0.975206	-0.623501	37	4777.76	520044	0.0743107	0.00140773	0.324822	0.0191661	22.0814	0.0496976	-0.01316	0.92248	4.5	-0.0057192	-0.619011	46.071	1	0	0.145433	0	610000	8.1591	-0.0474825	C39	0.078766	0.921234	1	1	1	3.13e-08		529760	0	1	1	0.475126	0	0.321024	0.0317445	3.03612	-4.31399	658.65	1	1	0.0699482	0.974078
565	2012	20.0719	-0.233385	-0.730209	24	2069.65	392096	-0.0555178	-0.0591245	-0.419935	0.234077	20.7713	0.152097	0.00987	-0.00426509	-4.5	-0.0634067	-0.839413	45.9844	1	0	0.219982	1	500000	10.2583	0.0265884	C26	0.015097	0.984903	1	1	0	-0.239314	3	0	0	1	0	-0.0385084	0	0.357525	0.158997	2.82981	-3.84594	588.3	0	1	5.96e-08	1
565	2013	20.1265	-0.237052	-0.724108	24	2380.8	451128	-0.0822779	-0.03097	-0.314916	0.161449	20.6923	0.0814505	-0.00153	-0.011658	-3.5	-0.0556187	-0.857309	45.9912	1	0	0.236313	1	500000	6.8404	-0.0940133	C26	0.027872	0.972128	1	1	0	-0.211159	3	0	0	1	0	0.0684957	0	0.355334	0.143401	1.8834	-3.87471	597.8	0	1	0	1
565	2014	20.1306	-0.271445	-0.717964	24	2589.89	468148	-0.046503	-0.00281545	-0.213218	0.116583	20.6754	0.0323715	0.01457	0.0256134	-2.5	-0.0448307	0.11803	45.9926	1	0	0.24947	1	500000	8.1521	-0.0477295	C26	0.02389	0.97611	1	1	0	-0.183004	3	0	0	1	0	0.131873	0	0.628232	0.190014	1.76237	-3.91223	667.9	0	1	5.96e-08	1
565	2015	20.2899	-0.47859	-0.707087	24	2737.71	599761	0.0271671	-0.0168927	-0.123891	0.0503693	20.7823	-0.0358275	-0.00983	0.00907705	-1.5	-0.0573677	3.76319	46.0063	1	0	0.22049	0	500000	22.8398	0.470531	C26	0.033968	0.966032	1	1	0	-0.197082	3	0	0	1	0	0.172906	0	0.454221	0.0285279	1.12433	-3.96747	716.72	1	2	0.589269	0.600229
565	2016	21.5808	-0.949245	-0.692929	24	2880.1	2.33861e+06	0.0656229	-0.0168927	-0.0122283	-0.0195491	21.0104	-0.0400215	-0.00633	0.0468332	-0.5	0.209563	1.74058	46.0233	1	0	0.182266	0	500000	9.7158	0.00744612	C26	0.037165	0.962835	1	1	0	-0.197082	1	0	0	1	0	0.353451	0	0.295835	0.0217877	0.193825	-4.03668	644.77	1	2	0.488834	0.689964
565	2017	22.0067	-0.918542	-0.676811	24	3274.89	3831245	0.0987855	-0.0168927	0.0688369	-0.0872672	21.175	0.0316295	-0.00203	0.0796363	0.5	0.41771	-0.31068	46.0224	1	0	0.159767	0	500000	2.2869	-0.254685	C26	0.036831	0.963169	1	1	0	-0.197082	3	0	0	1	0	0.483901	0	0.421672	0.0741956	0.546012	-4.09497	711.97	1	2	0.376267	0.781638
565	2018	20.2632	-0.891931	-0.649687	24	3650.73	691389	-0.0175303	0.0253391	0.107346	-0.118537	21.1077	-0.0373505	-0.00323	-0.0526437	1.5	-0.0705117	-1.09537	45.9952	1	0	0.149722	0	500000	7.5731	-0.0681598	C26	0.036201	0.963799	1	1	0	-0.15485	3	0	0	1	0	0.569504	1	0.28212	0.0834733	1.07218	-4.12777	612.9	1	2	0.550665	0.635574
565	2019	19.9747	-0.879045	-0.62521	24	3678.8	516973	-0.0289729	0.0112618	0.247178	-0.116348	21.1543	-0.0395365	-0.00303	-0.111167	2.5	-0.100099	-0.836422	46.0046	1	0	0.13478	0	500000	14.5503	0.178033	C26	0.038568	0.961432	1	1	0	-0.168927	3	0	0	1	0	0.701009	1	0.365394	0.0705387	1.51399	-4.1728	600.53	1	1	0.0322637	0.989756
565	2020	19.886	-0.878633	-0.597382	24	3640.08	466470	0.00124211	0.0394164	0.277601	-0.102241	21.1861	-0.0555435	-0.00213	-0.181056	3.5	-0.127097	-1.07741	46.0014	1	0	0.121746	0	500000	13.8707	0.154053	C26	0.044079	0.955921	1	1	0	-0.140773	3	0	0	1	0	0.664969	1	0.441636	0.114105	0.98108	-4.21612	603.6	0	1	0	1
565	2021	20.0085	-0.495571	-0.627638	24	3751.11	535941	0.0379842	0.0675709	0.383227	-0.118537	21.1976	-0.0892695	0.00367	0.19963	4.5	-0.108343	-0.605199	46.0054	1	0	0.176109	0	500000	14.8324	0.187987	C26	0.039543	0.960457	1	1	0	-0.112618	3	0	0	1	0	0.628929	1	0.512162	0.0599156	1.35315	-4.2573	571.91	1	1	0.0635473	0.97693
566	2012	20.6719	-0.851735	-0.748476	25	775.615	653875	-0.0976685	-0.206936	-0.346872	-0.378277	21.739	-0.0771321	-0.0526	-1.02318	-4.5	0.0242187	0.155138	46.0119	1	0	0.124823	0	460000	9.3373	-0.00590937	C27	0.02475	0.97525	1	1	0	-0.211159	1	1069868	0	1	0	-0.428723	0	0.650267	0.274164	3.52758	-3.94	694.19	1	1	0.147483	0.944651
566	2013	20.7416	-0.801099	-0.747633	25	858.3	695038	-0.141909	-0.164704	-0.250207	-0.338528	21.968	0.0044279	-0.0448	-0.679232	-3.5	0.0449707	0.0504558	46.0041	1	0	0.140038	0	460000	10.713	0.0426327	C27	0.02633	0.97367	1	1	0	-0.168927	1	928364	0	1	0	-0.211889	0	0.57387	0.0853501	1.32226	-3.99047	712.86	1	1	0.113463	0.953028
566	2014	21.0183	-0.797834	-0.746224	25	907.42	831181	-0.087333	-0.0239314	-0.162717	-0.242857	22.0244	-0.0082621	-0.0717	-0.451246	-2.5	0.0102737	0.542088	45.9889	1	0	0.16625	0	460000	14.4342	0.173936	C27	0.026696	0.973304	1	1	0	-0.0281545	1	922236	0	1	1	-0.295796	0	0.760661	0.123403	2.15409	-4.03236	682.73	0	1	0	1
566	2015	21.2203	-0.85677	-0.744722	25	894.05	875015	-0.0101314	-0.0943177	-0.115197	-0.102	22.3089	-0.0572781	-0.0191	-0.0624577	-1.5	0.0126597	2.42762	46.0148	1	0	0.184528	0	460000	13.5947	0.144314	C27	0.031096	0.968904	1	1	0	-0.0985408	1	922236	0	1	1	-0.309231	0	0.56959	0.037562	1.56976	-4.07771	342.48	1	1	0.03589	0.988376
566	2016	21.1347	-0.89471	-0.741392	25	942.32	680168	0.0412959	-0.164704	-0.0322753	0.0664971	22.9858	-0.123742	0.0178	0.056792	-0.5	0.0014527	-0.161844	46.0033	1	0	0.105649	0	460000	12.1363	0.0928543	C27	0.030172	0.969828	1	1	0	-0.168927	3	1795252	0	1	1	-0.229015	0	0.466187	0.0274995	-1.34649	-4.10245	300.29	1	1	0.139001	0.948787
566	2017	21.3246	-0.892046	-0.739754	25	1007.46	776392	0.0117135	0.623623	0.0557991	0.101133	23.0791	-0.0190851	0.0528	0.154339	0.5	-0.0343243	-0.518515	46.0073	1	0	0.106093	0	460000	4.5782	-0.173836	C27	0.028249	0.971751	1	1	1	0.6194	3	1795252	0	1	1	-0.135961	0	0.675292	0.0956531		-4.13726	322.01	1	1	0.38232	0.826678
566	2018	21.6282	-0.763376	-0.737545	25	1085.32	1.0478e+06	0.0101527	0.201305	0.126063	0.104955	23.0589	-0.0045541	0.0496	0.347916	1.5	-0.0105233	-0.875186	46.0252	1	0	0.13138	0	460000	4.3457	-0.18204	C27	0.029647	0.970353	1	1	1	0.197082	3	1158484	0	1	1	0.00052915	0	0.798855	0.0460817	2.19417	-4.17844	324.06	1	1	0.284259	0.87146
566	2019	21.6174	-0.790574	-0.734804	25	1135.65	944857	0.113307	-0.0943177	0.210041	0.197603	23.1007	0.0326039	0.0058	0.328585	2.5	-0.0041753	-0.755408	45.9304	1	0	0.123597	0	460000	-6.5988	-0.56822	C27	0.035132	0.964868	1	1	0	-0.0985408	3	1158484	0	1	1	0.0630101	0	0.387428	0.0206091	2.71297	-4.21595	559.53	1	1	0.331237	0.850514
566	2020	21.5119	-0.408504	-0.730231	25	1135.21	698956	0.142573	-0.00985409	0.185391	0.393485	23.0534	0.0759109	0.031	0.700459	3.5	-0.0272963	-0.303653	45.9044	1	0	0.187952	0	460000	-23.0068	-1.14718	C27	0.036148	0.963852	1	1	0	-0.0140772	1	1158484	0	1	1	0.70044	1	0.622841	0.019845	3.34467	-4.25877	508.56	1	1	0.452279	0.790565
566	2021	21.4455	-0.634713	-0.730447	25	1158.86	795312	0.0180012	-0.0661632	0.329974	0.197989	22.847	0.177111	0.0312	0.628022	4.5	-0.0172563	-0.560692	45.7672	1	0	0.214882	0	460000	-63.7102	-2.58341	C27	0.034274	0.965726	1	1	0	-0.0703863	3	365372	0	1	1	1.33787	1	0.385881	0.0261581	3.90979	-4.30879	564.33	1	1	0.504111	0.759912
568	2013	23.0681	-1.28686	-0.68976	14	6283.3	5.71255e+06	-0.240594	-0.367573	-0.323366	-0.285967	23.3432	-0.0367522	-0.0126	-0.455306	-4	0.0480332	-2.45763	46.5386	1	0	0.0808924	0	510000	65.225	1.96611	C15	0.10889	0.89111	1	1	0	-0.0703863	3	2265274	1	1	1	-0.257278	0	0.94435	0.0926963	-4.5704	-3.87851	691.19	0	1	0	1
568	2014	22.401	-0.912955	-0.663255	14	6608.48	2.80432e+06	-0.224646	-0.114182	-0.249201	-0.241515	23.3013	-0.00579922	-0.0173	-0.478065	-3	-0.0447318	-2.31102	46.2932	1	0	0.082455	0	510000	25.9706	0.581002	C15	0.112818	0.887182	1	1	1	0.183005	3	1944687	0	1	1	-0.142647	0	0.536553	0.0352253	-3.59483	-3.92188		0	1	0	1
568	2015	22.6548	-0.87396	-0.646781	14	6798.26	4.2541e+06	0.0468004	-0.212723	-0.203382	-0.404435	23.3021	-0.0483542	0.0145	-0.455306	-2	-0.0169818	-1.63939	46.3422	1	0	0.0842837	0	510000	32.6731	0.817502	C15	0.144114	0.855886	0	1	1	0.0844636	3	630687	0	1	1	-0.04008	0	0.687357	0.0236579	-1.8908	-3.96182	658.17	0	1	0	1
568	2016	22.84	-1.40114	-0.599764	14	7294.47	4.1334e+06	0.0536805	0.0125131	-0.119245	-0.190458	23.3388	-0.0757952	0.0116	-0.3959	-1	0.0155962	-1.16789	46.3916	1	0	0.0862218	0	510000	37.9029	1.00204	C15	0.120142	0.879858	1	1	1	0.3097	3	630687	0	1	1	0.0487843	0	0.768017	0.0646708	-4.10428	-3.99887	729.07	1	1	0.126831	0.94604
568	2017	23.0646	-1.47375	-0.545162	14	7693.62	4241072	0.150263	-0.00156414	-0.00931599	0.00840148	23.7067	-0.0373312	-0.0176	-0.438349	0	0.0299572	0.203713	46.4512	1	0	0.0571985	0	510000	44.9225	1.24973	C15	0.142174	0.857826	0	1	1	0.295623	1	630687	0	1	1	0.24328	0	1.05919	0.101979	-5.04971	-4.00287	756.05	0	1	0	1
568	2018	23.2925	-1.34756	-0.483587	14	9068.55	4.53315e+06	0.0719284	-0.0437959	0.0812333	0.169696	23.8414	-0.0197792	0.0072	-0.531979	1	0.0103602	-1.86637	46.614	1	0	0.045521	0	510000	50.9038	1.46078	C15	0.145715	0.854285	0	1	1	0.253391	1	630687	0	1	1	0.333515	0	1.22343	0.120232	-5.08754	-4.02678	723.16	0	1	0	1
568	2019	23.4843	-1.37951	-0.406367	14	9443.51	4.89992e+06	-0.0253089	0.195518	0.213108	0.283768	24.0878	0.0615968	-0.0003	-0.143832	2	0.0173462	-0.0352946	46.7244	1	0	0.0524551	0	510000	58.4148	1.72581	C15	0.145481	0.854519	0	1	1	0.492704	1	584562	0	1	1	0.404027	0	1.64191	0.127838	-2.16209	-4.03332	762.37	0	1	0	1
568	2020	23.5358	-1.41935	-0.336436	14	9124.58	5.00086e+06	0.0904139	0.209595	0.254405	0.314878	24.2789	0.0755988	0.0005	1.36892	3	-0.0375158	5.05993	46.8394	1	0	0.196691	0	510000	88.774	2.79704	C15	0.175201	0.824799	0	1	1	0.506782	1	584562	0	1	1	0.456804	0	1.27171	0.0922593	0.067065	-4.04377	783.47	0	1	0	1
568	2021	23.7506	-1.54129	-0.46358	14	9338.87	6011142	0.0774624	0.322213	0.355764	0.345631	24.4894	0.0866158	0.014	1.52981	4	-0.0220638	4.21396	47.1207	1	0	0.187171	0	510000	105.428	3.38469	C15	0.134769	0.865231	0	1	1	0.6194	1	392375	0	1	1	0.509581	0	1.82088	0.11729	-1.22728	-4.04759	801.29	0	1	0	1
570	2010	21.7692		-0.60808	32	5923.1	849294	0.983884	-0.0375394	-0.537529	0.0502376	21.9536	-0.00179483	-0.012175	-0.162703	-5.5	0.0426732	0.458561	46.0335	1	0	0.124703	0	320000	4.4605	-0.177989	C34	0.048313	0.951687	1	1	0	-0.225236	3	0	0	1	0	-0.27447	0	0.334816	0.0366759	1.95264	-3.78995	702.95	0	1	0	1
570	2011	21.8667	-0.339258	-0.634709	32	6684.8	958017	-0.0013337	-0.0516167	-0.372996	0.0272966	21.7776	-0.00283283	-0.022175	-0.157795	-4.5	0.0636122	-0.125578	46.0298	1	0	0.149438	0	320000	1.7643	-0.273125	C34	0.041026	0.958974	1	1	0	-0.239314	3	0	0	1	0	-0.205523	0	0.205675	0.0494239	3.46268	-3.82208	659.99	0	1	0	1
570	2012	21.8069	-0.352094	-0.594548	32	7471.38	929122	-0.0646915	-0.0375394	-0.2802	-0.00182561	21.86	0.0118852	-0.014575	0.119575	-3.5	0.0680242	-0.0821661	46.0367	1	0	0.181615	0	320000	1.9174	-0.267723	C34	0.112706	0.887294	1	1	0	-0.225236	3	0	0	1	0	-0.149993	0	0.314722	0.106093	1.68185	-3.86609	696.97	0	1	0	1
570	2013	21.7974	-0.950028	-0.544908	32	7942	924114	-0.197614	-0.0234621	-0.1826	-0.00592075	21.8359	0.00892517	-0.002975	0.209894	-2.5	0.0432032	0.0932589	46.0412	1	0	0.203626	0	320000	2.7012	-0.240066	C34	0.110334	0.889666	1	1	0	-0.211159	3	0	0	1	0	-0.032505	0	0.427307	0.100704	1.35037	-3.90498	688.39	0	1	0	1
570	2014	21.6355	-0.93121	-0.475383	32	8070.35	811007	-0.083959	-0.0375394	-0.0996157	-0.0373437	21.876	-0.00762083	-0.000175	0.131518	-1.5	0.0279942	0.337665	46.0383	1	0	0.180878	0	320000	2.7542	-0.238196	C34	0.119526	0.880474	1	1	0	-0.225236	3	0	0	1	0	0.036926	0	0.303479	0.0469018	1.74437	-3.94681	622.37	0	1	0	1
570	2015	21.6474	-0.986103	-0.353293	32	7993.09	702677	-0.00382358	-0.0234621	-0.0275172	0.118016	21.8965	-0.0159368	0.001225	0.0992283	-0.5	-0.0166268	0.626955	46.0403	1	0	0.171575	0	320000	3.0324	-0.22838	C34	0.139764	0.860236	0	1	0	-0.211159	3	0	0	1	0	0.129804	0	0.594044	0.0343698	0.867035	-3.98769	620.03	0	1	0	1
570	2016	21.5488	-0.980507	-0.238466	32	8198.75	659835	-0.0305011	-0.00938485	0.0687482	0.0822474	22.0383	-0.0197388	0.027125	0.0976042	0.5	-0.00741183	0.257902	46.0417	1	0	0.14865	0	320000	2.9408	-0.231612	C34	0.131961	0.868039	0	1	0	-0.197082	3	0	0	1	1	0.194752	0	0.209089	0.0159048	0.988252	-4.03278	592	0	1	0	1
570	2017	21.6108	-0.912308	-0.0695514	32	8807.69	707770	-0.0455911	-0.0234621	0.169433	0.074122	22.0388	0.00065717	-0.009175	0.0579665	1.5	-0.0278298	-0.222429	46.0417	1	0		0	320000	2.0577	-0.262772	C34	0.109735	0.890265	1	1	0	-0.211159	3	0	0	1	1	0.332461	0	0.365118	0.085157	2.11364	-4.0728	629.41	0	1	0	1
570	2018	21.4837	-0.918171	0.0620878	32	9794.01	671460	-0.121081	-0.0375394	0.241598	-0.00025501	21.9891	0.0269332	-0.009275	0.0183288	2.5	-0.0520138	-0.419368	46.0389	1	0	0.144244	0	320000	2.9318	-0.23193	C34	0.041508	0.958492	1	1	0	-0.225236	3	0	0	1	0	0.528243	0	0.396068	0.200757	0.17286	-4.11121	606.34	0	1	0	1
570	2019	21.4391	-0.571147	0.355007	32	10165.9	679675	-0.162229	0.0187697	0.31231	-0.0570811	21.9728	-0.00153383	-0.007875	-0.0928049	3.5	-0.0592198	-0.340173	46.0353	1	0	0.13119	0	320000	1.2616	-0.290863	C34	0.19738	0.80262	0	1	0	-0.168927	3	0	0	1	0	0.659557	1	0.304265	0.0423721	2.01433	-4.15064	659.49	0	1	0	1
570	2020	21.5546	-0.961096	0.566943	32	9897.05	802118	-0.120759	0.0750788	0.2929	-0.107151	22.0977	0.0291052	0.004325	-0.100481	4.5	-0.0575678	-0.282996	46.0385	1	0	0.114901	0	320000	2.3197	-0.253528	C34	0.167066	0.832934	0	1	0	-0.112618	3	0	0	1	1	0.700433	1	0.336124	0.0527648	1.32681	-4.1944	607.05	0	1	0	1
570	2021	21.6203	-0.950771	0.00177419	32	10179.5	887276	-0.152301	0.187697	0.415468	-0.142342	22.3044	-0.0280478	0.045725	-0.22033	5.5	-0.0248368	-0.301631	46.0389	1	0	0.0828947	0	320000	4.3169	-0.183056	C34	0.135526	0.864474	0	1	1	3.13e-08	3	0	0	1	1	0.741309	1	0.45703	0.0302161	2.16923	-4.23768	681.52	0	1	0	1
572	2007	22.8607	0.0991196	-0.750142	75	324.8	1.87716e+06	0.709031	-0.172681	-0.872537	-0.299171	22.8367	0.11456	0.241347	-0.481407	-7	0.164508	0.270013	46.3631	0	0	0.188001	0	460000	11.2584	0.0618773	S90	0.076932	0.923068	1	1	0	-0.225236	2	0	0	1	1	-0.672105	0	0.477287	0.0829034	1.87246	-3.7092	884.3	1	1	0.527871	0.7523
572	2008	22.5359	-0.424777	-0.749492	75	397.8	1.3085e+06	3.59422	-0.172681	-0.707017	-0.263072	22.5641	-0.0494869	0.232147	-0.516728	-6	0.075063	-0.128362	46.2934	0	0	0.238349	0	460000	0.0415	-0.333915	S90	0.094919	0.905081	1	1	0	-0.225236	3	0	0	1	1	-0.798198	0	0.208335	0.0520305	3.51047	-3.75658	698.87	1	1	0.280775	0.885066
572	2009	22.5586	-0.626758	-0.748452	75	496.4	1.3111e+06	1.65834	-0.116372	-0.592753	-0.242357	22.7985	0.00627213	0.0491467	-0.442953	-5	-0.051469	0.294673	46.2171	0	0	0.202972	0	460000	-8.0459	-0.619281	S90	0.061829	0.938171	1	1	0	-0.168927	1	0	0	1	1	-0.532157	0	0.170862	0.00689	0.128686	-3.79062	603.89	1	1	0.257698	0.901569
572	2010	23.0441	-0.466547	-0.746827	34	594.3	1.12587e+06	3.24382	-0.0459857	-0.379484	0.395525	23.2678	-0.0532899	-0.00055333	-0.0397583	-4	0.110718	0.0492909	46.2987	0	0	0.190001	0	460000	5.3804	-0.14553	C36	0.251528	0.748472	0	1	0	-0.0985408	2	0	0	0	1	-0.420312	0	0.413106	0.0211091	-0.054491	-3.80447	716.54	1	1	0.239006	0.909002
572	2011	23.1405	-0.619111	-0.748968	34	671.6	1.43995e+06	-0.311238	0.0666324	-0.186699	0.245787	23.2959	-0.0720079	-0.00055333	0.014135	-3	0.060533	-0.279637	46.3585	0	0	0.194965	0	460000	5.2873	-0.148815	C36	0.283786	0.716214	0	1	1	0.0140773	2	0	0	0	1	-0.343477	0	0.362977	0.0570988	2.89874	-3.84231	723.52	1	1	0.296832	0.885268
572	2012	22.8588	-0.549564	-0.748476	34	775.615	1.02412e+06	-0.804805	-0.00375394	-0.0730231	0.304869	23.2641	-0.126678	-0.00045333	0.161326	-2	-0.022483	-0.354884	46.308	0	0	0.233174	0	460000	5.2804	-0.149058	C36	0.236953	0.763047	0	1	0	-0.056309	3	0	0	0	1	-0.428723	0	0.271458	0.0266538	2.11499	-3.88475	610.84	1	1	0.387268	0.844891
572	2013	23.0491	0.0183198	-0.747633	34	858.3	1.14591e+06	-1.19702	-0.102295	0.0236423	0.382843	23.3496	-0.110578	-0.00045333	0.271911	-1	0.005568	-0.269146	46.3238	0	0	0.239099	1	460000	6.0378	-0.122333	C36	0.237078	0.762922	0	1	0	-0.15485	3	0	0	0	1	-0.211889	0	0.495232	0.0309105	0.989303	-3.91798	729.29	1	1	0.301736	0.885493
572	2014	23.2371	0.0647357	-0.746224	34	907.42	1.3013e+06	-0.208781	-0.00375394	0.111132	0.443652	23.5026	-0.0308899	-0.0218533	0.273724	0	0.017224	-0.103852	46.2867	0	0	0.205536	1	460000	2.333	-0.253058	C36	0.254895	0.745105	0	1	0	-0.056309	3	0	0	0	1	-0.295796	0	0.437868	0.0224756	0.989697	-3.94427	644.67	1	1	0.211689	0.913409
572	2015	23.2231	0.118475	-0.744722	34	894.05	1.28356e+06	-0.351551	0.3341	0.158652	0.443441	23.5796	0.0143401	-0.0494533	0.214307	1	0.043953	0.00819887	46.221	0	0	0.179342	1	460000	0.885	-0.304152	C36	0.337804	0.662196	0	1	1	0.281545	3	0	0	0	1	-0.309231	0	0.408005	0.0076292	0.924113	-3.97663	566.72	1	1	0.224468	0.907105
572	2016	23.3544	-0.271564	-0.741392	34	942.32	1.4811e+06	-0.391897	-0.00375394	0.241574	0.456423	23.6246	0.0427431	-0.0557533	0.213345	2	0.05626	-0.0838801	46.2045	0	0	0.171281	1	460000	0.0963	-0.331981	C36	0.330877	0.669123	0	1	0	-0.056309	3	5000	0	0	1	-0.229015	0	0.302505	0.0121163	1.67349	-4.01192	610.96	1	1	0.121984	0.9486
572	2017	22.9937	-0.307436	-0.739754	34	1007.46	1.23081e+06	-0.629152	-0.0741403	0.329648	0.295994	23.4828	0.0489951	-0.0544533	0.00942537	3	0.008326	-0.0850831	46.0135	0	0	0.160958	1	460000	-13.3483	-0.806378	C36	0.314477	0.685523	0	1	0	-0.126695	3	5000	0	0	1	-0.135961	0	0.26973	0.0123384	3.25325	-4.06616	599.43	1	1	0.153642	0.931367
572	2018	22.3421	-0.249765	-0.737545	34	1085.32	843923	-0.671865	0.0103233	0.399912	0.030254	23.162	0.0683491	-0.0624533	0.193581	4	-0.063634	-0.236727	45.8819	0	0	0.266706	1	460000	-36.7793	-1.63315	C36	0.303914	0.696086	0	1	0	-0.0422318	3	0	0	0	1	0.00052915	0	0.333702	0.0195787	2.2605	-4.13202	567.09	1	1	0.0799249	0.9695
572	2019	22.2689		-0.734804	34	1135.65	1.32208e+06	-1.06338	0.0384779	0.48389	-0.510701	23.0962	0.0391881	-0.0685533	0.17941	5	-0.110999	0.0348692	46.0604	0	0	0.280829	0	460000	1.791	-0.272183	C36	0.262582	0.737418	0	1	0	-0.0140772	3	0	0	0	1	0.0630101	0	0.342999	0.012681	2.47107	-4.17623		1	1	0.0769624	0.970876
572	2020	21.0418		-0.730231	34	1135.21	463875	-1.68473	0.108864	0.45924	-0.668324	22.9434	0.0906581	-0.0901533	0.0712064	6	-0.155375	0.306466	45.8627	0	0	0.293647	0	460000	-59.5447	-2.43643	C36	0.245581	0.754419	0	1	1	0.0563091	3	0	0	0	1	0.70044	1	0.332291	0.0152961	2.72131	-4.22457		0	1	0	1
572	2021	21.29	-0.765836	-0.730447	34	1158.86	820881	-1.891	0.137019	0.603823	-1.01516	22.8283	0.0178241	-0.117953	-0.121524	7	-0.138193	0.578062	45.9921	0	0	0.27171	0	460000	6.2344	-0.115396	C36	0.227262	0.772738	0	1	1	0.0844636	1	0	0	0	1	1.33787	1	0.44026	0.008514	2.68619	-4.26952		1	1	0.124942	0.947042
576	2014	19.9812	0.50732	-0.0859726	20	14943.4	760552	-0.0624209	0.0228756	-0.241005	0.474575	21.0991	0.0667845	0.0253	1.55128	-3.5	0.0133246	-0.574192	45.9819	0	0	0.433444	0	440000	2.0039	-0.264671	C22	0.099654	0.900346	1	1	0	-0.15485	1	21670	0	1	0	0.233414	0	0.354131	0.114517	2.72289	-3.88683	661.16	0	1	0	1
576	2015	19.8023	0.518881	0.200898	20	14479.7	616319	0.0342321	-0.00527898	-0.179385	0.506024	21.3952	0.157183	0.0308	1.57894	-2.5	-0.00547538	-0.138976	45.9947	0	0	0.331391	0	440000	37.6534	0.993233	C22	0.111367	0.888633	1	1	0	-0.183004	1	21670	0	1	0	0.318718	0	0.896556	0.0570884	1.39679	-3.95581	611.13	0	1	5.96e-08	1
576	2016	19.975	-0.0126053	0.712147	20	14349	869853	-0.00949174	0.0369528	-0.0872757	0.334174	21.1785	-0.0567865	0.0355	1.56372	-1.5	-0.0202784	1.18787	45.9991	0	0	0.405395	0	440000	17.0997	0.267989	C22	0.108268	0.891732	1	1	0	-0.140773	1	21670	0	1	0	0.388242	0	0.567382	0.0561407	2.25204	-3.97533	645.58	1	2	0.540358	0.644833
576	2017	19.9788	-0.141908	1.20982	20	14796.2	975291	-0.00717821	0.00879829	0.00205231	0.223489	20.9136	-0.0745115	0.0277	0.703192	-0.5	-0.0229114	2.98158	45.9645	0	0	0.22345	0	440000	-53.0192	-2.20618	C22	0.122454	0.877546	1	1	0	-0.168927	3	21670	0	1	0	0.525396	0	0.661781	0.144958	4.31555	-3.98483	569.91	1	2	0.623219	0.568283
576	2018	19.8297	-0.0850552	1.74591	20	16823.3	1.74123e+06	-0.0213145	0.0510301	0.0675696	-0.50519	21.2334	0.0846415	-0.0405	-1.18203	0.5	0.00871163	-1.40343	46.0092	0	0	0.0246344	0	440000	24.1616	0.517171	C22	0.124719	0.875281	1	1	0	-0.126695	3	21670	0	1	0	0.65215	1	0.706218	0.0395033	-1.95652	-4.06091	585.55	1	2	0.417374	0.749295
576	2019	20.0192	-0.0626834	2.66941	20	16533	2.1317e+06	-0.0256315	-0.0475108	0.153566	-0.518038	21.1843	0.0501295	-0.0194	-1.4419	1.5	0.00246862	-0.93682	46.0046	0	0	0.0199545	0	440000	25.5654	0.566704	C22	0.108952	0.891048	1	1	0	-0.225236	3	21670	0	1	0	0.790228	1	0.423119	0.0335346	2.24222	-4.09593	701.99	1	2	0.693085	0.500062
576	2020	20.0593	0.487868	3.76139	33	15536.9	1.85174e+06	0.0477534	-0.0475108	0.0881638	-0.337154	21.3876	-0.120875	-0.0145	-1.49429	2.5	0.0156736	-0.821594	46.0611	0	0	0.0154511	0	440000	156.163	5.17488	C35	0.085994	0.914006	1	1	0	-0.225236	3	10135959	1	1	0	0.885611	1	0.538949	0.032188	-0.704442	-4.15516	614.99	1	2	0.688258	0.504881
576	2021	20.1064	-0.0094372	1.59456	33	16267.8	1.6553e+06	0.0440513	-0.0193562	0.196314	-0.177878	21.3409	-0.106565	-0.0449	-1.27891	3.5	0.00848662	-0.29444	46.0134	0	0	0.0200822	0	440000	8.4554	-0.0370275	C35	0.067025	0.932975	1	1	0	-0.197082	3	11117199	1	1	0	0.980994	1	0.624184	0.0439691	0.744744	-4.19106	641.67	1	2	0.675018	0.518019
581	2012	22.3358	-1.16549	-0.594548	34	7471.38	968388	-0.269526	-0.260429	-0.371252	-0.0187954	23.1262	-0.0521787	-0.0057	-0.448828	-4.5	0.0070599	0.321323	46.1605	1	0	0.127081	0	320000	21.5601	0.425376	C36	0.236953	0.763047	0	1	0	-0.239314	3	4898	0	0	1	-0.149993	0	0.765074	0.32588	-0.194005	-3.93435	739.85	0	1	0	1
581	2013	22.4441	-1.17066	-0.544908	34	7942	1.08741e+06	-0.585667	-0.218198	-0.273653	-0.0263543	23.2939	-0.0063517	-0.0212	-0.402923	-3.5	-0.0075791	0.692402	46.2554	1	0	0.112511	0	320000	23.6615	0.499525	C36	0.237078	0.762922	0	1	0	-0.197082	3	7346	0	0	1	-0.032505	0	0.547528	0.0717021	-0.801811	-3.96246	731.27	0	1	0	1
581	2014	22.5724	-1.02801	-0.475383	34	8070.35	1237725	-0.038273	-0.232275	-0.190668	-0.0275223	23.3966	-0.0190457	-0.019	-0.488761	-2.5	0.0010339	0.411425	46.3085	1	0	0.0931768	0	320000	28.6888	0.676915	C36	0.254895	0.745105	0	1	0	-0.211159	3	7346	0	0	1	0.036926	0	0.697385	0.0733166	-0.886947	-3.99398	652.74	0	1	0	1
581	2015	22.471	-1.08276	-0.353293	34	7993.09	1.14171e+06	0.14662	-0.077425	-0.11857	-0.0481862	23.4772	-0.0193807	0.0036	0.0531329	-1.5	-0.0036841	0.278833	46.3174	1	0	0.147796	0	320000	29.0386	0.689257	C36	0.337804	0.662196	0	1	0	-0.056309	3	57346	0	0	1	0.129804	0	0.520146	0.0255869	-0.897494	-4.02669	631.92	0	1	5.96e-08	1
581	2016	22.5831	-1.16495	-0.238466	34	8198.75	1232764	0.0986201	-0.218198	-0.0223043	-0.0128275	23.5719	-0.0177687	0.0033	0.106406	-0.5	-0.0250621	0.0302103	46.3726	1	0	0.1418	0	320000	29.3235	0.69931	C36	0.330877	0.669123	0	1	0	-0.197082	3	57346	0	0	1	0.194752	0	0.965624	0.102981	-0.953827	-4.05741	724.91	0	1	0	1
581	2017	22.9224	-1.08588	-0.0695514	34	8807.69	1666472	0.19787	-0.077425	0.07838	0.0250266	23.7305	-0.0004717	-0.0177	0.16086	0.5	0.0148439	-0.0932437	46.516	1	0	0.127774	0	320000	33.5314	0.847787	C36	0.314477	0.685523	0	1	0	-0.056309	1	57346	0	0	1	0.332461	0	0.505702	0.0391984	-1.35672	-4.08015	747.72	0	1	0	1
581	2018	22.8891	-1.08453	0.0620878	34	9794.01	1.57944e+06	0.133273	0.0915022	0.150546	0.0453328	23.7626	-0.0291437	0.02	0.206976	1.5	-0.0078681	-0.428142	46.5113	1	0	0.129571	0	320000	31.2167	0.766112	C36	0.303914	0.696086	0	1	1	0.112618	3	57346	0	0	1	0.528243	0	0.330107	0.0413708	-1.01418	-4.11638	642.51	0	1	0	1
581	2019	22.8962	-1.1199	0.355007	34	10165.9	1.61447e+06	0.0789994	0.246352	0.221257	0.0305555	23.8996	0.0285383	0.0247	0.256698	2.5	-0.0183071	-0.424157	46.4939	1	0	0.118748	0	320000	29.5069	0.705782	C36	0.262582	0.737418	0	1	1	0.267468	3	57346	0	0	1	0.659557	1	0.818041	0.106434	-0.804151	-4.13936	685.36	0	1	0	1
581	2020	23.2792	-1.33959	0.566943	34	9897.05	2.39076e+06	0.197342	0.429357	0.201848	0.0209525	24.032	0.0711663	0.0288	0.269619	3.5	-0.0041221	-0.3481	46.5693	1	0	0.105372	0	320000	23.275	0.485887	C36	0.245581	0.754419	0	1	1	0.450473	3	2186565	1	0	1	0.700433	1	0.745241	0.0647238	-0.340402	-4.16136	740.57	0	1	0	1
581	2021	23.3394	-1.46784	0.00177419	34	10179.5	2.56225e+06	0.0407414	0.316739	0.324416	0.0118183	24.0544	0.0446363	-0.0168	0.28682	4.5	0.0436849	-0.440553	46.5671	1	0	0.104823	0	320000	20.8409	0.399999	C36	0.227262	0.772738	0	1	1	0.337854	3	2063000	0	0	1	0.741309	1	0.803531	0.0680344	-0.675065	-4.19816	695.88	0	1	5.96e-08	1
584	2017	21.1754	-0.614755	-0.0695514	26	8807.69	1.46609e+06	-0.0156059	-0.906576	-0.116909	0.0577295	22.0249	-0.0210732	0.0035	0.99606	-2	0.004435	1.25508	46.0369	0	0	0.108993	0	320000	7.9967	-0.0532129	C28	0.252537	0.747463	0	1	1	1.71743	3	66400	0	1	1	0.332461	0	0.415652	0.0544549	0.932445	-4.23238	548.85	1	3	1.07777	0.346478
584	2018	21.5915	-0.62575	0.0620878	26	9794.01	2603934	-0.0501653	-0.343485	-0.0447436	-0.100628	22.2262	0.0371258	0.0554	-0.258952	-1	0.041531	-0.292452	46.0359	0	0	0.0254071	0	320000	5.9534	-0.125311	C28	0.219672	0.780328	0	1	1	2.28052	3	17344608	1	1	1	0.528243	0	0.343668	0.0466815	1.95531	-4.27687	686.03	1	3	0.998199	0.395844
584	2019	21.2753	-0.225078	0.355007	33	10165.9	1.71441e+06	-0.0167088	1.19094	0.0259681	0.00111963	22.2349	0.0257598	0.0348	-0.345804	0	-0.004463	-0.3121	46.0102	0	0	0.0230918	0	320000	2.8365	-0.235292	C35	0.062775	0.937225	1	1	1	3.81494	3	17344608	1	1	1	0.659557	1	0.335364	0.0417083	3.91503	-4.31699	648.32	1	1	0.155701	0.930206
584	2020	21.2044	-0.0550575	0.566943	33	9897.05	1.62764e+06	0.0197519	0.346301	0.00655834	-0.0178147	22.336	-0.0713502	-0.0367	-0.429402	1	-0.045884	-0.442626	46.0071	0	0	0.0191973	1	320000	0.5529	-0.31587	C35	0.085994	0.914006	1	1	1	2.9703	3	17344608	1	1	1	0.700433	1	0.316297	0.0346912	2.76738	-4.35785	576	0	1	5.96e-08	1
584	2021	21.267	-0.596174	0.00177419	33	10179.5	1603779	0.0627282	-0.287176	0.129126	0.0595934	22.293	0.0295378	-0.057	0.0380991	2	0.004381	-0.207905	45.9574	0	0	0.0319853	0	320000	-32.2411	-1.47302	C35	0.067025	0.932975	1	1	1	2.33683	1	0	0	1	1	0.741309	1	0.387688	0.0235552	3.79101	-4.39759	670.87	0	1	5.96e-08	1
586	2010	19.7858		-0.700107	57	4156.4	499498	0.566094	-0.127869	-0.611698	-0.0737974	20.0866	0.109858	-0.0504083	0.359312	-5.5	-0.0535438	-1.16855	45.9838	0	0	0.118623	0	510000	15.984	0.228622	I63	0.341151	0.658849	0	3	0	-0.140773	3	0	0	0	0	-0.546133	0	0.324165	0.14306	3.26076	-3.81074	545.15	1	2	0.731641	0.5006
586	2011	19.9907	0.543423	-0.710559	57	4817.9	642644	0.332221	-0.127869	-0.401651	-0.120803	20.0671	0.0606887	-0.0628083	0.189936	-4.5	0.00748925	-1.57247	45.9825	0	0	0.102112	0	510000	5.062	-0.156765	I63	0.281356	0.718644	0	3	0	-0.140773	1	0	0	0	0	-0.470103	0	0.26479	0.0488933	5.22206	-3.84687	668.14	1	2	0.691936	0.501211
586	2012	19.8994	1.13196	-0.698247	37	5498.18	611923	-0.0655111	-0.099714	-0.276805	-0.163131	20.058	0.0398468	-0.0628083	0.0701277	-3.5	0.0113563	-1.97639	45.9857	0	0	0.091405	1	510000	1.9932	-0.265048	C39	0.064357	0.935643	1	1	0	-0.112618	3	0	0	1	0	-0.352883	0	0.260518	0.0795599	4.55051	-3.88507	691.94	1	2	0.692887	0.50026
586	2013	19.8376	1.1043	-0.68976	37	6283.3	397326	-0.18304	-0.113791	-0.180016	0.206845	20.0088	-0.00519025	-0.0331083	-0.0582244	-2.5	0.0118052	-1.40683	45.9885	0	0	0.0844487	1	510000	4.203	-0.187075	C39	0.054426	0.945574	1	1	0	-0.126695	3	0	0	1	0	-0.257278	0	0.440183	0.126171	2.48571	-3.91512	588.22	1	2	0.657641	0.535084
586	2014	19.9786	1.1161	-0.663255	37	6608.48	404505	-0.1501	-0.099714	-0.105851	0.329966	20.1026	0.0195507	-0.0371083	-0.155079	-1.5	0.0200272	0.286994	45.9905	0	0	0.0697943	1	510000	1.938	-0.266996	C39	0.050204	0.949796	1	1	0	-0.112618	3	0	0	1	0	-0.142647	0	0.537441	0.127085		-3.9739	652.19	1	2	0.682127	0.510979
586	2015	19.8908	1.13377	-0.646781	37	6798.26	404232	-0.0532106	-0.0152504	-0.0600312	0.242799	20.0892	-0.0245343	-0.00550833	-0.23232	-0.5	0.0226853	1.98082	45.9939	0	0	0.0654731	1	510000	4.1559	-0.188737	C39	0.053668	0.946332	1	1	0	-0.0281545	3	0	0	1	0	-0.04008	0	0.533838	0.0438173		-4.01127	594.91	0	1	0	1
586	2016	19.9358	0.493552	-0.599764	37	7294.47	422450	-0.049827	0.125522	0.0241049	0.243728	20.1282	-0.0150303	0.00749167	-0.289785	0.5	0.0475993	3.67464	45.9942	0	0	0.0594531	0	510000	0.8415	-0.305686	C39	0.044692	0.955308	1	1	1	0.112618	3	0	0	1	0	0.0487843	0	0.566759	0.132538	4.60911	-4.05891	635.6	0	1	0	1
586	2017	19.7825	0.416632	-0.545162	37	7693.62	357122	-0.0506752	-0.0856367	0.134034	0.258475	20.1447	-0.0106283	0.0412917	-0.166339	1.5	0.0388493	2.39463	45.9909	0	0	0.0661686	0	510000	0.2465	-0.326681	C39	0.041492	0.958508	1	1	0	-0.0985408	3	0	0	1	0	0.24328	0	0.429353	0.307001	5.99966	-4.10208	617.01	0	1	0	1
586	2018	19.8716	1.10081	-0.483587	37	9068.55	434087	-0.0717197	0.364836	0.224584	0.152403	20.2114	0.0221777	0.0258917	0.0272555	2.5	-0.0216968	-0.024622	45.9917	0	0	0.0751162	1	510000	-0.4439	-0.351042	C39	0.034534	0.965466	1	1	1	0.351932	3	0	0	1	0	0.333515	0	0.328811	0.0770986	5.14136	-4.15476	606.2	0	1	0	1
586	2019	19.8892	1.08716	-0.406367	37	9443.51	585269	-0.0841236	0.350759	0.356458	-0.128857	20.2536	0.0284877	0.0376917	0.0491921	3.5	-0.0276978	-0.611767	45.9914	0	0	0.0736135	1	510000	1.3712	-0.286996	C39	0.089114	0.910886	1	1	1	0.337854	3	0	0	1	0	0.404027	0	0.702025	0.0476135	4.69716	-4.20256	612.95	0	1	0	1
586	2020	19.9999	1.06349	-0.336436	37	9124.58	804486	-0.0949582	-0.0293276	0.397756	-0.336289	20.0116	-0.0985183	0.0811917	0.00480069	4.5	-0.0660397	-1.01815	45.9938	0	0	0.0896904	1	510000	5.0077	-0.158681	C39	0.087135	0.912865	1	1	0	-0.0422318	3	0	0	1	0	0.456804	0	0.462202	0.0783452	3.16181	-4.19569	547.16	0	1	0	1
586	2021	19.924	0.474503	-0.46358	37	9338.87	981745	-0.0951507	-0.141946	0.499114	-0.611337	20.0601	-0.126708	0.0581917	0.201123	5.5	0.00916625	-0.558305	45.9944	0	0	0.103987	0	510000	6.8279	-0.0944544	C39	0.078766	0.921234	1	1	0	-0.15485	3	0	0	1	0	0.509581	0	0.366407	0.073288	3.53812	-4.24547	616.23	0	1	0	1
589	2012	22.6098	-0.678185	-0.740587	27	2321.36	749869	0.161986	-0.151722	-0.572163	0.246283	22.6306	0.0235518	0.0689	-0.438051	-4.77778	0.0978244	-0.0174716	46.0077	1	0	0.315652	0	520000	2.0166	-0.264223	C29	0.055461	0.944539	1	1	0	-0.197082	3	36113	0	1	1	-0.926307	0	0.222247	0.050903	2.95343	-3.79537	775.44	0	1	0	1
589	2013	22.5916	-0.655229	-0.736921	27	2662.6	734596	-0.0756061	-0.10949	-0.411251	0.248667	22.7477	0.0420358	0.0491	-0.48475	-3.77778	0.0586314	-0.0121276	46.0272	1	0	0.267978	0	520000	2.8326	-0.23543	C29	0.059643	0.940357	1	1	0	-0.15485	3	36113	0	1	1	-0.81978	0	0.364361	0.0604609	3.03975	-3.83231	646.02	0	1	5.96e-08	1
589	2015	22.2779	-0.500576	-0.728268	27	2941.5	622333	0.161508	-0.165799	-0.157197	0.100809	23.137	0.0450508	-0.027	0.0452113	-1.77778	-0.0425056	0.152042	45.961	1	0	0.308436	0	520000	-5.1992	-0.518835	C29	0.065813	0.934187	1	1	0	-0.211159	1	36113	0	1	1	-0.363673	0	0.488009	0.0137032	1.40695	-3.89366	650.01	0	1	0	1
589	2016	22.4438	-0.515728	-0.721336	27	3082.69	849391	0.00201836	-0.179876	-0.0493548	-0.0443974	23.0678	0.0136938	-0.0258	0.13796	-0.777778	-0.0641426	0.0657334	46.0191	1	0	0.362668	0	520000	0.254	-0.326417	C29	0.081182	0.918818	1	1	0	-0.225236	3	36113	0	1	1	-0.252303	0	0.599577	0.0454223	2.2899	-3.93793	612.67	0	1	0	1
589	2017	22.6634	-0.539327	-0.713138	27	3485.65	1.14036e+06	-0.0027225	-0.137644	0.08314	-0.119348	22.997	0.0131638	-0.025	0.119816	0.222222	-0.0436526	-0.00208456	45.9368	1	0	0.382278	0	520000	-3.0411	-0.442685	C29	0.077465	0.922535	1	1	0	-0.183004	1	36113	0	1	1	-0.199401	0	0.401784	0.0452002	2.81333	-3.98187	514.61	0	1	0	1
589	2018	22.6439	-0.548226	-0.705484	27	3940.43	1.07706e+06	-0.050065	0.101669	0.166207	-0.0817227	23.0729	0.0310588	-0.0239	0.145861	1.22222	0.0161654	-0.109079	45.9361	1	0	0.363695	0	520000	1.3222	-0.288725	C29	0.075168	0.924832	1	1	1	0.0563091	3	36113	0	1	1	-0.0725595	0	0.500843	0.139691	1.66195	-4.01763	626.09	0	1	0	1
589	2019	22.5886	0.321001	-0.695395	27	4049.75	1.06714e+06	-0.0819408	0.0453601	0.284721	-0.127739	23.0766	0.00298278	-0.0237	0.00314344	2.22222	0.00865144	-0.0415406	45.9226	1	0	0.314133	0	520000	2.2041	-0.257607	C29	0.082463	0.917537	1	1	1	3.13e-08	3	27575	0	1	1	0.0191757	0	0.183091	0.0081118	1.02135	-4.05741	596.11	0	1	0	1
589	2020	22.6415	-0.210659	-0.688065	27	4093.51	1.11054e+06	-0.0467084	0.312828	0.281133	-0.11477	23.167	-0.0670322	-0.0304	0.132923	3.22222	-0.0243216	-0.00019256	45.9477	1	0	0.326756	0	520000	18.5642	0.319665	C29	0.076409	0.923591	1	1	1	0.267468	1	1500000	0	1	1	0.227009	0	0.475386	0.0268882	0.945323	-4.09168	670.6	0	1	0	1
589	2021	22.7165	-0.664915	-0.68625	27	4269.91	1.18874e+06	-0.0684693	0.284674	0.374765	-0.107781	23.2786	-0.104505	0.0378	0.337885	4.22222	-0.00665056	-0.0352806	46.0317	1	0	0.358737	0	520000	5.2565	-0.149902	C29	0.070784	0.929216	1	1	1	0.239314	3	1500000	0	1	1	0.434842	0	0.395016	0.025878	2.31061	-4.12364	678.64	0	1	0	1
590	2012	19.7111	0.511175	-0.71667	25	4261.99	185893	-0.00388226	-0.09291	-0.36058	0.239004	20.3723	-0.100758	-0.04816	0.0727072	-4.5	0.0323187	-1.09564	46.0218	0	0	0.232949	0	430000	43.9371	1.21496	C27	0.02475	0.97525	1	1	0	-0.225236	1	0	0	1	0	-0.447378	0	0.446811	0.151305	1.4303	-3.74372	669.17	1	2	0.577365	0.611239
590	2013	19.3607	0.187721	-0.707664	25	4570	137561	-0.0454673	-0.106987	-0.262152	0.189728	20.1301	0.0912798	-0.04076	-0.220682	-3.5	0.0207227	1.49094	45.9957	0	0	0.221333	0	430000	-52.9938	-2.20528	C27	0.02633	0.97367	1	1	0	-0.239314	3	0	0	1	0	-0.418159	0	0.461239	0.0998921	5.87625	-3.73926	534.39	1	2	0.562145	0.625173
590	2014	19.1293	0.17832	-0.691383	25	4726.09	122807	-0.030964	-0.106987	-0.175908	0.0718101	20.1902	0.265293	-0.02856	-0.0919661	-2.5	-0.0103293	2.06935	45.966	0	0	0.23704	0	430000	-32.8391	-1.49412	C27	0.026696	0.973304	1	1	0	-0.239314	1	0	0	1	0	-0.241712	0	0.634472	0.189089	6.94705	-3.79078		1	1	0.317152	0.825749
590	2015	19.5015		-0.673544	25	4692.02	179926	0.0171783	-0.106987	-0.116068	0.0620895	20.1913	0.228701	-0.02976	-0.0435526	-1.5	0.0463927	2.46844	45.9471	0	0	0.248538	0	430000	8.6863	-0.0288801	C27	0.031096	0.968904	1	1	0	-0.239314	1	0	0	1	0	-0.125723	0	0.243532	0.0369668	6.64122	-3.83097	664.89	1	1	0.157916	0.92895
590	2016	19.5757	0.114102	-0.643048	25	4993.63	175171	0.0131961	-0.0647554	-0.0346165	0.163045	20.2623	0.160502	-0.03796	-0.0671157	-0.5	0.0379467	2.86753	45.9405	0	0	0.226105	0	430000	17.5426	0.283617	C27	0.030172	0.969828	1	1	0	-0.197082	1	0	0	1	0	0.0143866	0	0.677113	0.269112	5.31611	-3.88416		1	1	0.198701	0.906616
590	2017	19.6548	-0.0004611	-0.604738	25	5683.42	234338	0.0678959	-0.0647554	0.0316158	-0.0488489	20.5883	-0.0886012	0.04734	0.0561068	0.5	0.0108547	-0.298433	45.9797	0	0	0.18461	0	430000	3.1414	-0.224534	C27	0.028249	0.971751	1	1	0	-0.197082	1	0	0	1	0	0.0942405	0	0.586133	0.454134	4.68742	-3.97911	678.56	1	2	0.414497	0.760243
590	2018	19.0402	0.0178733	-0.561506	25	6302.89	132627	-0.0185245	-0.00844636	0.0977938	-0.0942002	20.5207	-0.130891	0.03624	5.397e-06	1.5	-0.0478443	-2.25363	45.987	0	0	0.18675	0	430000	-17.5489	-0.954598	C27	0.029647	0.970353	1	1	0	-0.140773	3	0	0	1	0	0.252461	0	0.36959	0.205669	0.879759	-4.00846	456.91	1	1	0.215975	0.894172
590	2019	19.5682	0.0596906	-0.504318	25	6648.08	235804	-0.0294405	0.0337854	0.180957	-0.141706	20.5569	-0.15574	0.03264	-0.0615213	2.5	-0.0095503	-1.20129	45.9868	0	0	0.169355	0	430000	15.3709	0.206988	C27	0.035132	0.964868	1	1	0	-0.0985408	1	0	0	1	0	0.263869	0	0.357791	0.0456939	1.69331	-4.05421	685.01	0	1	0	1
590	2020	19.4326	0.074206	-0.420787	25	6719.4	219021	0.00779386	0.0760172	0.270022	-0.203454	20.6092	-0.143808	0.02504	-0.0483586	3.5	-0.0459913	-2.11674	45.9954	0	0	0.162864	0	430000	9.3743	-0.00460382	C27	0.036148	0.963852	1	1	0	-0.056309	3	0	0	1	0	0.262261	0	0.496955	0.136518	0.913066	-4.10231	607.1	0	1	0	1
590	2021	19.5219	0.0391148	-0.524494	25	6942.31	247755	0.0222145	0.442026	0.368935	-0.237466	20.6906	-0.125976	0.04394	0.404377	4.5	-0.0345203	-1.93054	45.9937	0	0	0.236096	0	430000	13.5128	0.141425	C27	0.034274	0.965726	1	1	1	0.3097	1	0	0	1	0	0.260653	0	0.426084	0.200909	1.4681	-4.15446	665.21	1	1	0.0446907	0.984901
591	2015	22.0126		-0.707087	50	2737.71	1.4866e+06	0.302666	-0.36802	-0.25933	0.140343	23.8473	0.08668	0.142229	-0.487122	-3	0.301025	-0.0658383	45.9951	1	0	0.563833	0	500000	15.8135	0.222605	F52	0.076254	0.923746	1	1	0	-0.168927	3	10750	0	1	1	0.172906	0	0.330721	0.0347263	2.67355	-4.18605	680.88	1	2	0.705328	0.514589
591	2016	22.1896	-1.05493	-0.692929	42	2880.1	1.77674e+06	-0.049368	-0.142784	-0.147667	0.139114	24.1167	-0.026846	-0.0140714	-0.183384	-2	-0.0477931	-0.0259003	45.9783	1	0	0.583504	0	500000	18.6404	0.322354	D44	0.077196	0.922804	1	2	1	0.0563091	1	21500	0	0	1	0.353451	0	0.706904	0.171866	2.13063	-4.18905	580.83	1	2	0.677208	0.518237
591	2017	22.3728	-0.835348	-0.676811	42	3274.89	2.03709e+06	0.0836306	-0.241325	-0.0666016	0.185578	24.1748	-0.028089	-0.0152714	-0.0408977	-1	-0.0591111	0.0319287	45.9121	1	0	0.6349	0	500000	18.8391	0.329365	D44	0.07925	0.92075	1	2	0	-0.0422318	1	47300	0	0	1	0.483901	0	0.426542	0.0304046	2.62473	-4.22026	647.53	1	2	0.725005	0.494201
591	2018	22.3401	-0.871611	-0.649687	42	3650.73	2.45706e+06	-0.0376072	-0.170938	-0.0280929	-0.0346348	24.2561	-0.01605	-0.0161714	0.0964955	0	-0.0511221	-0.146146	46.0775	1	0	0.671549	0	500000	21.0759	0.408291	D44	0.079902	0.920098	1	2	1	0.0281546	3	47300	0	0	1	0.569504	1	0.700919	0.0486503	2.4126	-4.24747	651.76	1	2	0.690624	0.523954
591	2019	22.3349	-0.831062	-0.62521	42	3678.8	2.74731e+06	-0.140008	0.0402208	0.11174	-0.151443	24.3463	0.000586	-0.0161714	0.203291	1	-0.0530141	-0.112	46.0652	1	0	0.68278	0	500000	23.9168	0.508533	D44	0.076206	0.923794	1	2	1	0.239314	3	47300	0	0	1	0.701009	1	0.410149	0.0180509	2.72012	-4.2726	640.15	1	2	0.591851	0.615589
591	2020	22.3919	-0.353825	-0.597382	42	3640.08	2.89417e+06	-0.0885658	0.279534	0.142163	-0.146521	24.3908	-0.001595	-0.0346714	0.234477	2	-0.0513291	0.0656747	45.9761	1	0	0.673743	0	500000	25.1469	0.551938	D44	0.071893	0.928107	1	2	1	0.478627	3	47300	0	0	1	0.664969	1	0.336979	0.0047963	2.73766	-4.30501	652.65	1	2	0.566899	0.638026
591	2021	22.6714	-0.685126	-0.627638	42	3751.11	3.77395e+06	-0.0707484	0.603311	0.247789	-0.132436	24.4063	-0.014686	-0.0458714	0.177141	3	-0.0386551	0.252282	45.9851	1	0	0.626381	0	500000	21.215	0.413199	D44	0.071054	0.928946	1	2	1	0.802404	3	47300	0	0	1	0.628929	1	0.675503	0.0035664	3.27639	-4.34232	667.69	1	2	0.672004	0.534133
592	2010	20.0281	0.47716	-0.700833	2	3021.8	429407	1.24915	0.0269814	-0.584248	-0.0687077	21.3792	0.0933446	0.232042	0.00400119	-5.5	0.013547	-1.0463	46.1744	0	0	0.139447	0	350000	19.9754	0.369459	A02	0.512816	0.487184	0	1	0	-0.15485	2	0	0	1	0	-0.265279	0	0.392841	0.0353504	2.19061	-3.79443	688.7	1	2	0.544162	0.657852
592	2011	20.3502	0.0726255	-0.708413	2	3553.2	345688	0.0999663	-0.0434049	-0.415616	0.470289	21.3235	0.0608296	0.151042	0.01584	-4.5	-0.009092	-0.705232	45.9983	0	0	0.149182	0	350000	1.2692	-0.290595	A02	0.464077	0.535923	0	1	0	-0.225236	1	0	0	1	0	-0.174372	0	0.441097	0.0602055	3.57779	-3.82949	632.37	1	2	0.444591	0.765943
592	2012	20.4048	0.24615	-0.693344	2	4049.15	535162	-0.127611	-0.0574822	-0.307943	0.0878987	21.325	0.0412106	0.0440417	-0.120269	-3.5	0.020268	-0.305924	45.9965	0	0	0.13001	0	350000	2.28	-0.254929	A02	0.526654	0.473346	0	1	0	-0.239314	1	0	0	1	0	-0.266813	0	0.365248	0.0230203	3.22445	-3.86962	661.87	1	1	0.421327	0.786331
592	2013	20.57	0.367052	-0.665805	2	4303.3	625719	-0.168287	-0.0434049	-0.210813	0.09669	21.3259	0.00046458	0.0297417	-0.0132665	-2.5	0.013099	1.18187	45.9935	0	0	0.144562	0	350000	5.8557	-0.128759	A02	0.441766	0.558234	0	1	0	-0.225236	3	0	0	1	0	-0.025945	0	0.56654	0.0314446	3.87444	-3.9097	645.93	1	2	0.994622	0.504085
592	2014	20.578	0.34678	-0.628038	2	4276.73	667764	-0.170347	-0.00117311	-0.123154	0.0396603	21.4866	0.0716216	0.0383417	-0.0818267	-1.5	0.025991	4.13814	46.0038	0	0	0.114946	0	350000	9.2724	-0.00819939	A02	0.305237	0.694763	0	1	0	-0.183004	3	0	0	1	0	-0.105783	0	0.670789	0.0228563	4.76831	-3.96323	627.82	1	2	0.969691	0.504142
592	2015	20.6858	0.279366	-0.585619	2	4153.98	739771	-0.0779802	0.055136	-0.0547522	0.0450511	22.0577	-0.163776	0.00604167	-0.135984	-0.5	0.036348	1.81645	46.0116	0	0	0.0615077	0	350000	4.4633	-0.17789	A02	1	0	0	1	0	-0.126695	1	0	0	1	1	-0.0216945	0	0.889366	0.0224801	-0.195535	-4.03334	685.54	1	3	1.24217	0.327758
592	2016	20.4828	0.356453	-0.520722	2	4159.04	669702	-0.135028	0.0692132	0.039821	-0.0584337	22.1513	-0.0987184	-0.0445583	-0.179288	0.5	-0.016249	0.464068	45.9915	0	0	0.0536377	0	350000	0.6924	-0.310947	A02	0.508923	0.491077	0	1	0	-0.112618	3	0	0	1	1	0.0763198	0	0.33673	0.0107923	0.865749	-4.07561	515.48	1	3	1.1929	0.36651
592	2017	20.5588	0.365719	-0.449055	2	4295.04	719582	-0.115017	0.0410587	0.141189	-0.0541838	22.1923	-0.0668454	-0.0423583	-0.254945	1.5	-0.032273	-0.467826	46.0388	0	0	0.047735	0	350000	-0.7819	-0.362969	A02	1	0	0	1	0	-0.140773	3	0	0	1	1	0.173364	0	0.547265	0.0236549		-4.11636	572.19	1	3	1.24933	0.38235
592	2018	20.6565	0.304784	-0.366495	2	4553.52	908183	-0.164683	0.0269814	0.239272	-0.189292	22.1828	-0.0478844	-0.0432583	0.224536	2.5	-0.018458	-1.39972	46.0326	0	0	0.0778387	0	350000	3.2739	-0.219858	A02	1	0	0	1	0	-0.15485	1	0	0	1	1	0.346757	0	0.485559	0.0233833	3.28145	-4.1562	738.54	1	3	1.20311	0.390446
592	2019	20.6891	0.383009	-0.252215	2	4720.32	857495	-0.178757	-0.00117311	0.400377	-0.0992912	22.1704	-0.103203	-0.0745583	0.262321	3.5	-0.006214	-1.33627	46.0271	0	0	0.0818393	0	350000	1.8403	-0.270443	A02	1	0	0	1	0	-0.183004	3	0	0	1	1	0.506174	0	0.427756	0.0086687	0.164208	-4.19597	628.43	1	2	0.851606	0.562417
592	2020	20.9337	0.464936	-0.0885627	2	4739.28	1.1644e+06	-0.116112	-0.0434049	0.387968	-0.160581	22.3198	0.0739726	-0.126758	0.188986	4.5	-0.028997	-1.39223	46.023	0	0	0.0655025	0	350000	-24.761	-1.20908	A02	1	0	0	1	0	-0.225236	1	0	0	1	1	0.525605	0	0.382094	0.0055456	2.10727	-4.23778	631.23	1	2	0.959994	0.443576
592	2021	21.1973	0.480216	-0.385358	2	4824.25	1.43953e+06	-0.0952936	-0.0293276	0.4879	-0.1091	22.148	0.138985	-0.169758	0.0898955	5.5	0.00203	-0.947036	46.0216	0	0	0.0704363	0	350000	-49.2547	-2.07335	A02	1	0	0	1	0	-0.211159	1	0	0	1	1	0.545036	0	0.45806	0.0067243	2.5602	-4.27554	667.57	1	2	0.96831	0.427241
593	2019	20.7605		-0.406367	43	9443.51	952255	-0.0608797	-0.0469242	-0.0613178	0.0212127	21.4096	0.00556433	0.0205667	-0.100484	-1	-0.0307627	0.018663	45.9694	0	0	0.331036	0	510000	4.5165	-0.176013	D45	0.16399	0.83601	0	2	0	-0.168927	1	0	0	0	0	0.404027	0	0.443552	0.057599	2.74437	-4.39703	696.25	1	1	0.334857	0.85511
593	2020	20.9666	-0.685594	-0.336436	43	9124.58	1.18866e+06	-0.0108181	-0.0187697	-0.0200205	0.00549351	21.4661	0.00255633	-0.00643333	0.0234981	0	-0.0115367	0.003551	45.986	0	0	0.354151	0	510000	3.5245	-0.211016	D45	0.104042	0.895958	1	2	0	-0.140773	1	0	0	0	0	0.456804	0	0.356701	0.0437402	2.3917	-4.44163	636.95	1	1	0.296381	0.870953
593	2021	21.1337	-0.402449	-0.46358	43	9338.87	1.45091e+06	0.0716978	0.0656939	0.0813383	-0.0267063	21.4943	-0.00812067	-0.0141333	0.0769854	1	0.0422993	-0.022214	45.9631	0	0	0.36322	0	510000	3.9335	-0.196584	D45	0.29995	0.70005	0	2	0	-0.056309	1	0	0	0	0	0.509581	0	0.597402	0.0504088	2.00816	-4.48383	659	1	1	0.229496	0.906129
595	2009	19.3154	0.560621	-0.75198	32	382.8	61891.1	0.443836	-0.138426	-0.67401	0.839095	20.5821	-0.0131334	-0.0744667	-0.519341	-6.33333	-0.0156578	-0.395875	45.9668	1	0	0.189093	0	640000	-37.3897	-1.65469	C34	0.044684	0.955316	1	1	0	-0.211159	1	21250	0	1	0	-0.525921	0	0.411241	0.0623171	3.30763	-3.53815	567.16	1	1	0.287509	0.846754
595	2010	19.7599	-0.797197	-0.751342	32	437.3	103585	0.593254	-0.0821174	-0.464226	0.76862	20.4252	0.134531	-0.106767	-0.650613	-5.33333	0.0398812	0.483064	45.9795	1	0	0.193999	0	640000	-32.749	-1.49094	C34	0.048313	0.951687	1	1	0	-0.15485	2	21250	0	1	0	-0.281843	0	0.250283	0.0469438	4.46169	-3.55276	532.41	1	1	0.0167	0.995269
595	2012	19.7389		-0.750992	32	591.045	156285	-0.0830251	0.00234621	-0.16046	0.336332	20.5518	0.146657	-0.113567	-0.41917	-3.33333	0.0467062	-0.446175	45.9684	1	0	0.215452	0	640000	1.9209	-0.267599	C34	0.112706	0.887294	1	1	0	-0.0703863	1	22540	0	1	0	-0.0396608	0	0.534163	0.376297	5.97483	-3.65341	698.66	0	1	0	1
595	2013	19.5989	-0.901845	-0.750862	32	627.2	139851	-0.149026	-0.110272	-0.0757066	0.30748	20.7774	0.151099	-0.0874667	-0.495867	-2.33333	0.0430192	-0.910795	45.9789	1	0	0.159238	0	640000	-28.7271	-1.34902	C34	0.110334	0.889666	1	1	0	-0.183004	1	22540	0	1	0	0.0808723	0	0.424422	0.186041	4.22505	-3.7268	520.01	0	1	0	1
595	2014	19.9136	-0.804053	-0.746174	32	688.27	335593	-0.137447	0.0305008	-0.0211545	-0.253213	20.7683	0.132922	-0.175267	-0.161266	-1.33333	0.0105802	-0.330144	45.9652	1	0	0.224563	0	640000	3.7108	-0.204442	C34	0.119526	0.880474	1	1	0	-0.0422318	2	14360	0	1	0	0.169653	0	0.50942	0.0897711	4.65616	-3.76553	652.89	0	1	0	1
595	2015	19.3822	-0.856092	-0.745052	32	636.63	207268	-0.0571475	0.044578	0.024884	-0.302682	20.9132	-0.204719	0.0526333	-0.240529	-0.333333	-0.0337428	0.140498	45.9784	1	0	0.179466	0	640000	-38.8678	-1.70684	C34	0.139764	0.860236	0	1	0	-0.0281545	1	8180	0	1	0	0.305178	0	0.327052	0.0230669	2.85414	-3.82477	202.43	1	2	0.668755	0.524193
595	2016	19.6896	-0.960447	-0.742712	32	716.43	250669	-0.0821767	0.114964	0.0994028	-0.185427	20.9061	-0.139334	0.0598333	0.205279	0.666667	-0.0180038	2.21576	45.9669	1	0	0.282284	0	640000	-20.5359	-1.06	C34	0.131961	0.868039	0	1	1	0.0422318	1	78080	0	1	0	0.415573	0	0.3836	0.0208653	4.27277	-3.86387	280.79	1	2	0.68884	0.504301
595	2017	19.8926		-0.742616	32	791.984	306228	-0.0154198	0.0586553	0.172343	-0.182612	21.3542	0.00262458	0.0391333	0.562072	1.66667	0.0336642	0.557519	45.983	1	0	0.25764	0	640000	6.5117	-0.105612	C34	0.109735	0.890265	1	1	0	-0.0140772	2	4819080	1	1	0	0.574985	1	0.233158	0.0084157	3.64629	-3.95225		1	2	0.695725	0.610728
595	2018	19.8847		-0.740691	32	881.03	290536	-0.115269	-0.0680401	0.235862	-0.137946	21.3268	0.0294746	0.0458333	0.516653	2.66667	-0.0158368	-1.10072	45.9922	1	0	0.253035	0	640000	-20.9815	-1.07572	C34	0.041508	0.958492	1	1	0	-0.140773	3	3897280	1	1	0	0.689914	1	0.312138	0.0407327	3.77785	-3.98978		1	3	0.86212	0.501933
595	2019	19.5561	-0.986285	-0.738989	32	828.308	233134	-0.1592	-0.0258083	0.238131	-0.246448	21.145	0.162278	0.0303333	0.45423	3.66667	-0.0190198	-0.440841	45.973	1	0	0.285134	0	640000	-77.245	-3.06099	C34	0.19738	0.80262	0	1	0	-0.0985408	3	1921720	0	1	0	0.716337	1	0.437009	0.0143635	4.76532	-4.01181	275.2	1	1	0.525407	0.734563
595	2020	19.1381		-0.735103	32	839.19	169908	-0.126926	0.0727326	0.243847	-0.34807	21.1826	-0.218372	0.163333	0.424342	4.66667	-0.0322808	-0.0710438	45.9453	1	0	0.266523	0	640000	3.8882	-0.198183	C34	0.167066	0.832934	0	1	1	3.13e-08	3	1261720	0	1	0	0.75444	1	0.22537	0.0168161	3.43792	-4.05576		1	1	0.239407	0.879169
595	2021	18.979	0.443981	-0.737064	32	866.12	185528	-0.111454	0.100887	0.381086	-0.595129	21.033	-0.184024	0.166433	0.324209	5.66667	-0.0393088	0.298753	45.9847	1	0	0.280035	0	640000	-66.8661	-2.69477	C34	0.135526	0.864474	0	1	1	0.0281546	3	0	0	1	0	0.792542	1	0.256076	0.021404	3.40021	-4.07933		1	2	0.361191	0.793161
596	2012	22.1576	-1.53468	-0.718859	14	3609.84	771518	-0.261809	-0.301254	-0.413249	-0.298522	22.3925	0.028755	0.00159	-0.708996	-4.5	0.063129	-0.316361	45.9841	1	0	0.147642	0	340000	27.8922	0.648806	C15	0.101864	0.898136	1	1	0	-0.197082	2	1200	0	1	1	-0.702559	0	0.392544	0.250087	-0.403318	-3.79796	722.05	0	1	5.96e-08	1
596	2013	22.2451	-1.05362	-0.709784	14	3958.9	764959	-0.438105	-0.21679	-0.307583	-0.202543	22.484	0.02124	-0.00701	-0.229405	-3.5	0.033197	-1.50799	46.1293	1	0	0.21764	0	340000	19.8923	0.366527	C15	0.10889	0.89111	1	1	0	-0.112618	1	1200	0	1	1	-0.63005	0	0.384863	0.0938027	-1.2161	-3.83754	619.58	0	1	0	1
596	2014	22.2603	-1.46686	-0.691668	14	4215.93	783368	-0.205963	-0.259022	-0.234575	-0.211097	22.5817	0.012752	0.00429	0.0793801	-2.5	0.000171	-0.716382	46.1223	1	0	0.268807	0	340000	18.0651	0.302054	C15	0.112818	0.887182	1	1	0	-0.15485	1	1200	0	1	1	-0.55303	0	0.723051	0.131144	1.10508	-3.8763	748.22	0	1	0	1
596	2015	22.3821	-1.41766	-0.664184	14	4188.32	898326	0.00980627	0.00844636	-0.189924	-0.226201	22.695	-0.008261	0.00669	0.060053	-1.5	-0.004231	-0.964919	46.1266	1	0	0.235412	0	340000	19.928	0.367787	C15	0.144114	0.855886	0	1	1	0.112618	1	1200	0	1	1	-0.428265	0	0.300685	0.0442099	-0.047145	-3.91383	700.48	0	1	0	1
596	2016	22.5179	-1.43156	-0.618524	14	4342.98	1.04139e+06	0.0382772	0.0506782	-0.0955032	-0.238243	22.8907	-0.015349	0.00619	0.15853	-0.5	-0.022037	-0.939614	46.1559	1	0	0.213594	0	340000	21.0998	0.409134	C15	0.120142	0.879858	1	1	1	0.15485	3	0	0	1	1	-0.282777	0	0.643046	0.183335	-0.574217	-3.94697	698.62	0	1	0	1
596	2017	22.6646		-0.561708	14	4884.29	872022	0.0796268	0.163296	-0.00285614	0.0860152	23.041	-0.009154	0.00429	0.118065	0.5	-0.031711	-0.382433	46.1968	1	0	0.176502	0	340000	26.9966	0.617205	C15	0.142174	0.857826	0	1	1	0.267468	3		1	1	1	-0.109644	0	0.791618	0.249297	0.126048	-3.97947	716.22	0	1	0	1
596	2018	22.885		-0.508239	14	5535.78	1.04363e+06	0.168754	0.191451	0.0918289	0.126722	23.2498	0.022794	0.00289	0.102317	1.5	-0.019993	-1.28631	46.2282	1	0	0.141008	0	340000	33.2744	0.838719	C15	0.145715	0.854285	0	1	1	0.295623	1		1	1	1	0.0324659	0	1.15574	0.376231	-0.975486	-4.00582	729.53	0	1	5.96e-08	1
596	2019	23.0667		-0.411809	14	5844.21	1.07602e+06	0.173028	0.0788327	0.295604	0.277865	23.3531	-0.015312	0.00759	0.0787999	2.5	0.026033	1.00146	46.3261	1	0	0.124213	0	340000	34.5748	0.884604	C15	0.145481	0.854519	0	1	1	0.183005	3		1	1	1	0.229688	0	1.14551	0.382307	1.0669	-4.03768	731.02	0	1	0	1
596	2020	23.0546		-0.28144	14	6025.56	1.03584e+06	0.247953	0.0366009	0.376534	0.303864	23.4437	-0.023366	-0.00301	0.121408	3.5	-0.02935	4.2745	46.4134	1	0	0.118394	0	340000	29.5532	0.707415	C15	0.175201	0.824799	0	1	1	0.140773	3		1	1	1	0.21552	0	0.805224	0.267165	-0.587172	-4.06979	670.53	0	1	0	1
596	2021	23.3088		-0.448519	14	6192.62	1.23498e+06	0.188431	0.24776	0.479723	0.38214	23.9587	-0.014099	-0.02351	0.219848	4.5	-0.015208	0.838057	46.4201	1	0	0.0780547	0	340000	29.0199	0.688598	C15	0.134769	0.865231	0	1	1	0.351932	1		1	1	1	0.201353	0	1.37482	0.541628	-4.61808	-4.0515	751.85	0	1	0	1
597	2007	22.0332	-0.190759	-0.726007	25	1958.9	461184	0.116099	-0.140773	-0.708731	-0.0130813	21.8388	0.00437733	0.0197	-1.13581	-8	0.209424	0.543278	46.4844	0	0	0.23341	0	210000	1.3394	-0.288118	C27	0.03689	0.96311	1	1	0	-0.183004	2	10689	0	1	0	-0.536474	0	0.32284	0.0351179	3.40954	-3.70512	680.94	1	2	0.747669	0.491517
597	2008	22.2514	-0.900405	-0.722892	25	2421.5	608712	1.5498	-0.197082	-0.514043	-0.0724235	22.1352	-0.0878577	0.1111	-1.12617	-7	0.150423	0.052186	45.9904	0	0	0.17522	0	210000	9.2857	-0.0077301	C27	0.034313	0.965687	1	1	0	-0.239314	2	10189	0	1	1	-0.371181	0	0.242471	0.0436513	0.905177	-3.75527	858.1	1	2	0.713617	0.530621
597	2012	22.0752	0.354472	-0.721175	25	4291.29	420511	-0.33064	-0.211159	0.0805241	0.121212	22.5139	0.00375533	0.0032	-0.476503	-3	-0.0110337	-0.202156	46.0023	0	0	0.229758	1	210000	0.1313	-0.330746	C27	0.02475	0.97525	1	1	0	-0.253391	3	2448	0	1	1	-0.0981485	0	0.257694	0.0636585	4.56811	-3.91725	688.99	1	2	0.668923	0.583516
597	2013	22.0767	-0.0597114	-0.715531	25	4583.6	425386	-0.437205	-0.0563091	0.170722	0.111152	22.7454	0.0841373	0.0069	-0.360093	-2	-0.0274767	-0.163103	45.9678	0	0	0.204776	1	210000	-4.0979	-0.479975	C27	0.02633	0.97367	1	1	0	-0.0985408	1	2448	0	1	1	-0.0202495	0	0.362525	0.0776173	3.38961	-3.95238	534.17	1	2	0.677192	0.57833
597	2014	22.1896	-0.0214034	-0.708273	25	4535.55	481266	-0.204126	0.0422318	0.221127	0.100656	22.8719	-0.0262797	-0.0405	-0.244251	-1	-0.0374007	-0.07302	45.9199	0	0	0.202616	1	210000	1.964	-0.266079	C27	0.026696	0.973304	1	1	1	3.13e-08	3	17448	0	1	1	0.0482655	0	0.385949	0.0541588	2.44481	-3.98778	641.94	1	2	0.685298	0.545955
597	2015	22.0673	0.0312808	-0.696157	25	4289.81	446904	-0.0727369	-0.126695	0.223475	0.0524211	22.8857	0.0195913	-0.0418	0.415233	0	-0.0707867	0.010682	45.925	0	0	0.386419	0	210000	-9.4754	-0.669722	C27	0.031096	0.968904	1	1	0	-0.168927	3	19596	0	1	1	0.112905	0	0.553456	0.0348994	2.5925	-4.02719	599.41	1	2	0.762704	0.504861
597	2016	22.2949	-0.131528	-0.675648	25	4427.06	582505	-0.124986	-0.0985409	-0.0286311	0.015017	23.0046	0.0471813	-0.1116	0.383167	1	-0.0519367	-0.039042	45.9042	0	0	0.332278	0	210000	0.5629	-0.315517	C27	0.030172	0.969828	1	1	0	-0.140773	1	20996	0	1	1	0.24051	0	0.645124	0.0668059	2.48354	-4.06147	606.55	1	2	0.762064	0.50018
597	2017	22.4596	-0.102073	-0.655591	25	4755.68	700265	-0.048674	0.0281545	0.0238295	-0.00440824	23.0835	0.0552663	-0.1666	0.346537	2	-0.0430687	0.028352	45.9298	0	0	0.296043	0	210000	1.6941	-0.275602	C27	0.028249	0.971751	1	1	0	-0.0140772	1	24996	0	1	1	0.364034	0	0.648165	0.0603268	3.69228	-4.097	673.24	1	2	0.782696	0.503106
597	2018	22.7337	-0.236661	-0.629623	25	4880.74	974873	-0.0270793	0.126695	0.104222	-0.0611313	23.1845	-0.0107857	0.0198	0.273116	3	-0.0140127	-0.101677	45.9924	0	0	0.248661	0	210000	2.8428	-0.23507	C27	0.029647	0.970353	1	1	1	0.0844636	1	32996	0	1	1	0.513665	0	0.56818	0.106441	2.93525	-4.1305	643.31	1	2	0.734077	0.510815
597	2019	22.8298	-0.274027	-0.596916	25	4883.6	1.05036e+06	-0.10279	0.408241	0.0900463	-0.0395612	23.2522	-0.0166277	0.0065	0.453204	4	-0.0159587	-0.05333	45.9461	0	0	0.278233	0	210000	2.1749	-0.258637	C27	0.035132	0.964868	1	1	1	0.366009	3	6270614	1	1	1	0.565776	1	0.499552	0.126671	3.31666	-4.16564	600.21	1	2	0.70205	0.511637
597	2020	22.7226	-1.08202	-0.538105	25	4873.84	975863	-0.133928	0.0703863	0.119022	-0.0732161	23.2219	-0.0430357	0.0866	0.762786	5	-0.0506967	-0.050055	45.9718	0	0	0.390853	0	210000	0.1512	-0.330044	C27	0.036148	0.963852	1	1	1	0.0281546	3	5687157	1	1	1	0.550293	0	0.517611	0.0286526	3.07588	-4.20786	576.48	1	2	0.778044	0.485475
597	2021	22.8207	-1.21366	-0.583496	25	4975.22	1.14688e+06	-0.183734	0.15485	0.218437	-0.136636	23.3019	-0.0297227	0.1067	0.708777	6	-0.0374767	0.047885	45.9252	0	0	0.341818	0	210000	1.2102	-0.292677	C27	0.034274	0.965726	1	1	1	0.112618	3	6510289	1	1	1	0.534809	0	0.540759	0.0887506	2.90425	-4.24183	636.9	1	2	0.766576	0.492259
598	2008	21.5853	-0.256866	-0.748381	24	895.3	723685	1.33263	-0.089156	-1.06521	-0.0920235	21.4451	0.129746	-0.176058	-1.6506	-7.16667	0.210026	-0.21311	45.9485	1	0	0.426782	0	620000	-0.5574	-0.355047	C26	0.020843	0.979157	1	1	0	-0.211159	2	0	0	1	0	-1.04793	0	0.201132	0.0377653	2.78612	-3.59995	537.28	0	1	0	1
598	2009	21.522	-0.433407	-0.747312	24	1194.7	595130	0.631044	-0.032847	-1.00419	0.0403229	21.453	0.190522	-0.117558	-1.78336	-6.16667	0.0723393	0.634475	45.9662	1	0	0.370772	0	620000	-5.2929	-0.522141	C26	0.01952	0.98048	1	1	0	-0.15485	1	0	0	1	0	-0.959751	0	0.530269	0.0676291	3.49327	-3.64059	591.26	0	1	0	1
598	2012	21.4896	-0.0478238	-0.698247	44	5498.18	700927	-0.214633	-0.117311	-0.1712	-0.155747	22.845	-0.0230048	0.0305417	-0.344453	-3.16667	-0.0105787	-0.111102	45.9493	1	0	0.388569	1	510000	57.0646	1.67816	D46	0.146821	0.853179	0	2	0	-0.239314	2	0	0	0	1	-0.352883	0	0.31497	0.0246571	1.97056	-3.78887	711.71	1	2	0.728948	0.528349
598	2013	21.6056	0.620158	-0.68976	44	6283.3	707657	-0.275798	-0.103233	-0.0744105	-0.0492474	23.0654	-0.154821	-0.0144583	0.0874857	-2.16667	-0.0234727	0.177838	46.0411	1	0	0.480151	1	510000	49.9084	1.42566	D46	0.146088	0.853912	0	2	0	-0.225236	1	0	0	0	1	-0.257278	0	0.600522	0.005658	-0.0988	-3.81807	666.62	1	2	0.723126	0.534668
598	2014	21.7255	0.173395	-0.663255	44	6608.48	816624	-0.272917	-0.089156	-0.00024558	-0.0726524	23.2207	-0.117614	-0.0196583	0.121728	-1.16667	-0.0181057	0.329299	46.012	1	0	0.425395	1	510000	41.2139	1.11887	D46	0.125096	0.874904	1	2	0	-0.211159	1	0	0	0	1	-0.142647	0	0.380931	0.006055	0.274356	-3.84795	595.58	1	2	0.848872	0.477874
598	2015	21.8425	0.0842284	-0.646781	44	6798.26	945212	-0.1722	-0.0750788	0.0455742	-0.101852	23.3767	-0.0865677	-0.0116583	0.200028	-0.166667	-0.0251917	0.510121	46.0776	1	0	0.393603	0	510000	39.1299	1.04533	D46	0.177135	0.822865	0	2	0	-0.197082	1	0	0	0	1	-0.04008	0	0.457297	0.0041637	0.044652	-3.8757	666.66	1	2	0.852388	0.471612
598	2016	21.8411	-0.307663	-0.599764	44	7294.47	898717	-0.200396	0.0234621	0.12971	-0.0527675	23.5517	-0.0420608	-0.00545833	0.32055	0.833333	-0.0287737	0.0741644	46.0408	1	0	0.37271	0	510000	40.4707	1.09264	D46	0.159444	0.840556	0	2	0	-0.0985408	3	0	0	0	1	0.0487843	0	0.672517	0.0180307	0.829901	-3.89945	639.6	1	2	0.846677	0.487782
598	2017	22.04	-0.918643	-0.545162	44	7693.62	1.05914e+06	-0.153324	0.0234621	0.23964	-0.018112	23.6547	-0.0441088	-0.00635833	0.472387	1.83333	-0.0325597	-0.0799146	45.9982	1	0	0.391369	0	510000	34.8124	0.892988	D46	0.153028	0.846972	0	2	0	-0.0985408	3	0	0	0	1	0.24328	0	0.507523	0.0220545	0.864662	-3.92867	658.46	1	3	0.976555	0.440621
598	2018	22.1487	1.01531	-0.483587	44	9068.55	1.10423e+06	-0.201752	0.13608	0.330189	0.0488541	23.7641	-0.0341637	0.00264167	0.560488	2.83333	-0.0307487	-0.359351	46.029	1	0	0.383142	0	510000	34.1805	0.870691	D46	0.197245	0.802755	0	2	1	0.0140773	3	0	0	0	1	0.333515	0	0.639423	0.0619301	0.655794	-3.95621	598.3	1	3	1.0119	0.43128
598	2019	22.2998	0.394113	-0.406367	44	9443.51	1.23671e+06	-0.188087	0.0234621	0.462064	0.0866239	23.9556	0.0255082	0.0470417	0.649472	3.83333	-0.0331687	-0.329211	46.0319	1	0	0.345812	0	510000	31.4611	0.774736	D46	0.222031	0.777969	0	2	0	-0.0985408	3	0	0	0	1	0.404027	0	0.489122	0.0358258	1.37247	-3.97193	674.2	1	3	1.04268	0.420614
598	2020	22.4042	-1.0097	-0.336436	44	9124.58	1.27872e+06	-0.129288	0.13608	0.503361	0.15766	24.1534	0.0732813	0.107242	0.638571	4.83333	-0.0401357	-0.362945	45.9787	1	0	0.280664	0	510000	34.7783	0.891785	D46	0.251159	0.748841	0	2	1	0.0140773	3	0	0	0	1	0.456804	0	0.784657	0.0448425	1.59512	-3.98353	680.11	1	3	1.09096	0.390534
598	2021	22.6302	-1.09946	-0.46358	44	9338.87	1.52281e+06	-0.15528	0.164235	0.60472	0.208941	24.2646	0.0832823	0.163742	0.727705	5.83333	-0.0396307	-0.270268	46.0071	1	0	0.274542	0	510000	31.3944	0.772383	D46	0.257444	0.742556	0	2	1	0.0422318	1	0	0	0	1	0.509581	0	0.728581	0.0417295	2.1621	-4.00609	650.69	1	3	1.12365	0.362514
599	2012	22.4997	-0.0466355	-0.681366	27	7588.92	700226	-0.168931	-0.387125	-0.29079	0.468158	22.2948	0.0437106	-0.135	-0.210712	-5.25	0.131512	-0.0868941	45.9867	1	0	0.445349	0	370000	0.3573	-0.322772	C29	0.055461	0.944539	1	1	0	-0.140773	3	5747	0	1	1	-0.20438	0	0.214971	0.0434651	4.19529	-3.79761	724.23	1	1	0.268523	0.859801
599	2015	21.8198	-0.228397	-0.594718	27	9088.81	472865	0.0131651	-0.147811	-0.0760525	0.180871	22.499	-0.0766984	-0.0408	-0.904793	-2.25	-0.0118841	0.499669	45.9489	1	0	0.181381	0	370000	2.0232	-0.26399	C29	0.065813	0.934187	1	1	1	0.0985409	3	24002	0	1	1	0.0326068	0	0.463695	0.0125786	1.60083	-3.9174	641.38	1	1	0.186679	0.912164
599	2016	22.3181	-0.664673	-0.520008	27	9594.52	899548	0.0718607	0.0915022	-0.00733235	0.0361529	22.704	-0.00976237	-0.0334	-0.414342	-1.25	0.0144999	0.190607	45.9786	1	0	0.241295	0	370000	1.6129	-0.278467	C29	0.081182	0.918818	1	1	1	0.337854	1	24002	0	1	1	0.121286	0	0.478346	0.0218038	2.40217	-3.95359	679.53	1	2	0.581181	0.673057
599	2017	22.109	-0.632537	-0.44904	27	9943.86	825985	0.0910066	0.246352	0.0502522	-0.0876724	22.8491	0.0277906	-0.0067	0.0697138	-0.25	-0.00399812	0.0105439	45.9876	1	0	0.338673	0	370000	2.6178	-0.243009	C29	0.077465	0.922535	1	1	1	0.492704	3	24002	0	1	1	0.234343	0	0.336928	0.0308791	4.35422	-3.98871	707.85	1	1	0.413343	0.794872
599	2018	22.0438	-0.287419	-0.343637	27	10569.6	826620	-0.0540923	0.161889	0.0966819	-0.153644	22.9166	-0.0668834	0.0461	0.116858	0.75	-0.0346111	-0.218935	45.9968	1	0	0.331828	0	370000	0.7136	-0.310199	C29	0.075168	0.924832	1	1	1	0.408241	3	1140000	0	1	1	0.345132	0	0.421054	0.110768	2.93814	-4.02582	597.94	1	1	0.210151	0.909868
599	2019	22.14	-0.768937	-0.196249	27	10785.5	887218	0.0107572	-0.147811	0.0202134	-0.12815	23.0139	-0.00497037	0.0497	0.340069	1.75	-0.0172401	-0.123746	45.9785	1	0	0.376373	0	370000	-6.8088	-0.57563	C29	0.082463	0.917537	1	1	1	0.0985409	1	462300	0	1	1	0.425288	0	0.314116	0.031385	3.5242	-4.06097	681.79	1	1	0.298419	0.858954
599	2020	22.2096	-0.795793	0.0181466	27	10907.1	870556	0.0573335	0.00703863	0.0412042	-0.0396697	23.0318	0.0127536	0.0605	0.50412	2.75	-0.0599891	-0.152922	45.9347	1	0	0.435621	0	370000	-1.5515	-0.390124	C29	0.076409	0.923591	1	1	1	0.253391	1	234600	0	1	1	0.391146	0	0.315936	0.0323367	3.33646	-4.09999	662.83	1	1	0.221287	0.909612
599	2021	22.0905	-0.785587	-0.254712	27	11248.5	978928	-0.0210998	0.175966	0.165823	-0.276045	23.1069	0.0740596	0.0596	0.499086	3.75	-0.0182891	-0.118322	45.9536	1	0	0.402064	0	370000	-8.7139	-0.642852	C29	0.070784	0.929216	1	1	1	0.422318	3	0	0	1	1	0.357003	0	0.271257	0.043597	3.86641	-4.13557	297.54	1	1	0.199897	0.913334
600	2017	23.0782	-1.07522	-0.545333	42	7581.78	2.22972e+06	-0.100621	-0.132326	-0.0633528	0.0187625	24.1626	-0.013366	-0.00186	0.00143219	-2	-0.022572	0.0754052	45.8901	1	0	0.594582	0	130000	3.0928	-0.226249	D44	0.07925	0.92075	1	2	0	-0.197082	3	9000	0	0	1	-0.055662	0	0.55239	0.0142725	2.46672	-3.94213	712.08	1	1	0.193599	0.930685
600	2018	23.3606	-1.07193	-0.458972	42	8195.64	3.14569e+06	-0.117167	-0.0478627	-0.0121342	-0.0429869	24.1844	-0.018861	-0.00156	-0.0517659	-1	0.006163	-0.0258148	45.7762	1	0	0.551613	0	130000	5.0688	-0.156525	D44	0.079902	0.920098	1	2	0	-0.112618	3	9000	0	0	1	0.0749043	0	0.292537	0.0275944	1.82199	-3.97878	707.78	1	1	0.194561	0.930812
600	2019	23.3597	-1.10205	-0.32113	42	8315.6	3.07571e+06	-0.099568	-0.0478627	-0.0424027	-0.0213897	24.2001	-0.025484	0.00934	0.0137681	0	0.010174	-0.0369108	45.7228	1	0	0.57976	0	130000	6.97	-0.0894403	D44	0.076206	0.923794	1	2	0	-0.112618	3	9000	0	0	1	0.118334	0	0.668609	0.0647435	2.02796	-4.01633	640.95	1	1	0.22269	0.916359
600	2020	23.3779	-1.12701	-0.0907242	42	8336.03	3.15565e+06	-0.0515608	-0.0900945	0.00430402	-0.0289069	24.2462	-0.030812	0.00034	0.0148336	1	0.002532	-0.0244118	45.8107	1	0	0.554229	0	130000	9.4079	-0.00341823	D44	0.071893	0.928107	1	2	0	-0.15485	3	9000	0	0	1	0.196279	0	0.628628	0.0425419	2.00048	-4.04904	700.06	1	1	0.261381	0.892734
600	2021	23.434	-1.09219	-0.343906	42	8643.53	3.00997e+06	0.368917	0.318146	0.113586	0.074521	24.3746	0.088523	-0.00626	0.021732	2	0.003703	0.0117322	45.8894	1	0	0.490814	0	130000	-15.588	-0.885407	D44	0.071054	0.928946	1	2	1	0.253391	1	9000	0	0	1	0.274224	0	0.55921	0.0238523	3.73721	-4.06778	570.93	1	1	0.376228	0.842973
601	2010	21.4753	-0.413971	-0.46061	42	9624.6	436676	0.606811	-0.0959814	-0.471829	0.0311373	22.8521	0.0662064	-0.155682	-0.0306426	-5.90909	-0.0251105	-0.0469794	45.3861	0	0	0.850346	0	440000	3.3768	-0.216228	D44	0.098806	0.901194	1	2	0	-0.225236	1	634485	0	0	1	-0.0245751	0	0.364297	0.0214158	2.59327	-3.82859	696.57	1	3	0.817139	0.534952
601	2012	21.4882	-0.463354	-0.44725	42	12468	468070	-0.138375	-0.0959814	-0.281865	-0.0253917	22.8618	0.0497624	-0.151382	-0.0433152	-3.90909	-0.0169466	-0.228066	45.985	0	0	0.83149	0	440000	7.5282	-0.0697441	D44	0.09628	0.90372	1	2	0	-0.225236	3	446501	0	0	1	0.0709233	0	0.318769	0.0483722	3.50033	-3.90819	704.86
601	2013	21.5733	0.0849184	-0.294213	42	14706.1	542217	-0.176185	-0.0537496	-0.197904	-0.0873923	22.8854	0.0176064	-0.0760818	-0.0742552	-2.90909	-0.0179815	-0.122731	45.9638	0	0	0.787367	0	440000	11.6635	0.0761713	D44	0.091484	0.908516	1	2	0	-0.183004	3	510501	0	0	1	0.178469	0	0.207885	0.0275928	1.71755	-3.9472	665.09	1	3	1.01101	0.475643
601	2014	21.825	-0.504677	-0.0859726	42	14943.4	687890	-0.132727	-0.0396723	-0.122056	-0.0735831	22.8764	-0.0174506	-0.0803818	-0.0420407	-1.90909	-0.00912555	0.0316905	45.9611	0	0	0.820502	0	440000	10.1429	0.0225165	D44	0.078431	0.921569	1	2	0	-0.168927	1	556401	0	0	1	0.233414	0	0.400261	0.0207119	1.53345	-3.98759	595.15	1	3	1.06609	0.429734
601	2015	21.8243	-0.684893	0.200898	42	14479.7	678831	-0.0553927	0.030714	-0.0604351	-0.06109	22.8642	-0.0466986	0.0289182	-0.0711906	-0.909091	0.00691145	0.611315	45.9705	0	0	0.806685	0	440000	11.7598	0.0795693	D44	0.087044	0.912956	1	2	0	-0.0985408	3	543927	0	0	1	0.318718	0	0.502994	0.0098716	1.09217	-4.0281	625.9	1	3	1.15556	0.41404
601	2016	21.886	-0.779323	0.712147	42	14349	696899	-0.0388255	-0.0115178	0.0316741	-0.0256096	22.9018	-0.0625286	0.0392182	-0.0786495	0.0909091	0.0137404	0.32004	45.9958	0	0	0.771182	0	440000	18.377	0.313059	D44	0.077196	0.922804	1	2	0	-0.140773	1	522030	0	0	1	0.388242	0	0.859733	0.0507104	0.590182	-4.06649	608.99	1	2	1.11763	0.443306
601	2017	22.0026	-0.389381	1.20982	42	14796.2	744429	-0.0284296	0.0166368	0.121002	0.0249427	22.9388	-0.0704216	0.0797182	-0.0200649	1.09091	0.0142884	0.110208	45.9859	0	0	0.787965	0	440000	15.2125	0.201399	D44	0.07925	0.92075	1	2	0	-0.112618	3	555330	0	0	1	0.525396	0	0.544719	0.0782151	1.49234	-4.10478	569.05	1	3	1.19277	0.352587
601	2018	21.9553	-0.541088	1.74591	42	16823.3	660688	-0.028536	0.0447913	0.186519	0.0970514	23.0277	-0.0337496	0.0722182	-0.0380859	2.09091	-0.00227355	-0.300351	46.0101	0	0	0.708061	0	440000	10.0306	0.0185539	D44	0.079902	0.920098	1	2	0	-0.0844636	3	578830	0	0	1	0.65215	1	0.618535	0.148984	1.39705	-4.14021	655.31	1	4	1.4521	0.269196
601	2019	22.1833	-0.569311	2.66941	42	16533	867845	-0.0330068	0.0588686	0.272516	0.0523193	23.1399	-0.00935664	0.0730182	0.0575574	3.09091	0.0149105	-0.14315	45.9671	0	0	0.696484	0	440000	10.8314	0.0468104	D44	0.076206	0.923794	1	2	0	-0.0703863	1	578830	0	0	1	0.790228	1	0.669787	0.0729418	1.62426	-4.17347	694.78	1	3	1.39643	0.297655
601	2020	22.3245	-0.649151	3.76139	42	15536.9	956465	0.0336066	0.0729458	0.207114	0.0962803	23.2624	0.0475604	0.0831182	0.181273	4.09091	0.00442945	-0.0498384	45.9742	0	0	0.697283	0	440000	4.8121	-0.165583	D44	0.071893	0.928107	1	2	0	-0.056309	3	608830	0	0	1	0.885611	1	0.370532	0.0218633	2.81479	-4.20488	643.03	1	4	1.67889	0.201492
601	2021	22.101	-0.652154	1.59456	42	16267.8	866714	-0.00893953	0.0729458	0.315264	-0.0286643	23.2856	0.0590704	0.0873182	0.159414	5.09091	0.0171575	-0.182134	45.9642	0	0	0.666581	0	440000	1.0478	-0.298407	D44	0.071054	0.928946	1	2	0	-0.056309	3	398968	0	0	1	0.980994	1	0.448022	0.0529529	3.23913	-4.2431	603.12	1	5	1.68624	0.21461
603	2020	21.2166	-0.33406	-0.381111	9	3906.4	1.03591e+06	-0.013614	-0.0140773	-0.0547758	0.00380954	22.2586	0.0130775	0.0004	-0.227546	-0.5	-0.0003975	0.311582	45.9835	0	0	0.232827	0	110000	36.8727	0.965686	B09	0.188045	0.811955	0	1	0	-0.225236		0	0	0	1	2.19049	1	0.720612	0.0391787	1.11787	-4.19727	630.28	1	2	0.608024	0.582679
603	2021	21.2167	-0.296388	-0.534478	9	3972.04	1.04398e+06	0.013614	0.0140773	0.0547758	-0.00380954	22.395	-0.0130775	-0.0004	0.227546	0.5	0.0003975	-0.311582	46.0291	0	0	0.320223	0	110000	70.165	2.14042	B09	0.236916	0.763084	0	1	0	-0.197082		0	0	0	1		1	0.574984	0.04875	0.750417	-4.23796	637.86	1	1	0.348098	0.841764
605	2016	20.4986	-0.648045	-0.454386	44	3869	1.28836e+06	-0.0528753	0.077425	-0.22707	-0.747288	21.9659	0.0216133	0.08425	-0.314196	-2.5	0.0189417	0.397853	46.0318	1	0	0.316334	0	110000	6.2723	-0.114059	D46	0.159444	0.840556	0	2	1	0.0140773	3	0	0	0	0	1.82378	1	0.455724	0.0800721	2.13334	-3.9504	612.45	1	2	0.840834	0.482347
605	2017	21.2319	-0.76806	-0.428481	44	3752.07	1.13126e+06	0.0922258	0.161889	-0.139665	0.116011	22.4554	-0.0746617	-0.00855	-0.305114	-1.5	-0.00522133	0.162224	45.9685	1	0	0.195665	0	110000	12.2149	0.0956277	D46	0.153028	0.846972	0	2	1	0.0985409	1	0	0	0	1	1.90694	1	0.490741	0.0476834	2.85531	-3.99775	603.67	1	3	1.37304	0.304498
605	2018	21.1723	-0.765763	-0.445113	44	4009.22	1.19144e+06	-0.0151934	0.00703863	-0.0562811	0.00458479	22.5709	-0.0495577	-0.00855	-0.35898	-0.5	-0.00334533	-0.0247507	45.9473	1	0	0.165177	0	110000	6.5375	-0.104701	D46	0.197245	0.802755	0	2	0	-0.056309	3	0	0	0	1	2.00334	1	0.352188	0.0805327	2.90565	-4.03648	557.11	1	4	1.30199	0.290204
605	2019	21.3644	-0.768546	-0.396766	44	4019.83	1.05769e+06	-0.0123752	-0.00703863	0.101776	0.315753	22.8579	0.0331853	-0.00945	0.283777	0.5	-0.00279033	-0.14783	45.955	1	0	0.235741	0	110000	2.8997	-0.233062	D46	0.222031	0.777969	0	2	0	-0.0703863	3	0	0	0	1	2.08084	1	0.397333	0.107531	2.66436	-4.06835	639.67	1	5	1.55962	0.219287
605	2020	21.3583	-0.691282	-0.381111	44	3906.4	1.11528e+06	0.00931868	-0.119657	0.105844	0.256659	22.8846	0.0397433	-0.01505	0.286783	1.5	-0.00739933	-0.196834	45.9477	1	0	0.230229	0	110000	1.0457	-0.298481	D46	0.251159	0.748841	0	2	0	-0.183004	3	0	0	0	1	2.19049	1	0.422916	0.133966	3.43012	-4.10724	558.18	1	5	1.56394	0.218938
605	2021	21.3178	-0.716929	-0.534478	44	3972.04	1.31131e+06	-0.0211006	-0.119657	0.215396	0.0542798	22.7768	0.0296773	-0.04265	0.40773	2.5	-0.00018533	-0.190664	45.9299	1	0	0.289405	0	110000	2.0822	-0.261908	D46	0.257444	0.742556	0	2	0	-0.183004	3	0	0	0	1	2.30014	1	0.263116	0.0747341	3.6042	-4.15137	595.69	1	4	1.37498	0.25591
607	2010	20.9013	0.253469	-0.730644	38	1664.4	847419	0.716109	-0.72889	-1.02919	-0.520206	21.2003	0.202519	-0.225467	0.608974	-6	0.0240234	0.732912	45.9285	1	0	0.285802	0	500000	-13.6762	-0.817948	C40	0.207778	0.792222	0	2	0	-0.168927	3	800	0	1	0	-0.174387	0	0.35447	0.0283685	3.73854	-3.77758	542.33	1	1	0.601616	0.726719
607	2011	21.2487		-0.637201	38	5756	1.22994e+06	0.375514	-0.686658	-0.265109	-0.545342	21.2601	0.197618	-0.240667	0.679399	-5	0.0584034	0.282918	45.9432	1	0	0.288851	0	330000	2.4822	-0.247794	C40	0.210758	0.789242	0	2	0	-0.126695	2	0	0	1	0	0.279751	0	0.150247	0.0279176	4.57532	-3.82352		1	1	0.0008567	0.999835
607	2012	21.2931	0.258742	-0.587195	38	6442.57	1.25739e+06	0.00024021	-0.700735	-0.197804	-0.523047	21.424	0.200974	-0.244067	0.593657	-4	0.0193674	-0.167076	45.9609	1	0	0.225035	0	330000	2.8825	-0.233669	C40	0.152323	0.847677	0	2	0	-0.140773	1	0	0	1	0	0.342548	0	0.379306	0.0714692	5.13719	-3.87823	746.74	1	1	0.119016	0.951826
607	2016	21.3245	-0.282651	0.218004	71	7225.92	561851	-0.107197	0.608451	0.0948047	0.313936	21.8095	-0.198668	0.134533	-0.0658832	0	-0.00076956	0.643884	45.966	1	0	0.0791418	0	330000	18.6932	0.324217	R85	0.110387	0.889613	1	1	1	1.16841	3	462450	0	0	0	0.979346	1	0.448682	0.0316069	-0.169764	-4.0637	656.08	1	4	2.0332	0.161762
607	2017	21.3288	-0.225121	0.589415	71	7590.59	577092	-0.130089	0.538064	0.17555	0.291512	21.8866	-0.1514	0.120933	-0.0723003	1	-0.00530056	-0.354683	46.0484	1	0	0.0727987	0	330000	12.6164	0.109795	R85	0.093767	0.906233	1	1	1	1.09803	3	462450	0	0	0	1.08082	1	0.285459	0.0291786	0.50951	-4.10727	654.1	1	5	2.02347	0.157213
607	2018	21.2826	-0.641603	1.05425	71	8308.75	554523	-0.17265	0.383215	0.244654	0.285193	21.9015	-0.178297	0.120933	-0.264802	2	-0.0178876	-0.4422	46.0268	1	0	0.0591639	0	330000	9.8475	0.0120932	R85	0.076048	0.923952	1	1	1	0.943177	3	462450	0	0	0	0.99834	1	0.293369	0.0719694	-0.130073	-4.1479	609.91	1	3	1.16999	0.36202
607	2019	21.3232	-0.164138	1.71631	71	8736.38	651435	-0.242429	0.186133	0.331782	0.164752	21.9938	-0.081618	0.117333	-0.378755	3	-0.0173936	-0.234347	46.0164	1	0	0.0481377	0	330000	3.3747	-0.216302	R85	0.074888	0.925112	1	1	1	0.746095		385350	0	0	0	1.29723	1	0.384717	0.0262012	1.57012	-4.19137	610.75	1	3	1.20057	0.34648
607	2020	21.2339	-0.152418	2.59749	71	8585.15	542795	-0.2332	0.129824	0.264496	0.257882	21.8938	-0.012084	0.116733	-0.502753	4	-0.0395286	-0.319341	45.9986	1	0	0.0469963	0	330000	-22.0865	-1.11471	R85	0.081869	0.918131	1	1	1	0.689786		385350	0	0	0	1.73359	1	0.302937	0.041836	2.09308	-4.22757	594.11	1	3	1.17589	0.357316
607	2021	21.3988	-0.572293	0.980567	71	8859.64	629041	-0.206298	0.270596	0.380813	0.275319	22.0635	0.020956	0.0997333	-0.597535	5	-0.0209146	-0.142068	45.9351	1	0	0.0360726	0	330000	6.7044	-0.0988121	R85	0.077512	0.922488	1	1	1	0.830559		385350	0	0	1	2.16994	1	0.288857	0.0290685	1.94529	-4.27351	676.24	1	3	1.10282	0.407286
612	2013	22.4488	-0.333536	-0.682635	30	7200.2	1.32289e+06	-0.0447158	0.0580687	-0.263576	0.201436	22.6967	-0.00328425	-0.045675	0.212673	-3.5	0.0507769	-0.215956	45.9817	0	0	0.490176	0	410000	4.6449	-0.171482	C32	0.136304	0.863696	0	1	0	-0.0844636	3	21060	0	0	1	-0.412936	0	0.476825	0.0902232	2.22473	-3.95379	624.78	0	1	0	1
612	2014	22.3814	-0.336586	-0.663914	30	7712.93	1.26498e+06	-0.0278249	-0.0263949	-0.183283	0.178802	22.9367	0.0807227	-0.047675	0.113186	-2.5	0.0128439	0.174016	45.945	0	0	0.34908	0	410000	7.0446	-0.086808	C32	0.12551	0.87449	1	1	0	-0.168927	3	11721060	1	0	1	-0.333904	0	0.309797	0.0132901	0.634121	-3.98488	700.26	1	1	0.0497519	0.982829
612	2015	22.2619	-0.0751509	-0.627182	30	7537.42	1.14992e+06	0.0343928	-0.0263949	-0.129437	0.154658	22.8783	0.0454657	-0.111875	0.0364005	-1.5	-0.0212121	-0.0646656	46.0066	0	0	0.342708	0	410000	-1.3131	-0.381712	C32	0.158656	0.841344	0	1	0	-0.168927	3	8301060	1	0	1	-0.25886	0	0.596883	0.0196797	2.19083	-4.02751	579.03	0	1	0	1
612	2016	22.0909	0.196689	-0.573183	30	7889.01	996447	0.0212495	-0.0123176	-0.0448701	0.126875	22.7087	-0.0235032	-0.072375	-0.0497198	-0.5	-0.0289251	0.583631	45.9385	0	0	0.372536	1	410000	2.6318	-0.242515	C32	0.145911	0.854089	0	1	0	-0.15485	3	3742855	1	0	1	-0.136135	0	0.480885	0.017151	0.88514	-4.07346	489.16	0	1	0	1
612	2017	22.3361	0.0503367	-0.495826	30	8553.36	1.29098e+06	0.055302	0.00175966	0.0470499	0.113074	22.7335	-0.0333743	0.085225	-0.061958	0.5	-0.00558412	0.25741	45.9877	0	0	0.35902	1	410000	3.5006	-0.211859	C32	0.147901	0.852099	0	1	0	-0.140773	3	3480605	1	0	1	0.0116824	0	0.425044	0.0304037	2.15832	-4.11275	538.13	0	1	0	1
612	2018	22.3143	-0.651819	-0.414956	30	9354.14	1.68514e+06	-0.0129931	-0.0263949	0.118926	-0.175123	22.7307	0.0300207	0.086725	-0.027845	1.5	-0.0110821	-0.405505	46.0133	0	0	0.372508	0	410000	-8.198	-0.624648	C32	0.097907	0.902093	1	1	0	-0.168927	3	2961855	1	0	1	0.127736	0	0.501186	0.128407	0.844391	-4.15283	579.32	0	1	0	1
612	2019	22.2838	-0.664937	-0.295414	30	9841.08	1.73323e+06	-0.0397136	-0.0123176	0.236116	-0.233797	22.6711	-0.0175203	0.059425	-0.0698247	2.5	0.0149279	-0.352848	45.8916	0	0	0.379142	0	410000	2.2761	-0.255066	C32	0.123932	0.876068	1	1	0	-0.15485	3	1469000	0	0	1	0.130883	0	0.353679	0.0255254	1.0111	-4.19445	637.55	0	1	0	1
612	2020	22.2802	-0.731001	-0.109428	30	10051.4	1970945	0.0143032	0.0439915	0.219074	-0.365925	22.6886	-0.0785273	0.046225	-0.152912	3.5	-0.0117451	0.0239154	45.9666	0	0	0.342862	0	410000	13.6413	0.145959	C32	0.098525	0.901475	1	1	0	-0.0985408	3	1969000	0	0	1	0.316175	0	0.476725	0.012663	0.489876	-4.234	643.26	0	1	0	1
615	2013	20.2831	-0.485715	-0.696872	26	4416.8	215430	-0.0445343	-0.117311	-0.350561	-0.144745	20.909	-0.157818	-0.153378	-0.61015	-4	0.0265452	0.20806	46.0222	0	0	0.23055	0	420000	-5.3676	-0.524777	C28	0.122763	0.877237	1	1	0	-0.197082	3	4972	0	1	0	-0.258895	0	0.50497	0.225692	3.1166	-3.86424	589.48	1	1	0.0428394	0.985646
615	2014	20.3593	-0.499648	-0.677814	26	4606.77	214339	0.0131127	-0.089156	-0.254481	-0.0634933	21.1231	-0.177287	-0.219078	-0.389892	-3	0.0771852	0.0103896	46.0067	0	0	0.231965	0	420000	2.2688	-0.255324	C28	0.152266	0.847734	0	1	0	-0.168927	3	4972	0	1	0	-0.255536	0	0.539385	0.160411		-3.92946	666.71	0	1	0	1
615	2015	21.6043	-0.803124	-0.647682	26	4530.52	641148	0.292307	-0.0469242	-0.182686	0.0857986	22.717	0.0803088	0.119222	-0.038259	-2	0.0549852	-0.187281	46.0089	0	0	0.0669759	0	420000	13.0819	0.12622	C28	0.228854	0.771146	0	1	0	-0.126695	1	1540280	0	1	1	-0.168975	0	0.200663	0.0142957	-0.268845	-4.03323	555.02	1	2	0.643632	0.592324
615	2016	22.1684	0.0040446	-0.605162	60	4683.75	1.16427e+06	0.0037299	-0.0187697	-0.0883493	0.0533983	22.6427	0.0595538	0.104222	-0.0368366	-1	-0.0273188	-0.0364929	46.032	0	0	0.0722431	1	420000	5.084	-0.155988	K70	0.09635	0.90365	1	1	0	-0.0985408	3	6536454	1	0	1	-0.0509803	0	0.812738	0.0512176	2.01489	-4.07511	567.73	1	2	0.445351	0.734515
615	2017	21.7511	-0.381312	-0.547899	60	4994.11	816544	0.0942512	0.206467	-0.0100451	-0.00916631	22.9376	0.0394518	0.0788222	-0.106192	0	-0.0153818	-0.207049	46.0529	0	0	0.0501883	0	420000	19.8621	0.365462	K70	0.101849	0.898151	1	1	1	0.126695	3	8683771	1	0	1	0.0567113	0	0.384586	0.0101863	3.61535	-4.10484	702.46	1	2	0.614698	0.618055
615	2018	21.784	-0.621353	-0.48608	60	5569.79	780269	-0.0641993	0.0797712	0.0912395	0.0691895	23.2316	0.103508	0.0826222	0.0646382	1	-0.0435728	-0.36755	46.0834	0	0	0.0443731	0	420000	5.0378	-0.157619	K70	0.095733	0.904267	1	1	1	3.13e-08	3	7547692	1	0	1	0.187253	0	0.408076	0.029121	1.55188	-4.12716	693.15	1	2	0.640662	0.600295
615	2019	21.8708	-0.972024	-0.39801	60	5688.02	845066	-0.107167	-0.00469242	0.241112	0.0761882	23.0465	0.0859858	0.0505222	0.0151874	2	-0.00691678	-0.370755	46.0785	0	0	0.0508219	0	420000	4.1091	-0.190388	K70	0.103484	0.896516	1	1	0	-0.0844636	3	7191889	1	0	1	0.226008	0	0.21919	0.0196623	3.40577	-4.17916	630.43	1	2	0.729692	0.576345
615	2020	21.4101	-0.863214	-0.387695	60	5681.07	557460	-0.0998107	0.0375394	0.202299	0.0314804	22.9696	0.0658088	-0.0177778	0.0578273	3	-0.0590898	-0.103016	46.0407	0	0	0.0572718	0	420000	1.9676	-0.265952	K70	0.116759	0.883241	1	1	0	-0.0422318	3	1555043	0	0	1	0.307297	0	0.415153	0.020538	4.46608	-4.22328	471.94	1	2	0.79	0.547115
615	2021	21.1542	-0.152637	-0.469497	60	5871.05	491588	-0.0876895	-0.0469242	0.351472	-0.0986507	22.1868	-0.0995112	-0.0451778	1.04368	4	-0.00643578	1.05369	45.9946	0	0	0.335789	0	420000	-14.6286	-0.851554	K70	0.102946	0.897054	1	1	0	-0.126695	3	1463193	0	0	1	0.388586	0	0.849651	0.0200781	3.99671	-4.27627	537.02	1	3	1.3021	0.284925
619	2012	22.1575	-0.647075	-0.718859	27	3609.84	3.67786e+06	-0.063295	-0.0563091	-0.413249	-1.11006	22.2246	0.0907002	0.0246	0.136297	-4.5	0.0243347	0.11248	46.0171	1	0	0.379483	0	340000	5.8754	-0.128064	C29	0.055461	0.944539	1	1	0	-0.253391	3	0	0	1	1	-0.702559	0	0.382286	0.0810958	2.21428	-3.79685	766.64	0	1	0	1
619	2013	22.1226	-0.797887	-0.709784	27	3958.9	888740	-0.13765	-0.0422318	-0.307583	0.275359	22.1925	0.0473332	0.0185	0.161233	-3.5	-0.0028433	-0.0907032	46.0566	1	0	0.401772	0	340000	4.1699	-0.188243	C29	0.059643	0.940357	1	1	0	-0.239314	3	0	0	1	1	-0.63005	0	0.411892	0.0972728	0.552942	-3.83636	642.78	0	1	0	1
619	2014	22.0853	-0.418139	-0.691668	27	4215.93	1.00333e+06	-0.0197852	-0.0281545	-0.234575	0.116702	22.1245	-0.0128188	0.0352	0.144484	-2.5	0.0158357	0.130099	46.0788	1	0	0.422899	0	340000	3.2627	-0.220254	C29	0.062312	0.937688	1	1	0	-0.225236	3	0	0	1	1	-0.55303	0	0.32688	0.0733419	-0.165736	-3.87503	697.04	0	1	0	1
619	2015	21.9556	-0.85242	-0.664184	27	4188.32	924783	0.0549547	0.0422318	-0.189924	0.0685287	22.0866	-0.0453378	0.0373	0.0638592	-1.5	-0.0067323	0.594878	46.0446	1	0	0.405188	0	340000	3.589	-0.20874	C29	0.065813	0.934187	1	1	0	-0.15485	3	0	0	1	1	-0.428265	0	0.794967	0.0647441	-0.124564	-3.91412	660.28	0	1	0	1
619	2016	21.8816	-0.808054	-0.618524	27	4342.98	886558	0.0386193	1.11e-16	-0.0955032	0.0367453	22.0779	-0.0545598	-0.0037	-0.0210882	-0.5	-0.0072303	0.326494	46.0699	1	0	0.375447	0	340000	2.8447	-0.235003	C29	0.081182	0.918818	1	1	0	-0.197082	3	0	0	1	1	-0.282777	0	0.3409	0.0463927	0.557369	-3.9539	618.76	0	1	0	1
619	2017	21.8507	-0.764068	-0.561708	27	4884.29	861752	0.0193475	-0.0140773	-0.00285614	0.0342365	21.9813	-0.114474	-0.0218	-0.0754609	0.5	-0.0080523	-0.0053412	46.0747	1	0	0.39164	0	340000	0.4791	-0.318474	C29	0.077465	0.922535	1	1	0	-0.211159	3	0	0	1	0	-0.109644	0	0.395511	0.0558172	1.13215	-3.99094	606.46	0	1	0	1
619	2018	21.8515	-0.759958	-0.508239	27	5535.78	853214	-0.0240397	1.11e-16	0.0918289	0.0450625	22.0554	-0.0627968	-0.0231	-0.126067	1.5	-0.0104913	-0.310801	46.0273	1	0	0.345732	0	340000	0.101	-0.331815	C29	0.075168	0.924832	1	1	0	-0.197082	3	0	0	1	1	0.0324659	0	0.351521	0.146327	2.03464	-4.03328	683.92	0	1	0	1
619	2019	22.0082	-0.792827	-0.411809	27	5844.21	948132	-0.0389298	1.11e-16	0.295604	0.0961901	22.122	-0.0288418	-0.0229	-0.207956	2.5	0.0145307	-0.255311	46.0361	1	0	0.298008	0	340000	0.3073	-0.324536	C29	0.082463	0.917537	1	1	0	-0.197082	3	0	0	1	1	0.229688	0	0.230166	0.0765424	0.940646	-4.07498	705.04	0	1	0	1
619	2020	22.0863	-0.825046	-0.28144	27	6025.56	935367	0.0380383	1.11e-16	0.376534	0.187869	22.2843	0.0287772	-0.0219	-0.132193	3.5	-0.0474423	-0.258163	46.0326	1	0	0.273307	0	340000	1.0315	-0.298982	C29	0.076409	0.923591	1	1	0	-0.197082	3	0	0	1	1	0.21552	0	0.393639	0.0792025	1.72825	-4.11752	700.57	1	2	0.437921	0.775221
619	2021	22.303	-0.75588	-0.448519	27	6192.62	1.09241e+06	0.13274	0.0985409	0.479723	0.249366	22.4284	0.152018	-0.0222	0.0568905	4.5	0.0280907	-0.24363	46.0379	1	0	0.285883	0	340000	-3.1496	-0.446514	C29	0.070784	0.929216	1	1	0	-0.0985408	1	0	0	1	1	0.201353	0	0.48692	0.176253	2.82711	-4.15788	641.41	1	1	0.540346	0.72289
622	2012	18.6742		-0.71667	33	4261.99	776254	0.026246	-0.0281545	-0.36058	0.0429576	19.8825	-0.0070379	-0.03049	0.605988	-4.5	0.0209896	-6.67646	46.029	0	0	0.104201	0	430000	6.2507	-0.114821	C35	0.067469	0.932531	1	1	0	-0.239314	1	0	0	1	0	-0.447378	0				-3.64861	626.79	0	1	5.96e-08	1
622	2013	19.0254		-0.707664	33	4570	1.04618e+06	-0.0280874	-0.0281545	-0.262152	0.0957558	19.8793	-0.0345219	0.03591	0.559409	-3.5	-0.0505454	-4.38886	45.9797	0	0	0.0997788	1	430000	5.7884	-0.131133	C35	0.053833	0.946167	1	1	0	-0.239314	1	0	0	1	0	-0.418159	0	0.374907	0.0387668	1.63685	-3.68792	730.47	1	2	0.691716	0.50143
622	2014	17.818		-0.691383	33	4726.09	279243	-0.036908	-0.0140773	-0.175908	0.209084	19.7396	-0.0189089	0.01841	0.419035	-2.5	-0.0648314	-2.10127	45.9832	0	0	0.0997153	0	430000	-43.4434	-1.86829	C35	0.048547	0.951453	1	1	0	-0.225236	3	0	0	1	0	-0.241712	0	0.50967	0.0565149	2.82275	-3.69697	465.44	0	1	0	1
622	2015	17.6666	0.186985	-0.673544	33	4692.02	240010	0.00449357	-0.0422318	-0.116068	0.209084	19.5397	0.0205821	0.01711	0.498428	-1.5	-0.0584904	10.8375	45.9761	0	0	0.131842	0	430000	-51.4638	-2.1513	C35	0.054468	0.945532	1	1	0	-0.253391	3	0	0	1	0	-0.125723	0	0.538476	0.0305581	7.41097	-3.68977		0	1	0	1
622	2016	17.5501		-0.643048	33	4993.63	303404	0.0368921	-0.0140773	-0.0346165	-0.141776	19.9607	0.117883	0.02081	-0.0759261	-0.5	-0.0699304	4.74256	45.9744	0	0	0.0487267	0	430000	56.114	1.64462	C35	0.047547	0.952453	1	1	0	-0.225236	3	0	0	1	0	0.0143866	0	0.752161	0.104715	3.55861	-3.82518		0	1	0	1
622	2017	17.8885	-0.56746	-0.604738	33	5683.42	304316	0.0110746	0.0422318	0.0316158	0.19366	19.7957	0.0722371	0.01711	-0.20021	0.5	-0.0808684	-1.35239	45.986	0	0	0.0507505	0	430000	-45.2409	-1.93172	C35	0.04647	0.95353	1	1	0	-0.168927	3	0	0	1	0	0.0942405	0	0.510581	0.14288	5.00704	-3.82961		0	1	0	1
622	2018	19.0906	-0.548519	-0.561506	33	6302.89	1.32032e+06	-0.0203701	0.0140773	0.0977938	-0.0718179	19.6502	-0.0215469	0.00711	-0.373978	1.5	-0.0643284	2.84995	45.9762	0	0	0.049335	0	430000	4.43	-0.179065	C35	0.054055	0.945945	1	1	0	-0.197082	1	0	0	1	0	0.252461	0	0.197992	0.0127566	6.11878	-3.8363	181.12	1	2	0.656972	0.631566
622	2019	19.6608	-0.553424	-0.504318	33	6648.08	2.52275e+06	-0.0381889	0	0.180957	-0.149049	19.5725	-0.103589	0.00091	-0.357556	2.5	0.246176	-0.159944	45.9834	0	0	0.0542038	0	430000	3.0685	-0.227106	C35	0.062775	0.937225	1	1	0	-0.211159	1	0	0	1	0	0.263869	0	0.39871	0.0166714	6.56342	-3.85777	692.51	1	2	0.576467	0.70891
622	2020	19.6538	-0.541708	-0.420787	33	6719.4	2.58039e+06	0.0213459	0.0281545	0.270022	-0.178681	19.7761	0.0252211	-0.03889	-0.478094	3.5	-0.0367604	-2.13276	45.9858	0	0	0.0391993	0	430000	0.8968	-0.303735	C35	0.085994	0.914006	1	1	0	-0.183004	3	0	0	1	0	0.262261	0	0.398439	0.0320976	3.12265	-3.94522	587.85	1	2	0.553249	0.684679
622	2021	19.684	-0.566502	-0.524494	33	6942.31	2.74197e+06	0.0235022	0.0422318	0.368935	-0.209218	19.6529	-0.0503189	-0.04799	-0.597096	4.5	0.15859	-1.61834	45.9864	0	0	0.0393659	0	430000	0.498	-0.317807	C35	0.067025	0.932975	1	1	0	-0.168927	1	0	0	1	0	0.260653	0	0.485422	0.0613607	1.93482	-3.95691	656.76	1	3	1.00766	0.483966
623	2007	20.555	0.422926	-0.741216	25	1311.1	35214442	0.693959	-0.0623422	-0.728002	-4.06244	22.4529	0.0270224	0.0309014	-0.422872	-6.5	0.0183969	4.08516	45.9845	0	0	0.153374	0	220000	259.072	8.80607	C27	0.03689	0.96311	1	1	0	-0.15485	1	106470	0	1	1	-0.874085	0	0.352796	0.0288557	4.53962	-3.71776	743.01	1	1	0.317213	0.842723
623	2008	20.6484	0.169172	-0.740512	25	1362.9	31993855	0.940797	-0.132729	-0.534803	-3.87319	22.4772	0.00477036	0.0449014	-0.478141	-5.5	0.00783593	-0.0959549	46.1757	0	0	0.141634	0	220000	104.738	3.36032	C27	0.034313	0.965687	1	1	0	-0.225236	3	106470	0	1	1	-0.813158	0	0.265396	0.0267561	1.34312	-3.7576	796.62	1	1	0.235341	0.88181
623	2009	20.7485	-0.199585	-0.737718	25	1574.2	279737	0.543554	-0.0904967	-0.411676	0.966367	22.6921	-0.0210646	0.0123014	-0.537682	-4.5	0.00361793	1.74205	46.0757	0	0	0.107648	0	220000	160.421	5.32514	C27	0.031055	0.968945	1	1	0	-0.183004	3	106470	0	1	1	-0.76524	0	0.676211	0.0626202	1.05692	-3.79391	788.72	1	1	0.195737	0.906695
623	2010	20.8306	0.0260475	-0.734487	25	1805.4	223022	0.983796	-0.104574	-0.239273	1.2751	22.7899	-0.0224886	-0.0322986	-0.654784	-3.5	0.00201393	0.475786	46.147	0	0	0.08683	0	220000	130.015	4.25225	C27	0.02495	0.97505	1	1	0	-0.197082	3	106470	0	1	1	-0.638456	0	0.614708	0.0503654	0.874208	-3.83092	879.77	1	1	0.0487412	0.983247
623	2011	20.8589	-0.0194125	-0.740256	25	2004.1	40901095	-0.0544527	0.0925078	-0.0427801	-3.90829	23.0339	-0.00729664	-0.0172986	-0.532895	-2.5	-0.00115007	-0.476124	46.1406	0	0	0.0768496	0	220000	203.126	6.83199	C27	0.04983	0.95017	1	1	1	3.13e-08	1	127764	0	1	1	-0.524373	0	0.407474	0.0537953	1.1079	-3.85987	800.05	1	1	0.0692122	0.97441
623	2012	21.0917	0.089988	-0.737199	25	2256.96	356993	-0.443902	-0.104574	0.0784062	1.06574	23.1177	0.00511736	-0.0536986	-0.200654	-1.5	-0.00352607	-0.50859	46.2062	0	0	0.0985269	0	220000	51.1683	1.47011	C27	0.02475	0.97525	1	1	0	-0.197082	1	166094	0	1	1	-0.451932	0	0.448608	0.0643381	1.17755	-3.89489	739.91	1	1	0.0441429	0.985123
623	2013	21.3946	0.138386	-0.734439	25	2372.1	456570	-0.482608	-0.104574	0.166814	1.12262	23.217	0.0147364	-0.0455986	-0.0198769	-0.5	0.00064993	-0.55514	46.0852	0	0	0.106886	0	220000	62.7266	1.87795	C27	0.02633	0.97367	1	1	0	-0.197082	3	166094	0	1	1	-0.37674	0	0.858517	0.0661123	0.172599	-3.92821	750.18	1	1	0.0433672	0.986618
623	2014	21.5298	0.0709505	-0.730688	25	2612.34	490927	-0.364149	-0.132729	0.222819	1.18525	23.3457	-0.0244446	-0.0729986	0.204811	0.5	0.00848793	0.255505	46.1333	0	0	0.117651	0	220000	76.4666	2.36277	C27	0.026696	0.973304	1	1	0	-0.225236	3	516094	0	1	1	-0.347471	0	0.46952	0.027942	-0.087085	-3.95829	703.31	1	1	0.100125	0.961916
623	2015	21.5712	-0.0857774	-0.726437	25	2511.5	557355	-0.228914	0.050276	0.241112	1.09973	23.7107	0.00836936	-0.0458986	0.308503	1.5	0.00145693	-0.468836	46.1795	0	0	0.0906019	0	220000	131.09	4.29018	C27	0.031096	0.968904	1	1	0	-0.0422318	3	516094	0	1	1	-0.269604	0	0.7528	0.0229209	-0.576034	-3.96242	721.88	1	1	0.179715	0.932116
623	2016	21.73	-0.118676	-0.718734	25	2654.82	697781	-0.323426	0.00804415	0.294138	1.03387	23.7359	-0.0329976	0.0363014	0.477567	2.5	-0.00536307	-0.527227	46.3045	0	0	0.104619	0	220000	71.8102	2.19847	C27	0.030172	0.969828	1	1	0	-0.0844636	3	516094	0	1	1	-0.134924	0	0.709291	0.0407226	-0.036283	-3.99952	673.61	1	1	0.120596	0.953412
623	2017	21.8141	-0.163483	-0.709593	25	2868.76	888323	-0.292863	0.0643532	0.311985	0.876524	23.8077	-0.0447876	0.0561014	0.458592	3.5	-0.00996707	-0.68573	46.1481	0	0	0.0955406	0	220000	72.2367	2.21352	C27	0.028249	0.971751	1	1	0	-0.0281545	3	647464	0	1	1	-0.0358692	0	0.497325	0.041518	0.126142	-4.03096	716.58	1	1	0.134026	0.948585
623	2018	21.9245	-0.0869393	-0.698046	25	3001.06	874067	-0.303815	0.13474	0.325981	1.00306	23.9284	0.0333644	0.0431014	0.448967	4.5	-0.00490707	-1.10244	46.2217	0	0	0.0838655	0	220000	30.8365	0.752697	C27	0.029647	0.970353	1	1	1	0.0422318	3	958464	0	1	1	0.129876	0	0.431042	0.0698948	0.224581	-4.05557	638.51	1	1	0.206598	0.915644
623	2019	21.8509	0.398051	-0.68101	25	2897.63	772674	-0.31138	0.176971	0.0797873	1.05281	23.9737	0.0249874	0.0430014	0.483191	5.5	-0.00161707	-1.05075	46.2065	0	0	0.0829428	0	220000	48.2909	1.36858	C27	0.035132	0.964868	1	1	1	0.0844636	3	1023235	0	1	1	0.165812	0	0.418594	0.0476418	0.343675	-4.08947	696.3	1	1	0.262469	0.886034
623	2020	21.5349	-0.891327	-0.659516	25	2870.06	504628	-0.356597	0.205126	0.235493	1.16286	24.0321	0.0347124	0.00118236	0.465274	6.5	-0.0159291	-1.08771	46.2541	0	0	0.0768459	0	220000	73.2143	2.24801	C27	0.036148	0.963852	1	1	1	0.112618	3	1353235	0	1	1	0.165129	0	0.567051	0.040218	0.353842	-4.12134	717.21	1	1	0.567836	0.734672
625	2007	23.3423	-2.27241	-0.741861	35	1176.9	1.72369e+06	-5.29111	-0.269479	-1.10507	-1.10513	23.3872	-0.115258	0.0481857	-1.23784	-7.28571	0.00438907	0.386572	46.2922	1	0	0.235632	0	500000	4.6662	-0.170731	C37	0.110379	0.889621	1	1	0	-0.253391	3	2662	0	0	1	-0.339923	0	0.287214	0.0149019	3.01641	-3.55479	723.58	0	1	0	1
625	2008	23.3167	-1.13842	-0.739399	35	1281.7	1.539e+06	1.15331	-0.185016	-0.898436	-1.0174	23.4555	-0.0812462	0.00088571	-1.25244	-6.28571	0.0479331	0.259743	46.241	1	0	0.216882	0	500000	0.1337	-0.330661	C37	0.088784	0.911216	1	1	0	-0.168927	1	12775	0	0	1	-0.343826	0	0.313613	0.0221498		-3.5887	753.18	0	1	0	1
625	2009	23.9503	-1.51998	-0.734909	35	1440.9	2.70397e+06	-1.35331	-0.185016	-0.658186	-0.947414	23.9208	0.0568948	0.0127857	-1.30923	-5.28571	0.0877181	0.132914	46.1957	1	0	0.128681	0	500000	4.559	-0.174513	C37	0.202476	0.797524	0	1	0	-0.168927	2	12775	0	0	1	-0.282217	0	0.335796	0.0087841	0.98815	-3.57658	887.59	0	1	0	1
625	2011	24.0024	-2.45218	-0.734379	35	1801.2	1.74672e+06	0.902016	-0.21317	-0.249237	-0.458323	24.3215	0.0193828	-0.00021429	-0.435825	-3.28571	0.00946207	-0.273507	46.3304	1	0	0.206448	0	500000	3.4389	-0.214036	C37	0.220385	0.779615	0	1	0	-0.197082	3	22995	0	0	1	-0.0670424	0	0.405699	0.0286469	3.92376	-3.59676	766.53	0	1	0	1
625	2012	24.1064	-2.66867	-0.730209	34	2069.65	1.94139e+06	-1.12939	-0.21317	-0.128842	-0.459969	24.5545	0.0866298	0.0215857	-0.00272409	-2.28571	-0.00125893	-0.0697924	46.3709	1	0	0.252181	0	500000	4.8147	-0.165491	C36	0.236953	0.763047	0	1	0	-0.197082	1	22995	0	0	1	-0.0385084	0	0.366695	0.0229214	4.44121	-3.59563	755.82	0	1	0	1
625	2013	24.3735	-2.68318	-0.724108	34	2380.8	1.2463e+06	-4.74615	-0.170938	-0.0238232	0.250327	24.7004	0.0710678	-0.0284143	0.163999	-1.28571	-0.00516093	0.288768	46.5091	1	0	0.257474	0	500000	9.0643	-0.0155423	C36	0.237078	0.762922	0	1	0	-0.15485	1	22995	0	0	1	0.0684957	0	0.901523	0.0264511	2.67035	-3.60749	814.94	0	1	0	1
625	2014	24.6919	-1.96694	-0.717964	34	2589.89	1.54446e+06	-1.054	-0.199093	0.0778751	0.354294	24.9673	0.0550818	-0.0524143	0.222653	-0.285714	0.00137607	0.321702	46.8027	1	0	0.209077	0	500000	14.6176	0.180408	C36	0.254895	0.745105	0	1	0	-0.183004	2	30949	0	0	1	0.131873	0	0.870956	0.0261027	1.25171	-3.59129	749.31	0	1	0	1
625	2015	24.9245	-1.85869	-0.707087	34	2737.71	1.78262e+06	1.73814	-0.0583201	0.167202	0.443509	25.2165	0.0381668	-0.0334143	0.176296	0.714286	0.0311831	0.115615	47.2731	1	0	0.155568	0	500000	15.7227	0.219402	C36	0.337804	0.662196	0	1	0	-0.0422318	1	25200	0	0	1	0.172906	0	0.740645	0.0114349	-0.023739	-3.57327	777.15	0	1	0	1
625	2016	25.0869	-1.52943	-0.692929	34	2880.1	1.90762e+06	2.00788	0.0683753	0.278865	0.538098	25.3915	0.0133298	-0.0101143	0.283237	1.71429	-0.00947193	-0.10388	47.8032	1	0	0.145338	0	500000	13.7747	0.150666	C36	0.330877	0.669123	0	1	1	0.0844636	3	25200	0	0	1	0.353451	0	0.759596	0.0256237	0.59285	-3.56935	830.55	0	1	0	1
625	2017	25.1054	-1.15927	-0.676811	34	3274.89	2.04436e+06	2.25051	0.180993	0.35993	0.48741	25.3879	-0.0268762	0.0158857	0.49023	2.71429	-0.0517529	-0.246837	48.0714	1	0	0.179411	0	500000	9.2302	-0.00968843	C36	0.314477	0.685523	0	1	1	0.197082	3	25200	0	0	1	0.483901	0	0.875754	0.0321079	1.70249	-3.61029	800.69	0	1	0	1
625	2018	24.9174	-0.841387	-0.649687	34	3650.73	1.84014e+06	2.07674	0.195071	0.398439	0.40464	25.2611	-0.0733112	0.0155857	0.641977	3.71429	-0.0232039	-0.504935	47.9545	1	0	0.237034	0	500000	1.0834	-0.297151	C36	0.303914	0.696086	0	1	1	0.211159	3	25200	0	0	1	0.569504	1	0.671165	0.0482415	2.74432	-3.68233	637.66	0	1	0	1
625	2019	24.9802	-0.929814	-0.62521	34	3678.8	1.92023e+06	2.4586	0.0965298	0.538272	0.424835	25.3043	-0.0297042	0.0285857	0.8373	4.71429	-0.0429509	-0.330612	47.3626	1	0	0.275976	0	500000	-3.7808	-0.468786	C36	0.262582	0.737418	0	1	1	0.112618	1	25200	0	0	1	0.701009	1	0.419613	0.012781	2.36733	-3.71156	557.77	0	1	0	1
625	2020	25.1608	-1.08934	-0.597382	34	3640.08	2.0985e+06	1.13818	0.279534	0.568695	0.516618	25.5184	-0.0219322	0.00508571	0.818566	5.71429	-0.0885659	0.0395166	46.9823	1	0	0.218665	0	500000	3.9571	-0.195751	C36	0.245581	0.754419	0	1	1	0.295623	3	25200	0	0	1	0.664969	1	0.473547	0.0066895	1.08891	-3.69586	705.9	0	1	0	1
625	2021	25.3786	-1.16157	-0.627638	34	3751.11	2.47719e+06	-0.151393	0.673698	0.67432	0.568501	25.6315	0.00777479	-0.0240143	0.603802	6.71429	0.0403041	-0.0152634	47.544	1	0	0.157528	0	500000	3.6581	-0.206302	C36	0.227262	0.772738	0	1	1	0.689786	3	3966160	1	0	1	0.628929	1	0.850658	0.0056708	0.06548	-3.70482	868.35	0	1	0	1
628	2020	22.434	-0.512745	-0.336436	45	9124.58	5.04383e+06	0	0	0	0	22.8442	0	0	0	0	0	0	47.9375	1	0	0.00594984	0	510000	5.1603	-0.153296	E47	1	0	0	3	1	0.872791	1	0	0	1	1	0.456804	0	0.4512	0.146011	3.30498	-4.2689	616.78	1	2	0.642398	0.682347
629	2010	24.4902		-0.700107	29	4156.4	581149	10.944	0.040952	-0.648211	2.20108	24.8131	0.218373	-0.00965455	1.39975	-5.90909	-0.002504	0.287263	46.0288	1	0	0.494741	0	510000	2.5395	-0.245772	C31	0.079594	0.920406	1	1	0	-0.0422318	2	3644	0	0	1	-0.546133	0	0.179016	0.0133056	2.86243	-3.58451	604.38	1	1	0.655251	0.684723
629	2012	23.4707	0.474364	-0.698247	8	5498.18	961521	2.35241	-0.0435116	-0.313319	0.677511	24.1592	-0.00298536	-0.00815455	0.192952	-3.90909	-0.070499	-0.325757	45.8789	1	0	0.284602	1	510000	4.2752	-0.184527	B08	0.665362	0.334638	0	1	0	-0.126695	1	5465	0	0	1	-0.352883	0	0.484443	0.007742	3.58731	-3.78265	717.24	1	4	1.31861	0.301663
629	2013	23.4707	-0.829922	-0.68976	8	6283.3	897072	-1.02411	-0.15613	-0.21653	0.746844	24.2998	0.0699126	-0.00815455	0.160999	-2.90909	-0.066562	-0.632267	45.9557	1	0	0.2395	0	510000	4.0068	-0.193998	B08	0.612946	0.387054	0	1	0	-0.239314	3	1092	0	0	1	-0.257278	0	0.716653	0.0117816	2.68402	-3.80035	549.21	1	4	1.25218	0.333096
629	2014	23.5434	-0.765892	-0.663255	8	6608.48	901483	-0.511211	-0.170207	-0.142365	0.814694	24.6811	0.260081	-0.00815455	0.207105	-1.90909	-0.081994	-0.485145	45.8892	1	0	0.171285	0	510000	-38.2566	-1.68528	B08	0.675763	0.324237	0	1	0	-0.253391	1	0	0	0	1	-0.142647	0	0.610875	0.0051756	3.19972	-3.77131	359.71	1	3	1.21985	0.351235
629	2015	23.1584	-0.841196	-0.646781	8	6798.26	667258	-0.777455	-0.127975	-0.0965449	0.730556	24.7488	0.31838	0.00704545	1.32055	-0.909091	-0.114243	-0.467383	45.1823	1	0	0.487394	0	510000	-18.8773	-1.00147	B08	0.277674	0.722326	0	1	0	-0.211159	3	100000	0	0	1	-0.04008	0	0.551364	0.0027126	3.80592	-3.79774		1	4	1.29909	0.302625
629	2016	23.0851		-0.599764	8	7294.47	2.48769e+06	-1.49652	-0.0435116	-0.0124087	-0.658724	22.9872	0.117571	0.00704545	-1.06247	0.0909091	-0.124819	-0.257444	45.2347	1	0	0.26182	0	510000	-54.4538	-2.2568	B08	0.616247	0.383753	0	1	0	-0.126695	3	200000	0	0	1	0.0487843	0	0.586719	0.0048063	3.44241	-4.06238		1	4	1.47086	0.275576
629	2017	22.9678		-0.545162	8	7693.62	2.69901e+06	-1.83701	0.0127975	0.0975207	-0.857546	23.0721	0.0591676	0.00704545	-0.441329	1.09091	0.057886	-0.0475052	44.8092	1	0	0.447617	0	510000	10.7798	0.0449897	B08	0.56454	0.43546	0	1	0	-0.0703863	3	200000	0	0	1	0.24328	0	0.483906	0.0081071		-4.09768		1	3	1.12577	0.341647
629	2018	23.442	-0.653432	-0.483587	30	9068.55	4471071	-1.36905	0.0691066	0.18807	-0.888041	23.1969	-0.155719	0.00704545	-0.487828	2.09091	0.132396	0.162433	46.1362	1	0	0.377142	0	510000	26.484	0.599118	C32	0.097907	0.902093	1	1	0	-0.0140772	1	200000	0	0	1	0.333515	0	0.700131	0.0033197	-0.31499	-4.12963	183.65	1	3	1.01027	0.417005
629	2019	23.3003	-0.694613	-0.406367	30	9443.51	3.89771e+06	-1.55656	0.167647	0.319945	-0.892474	23.2856	-0.250771	0.00704545	-0.507233	3.09091	0.137469	-0.0220386	46.4082	1	0	0.338497	0	510000	12.6344	0.11043	C32	0.123932	0.876068	1	1	1	0.0844636	3	200000	0	0	1	0.404027	0	0.355148	0.0050216	-2.25108	-4.1631	747.72	1	3	1.05743	0.384957
629	2020	23.0821	-0.529592	-0.336436	30	9124.58	3325656	-2.20548	0.0972611	0.361242	-0.95197	23.1785	-0.348485	0.00704545	-0.509058	4.09091	0.02532	-0.0234075	46.294	1	0	0.376092	0	510000	2.3976	-0.250779	C32	0.098525	0.901475	1	1	1	0.0140773	3	8900	0	0	1	0.456804	0	0.341919	0.0059314	0.403543	-4.21091	711.77	1	3	1.12931	0.349082
629	2021	23.3666	-0.831822	-0.46358	30	9338.87	4.28928e+06	-2.51901	0.15357	0.462601	-0.921932	23.0467	-0.285522	-0.00815455	-0.273438	5.09091	0.10755	1.81125	46.1686	1	0	0.543063	0	510000	11.9167	0.0851056	C32	0.128964	0.871036	1	1	1	0.0703864	1	8900	0	0	1	0.509581	0	0.560625	0.003626	1.21841	-4.25915	672.07	1	3	1.07003	0.385814
630	2010	24.661	-1.85495	-0.718817	30	2798.7	3.31035e+06	4.58373	-0.0972611	-0.667429	0.0110696	24.1944	0.106231	0.118418	-0.373142	-5.90909	0.023156	0.858829	46.3528	1	0	0.317044	0	340000	2.0117	-0.264396	C32	0.136014	0.863986	0	1	0	-0.183004	2	600	0	0	1	-0.85393	0	0.442371	0.0216512	5.38471	-3.73723	793.34
630	2012	25.0704	-2.03767	-0.718859	30	3609.84	4.83896e+06	-0.842961	-0.0972611	-0.346507	0.0408201	24.4095	0.0605338	0.0556882	-0.386963	-3.90909	0.015719	0.0765186	46.0147	1	0	0.252176	0	340000	1.0245	-0.299229	C32	0.135928	0.864072	0	1	0	-0.183004	3	600	0	0	1	-0.702559	0	0.320702	0.0208851	5.14458	-3.78177	801.4	0	1	0	1
630	2013	25.0562	-1.6536	-0.709784	30	3958.9	4722223	-1.82804	-0.0691066	-0.24084	0.0509775	24.4058	0.0624388	0.0535882	-0.107014	-2.90909	-0.014622	-0.236709	45.8778	1	0	0.334865	0	340000	0.7319	-0.309554	C32	0.136304	0.863696	0	1	0	-0.15485	3	600	0	0	1	-0.63005	0	0.460185	0.0431336	3.12099	-3.82241	754.13	0	1	0	1
630	2014	25.2099	-0.998381	-0.691668	30	4215.93	5.45836e+06	0.469379	0.0857434	-0.167832	0.0598045	24.5719	0.0293678	0.0772882	0.0237901	-1.90909	0.007433	-0.0735694	45.7098	1	0	0.323267	0	340000	0.3831	-0.321861	C32	0.12551	0.87449	1	1	1	3.13e-08	3	41700	0	0	1	-0.55303	0	0.34461	0.0192998	2.25465	-3.83237	766.37	0	1	0	1
630	2015	25.188	-1.51444	-0.664184	30	4188.32	5.41378e+06	0.2115	-0.0831839	-0.123181	0.0461298	24.5113	0.0320828	-0.0403118	0.0504584	-0.909091	-0.053609	0.149491	45.6471	1	0	0.352748	0	340000	-0.8351	-0.364846	C32	0.158656	0.841344	0	1	0	-0.168927	3	196000	0	0	1	-0.428265	0	0.264913	0.0010974	1.33791	-3.88361	660.01	0	1	0	1
630	2016	25.1854	-1.56844	-0.618524	30	4342.98	5.39891e+06	-0.213481	-0.0550293	-0.0287603	0.0463167	24.5209	-0.0298072	-0.0709118	0.0491738	0.0909091	-0.014932	-0.0270025	45.4844	1	0	0.348927	0	340000	0.3785	-0.322024	C32	0.145911	0.854089	0	1	0	-0.140773	3	158500	0	0	1	-0.282777	0	0.544167	0.003215	1.45731	-3.92185	737.85	0	1	0	1
630	2017	25.1352	-1.45833	-0.561708	30	4884.29	5.19017e+06	-0.633763	-0.0972611	0.0638868	0.035545	24.5902	-0.0254012	-0.0360118	0.00044794	1.09091	-0.026656	-0.0631455	45.9888	1	0	0.310084	0	340000	0.9244	-0.302761	C32	0.147901	0.852099	0	1	0	-0.183004	3	50000	0	0	1	-0.109644	0	0.477314	0.0037833	2.97588	-3.94891	735.23	0	1	0	1
630	2018	25.1611	-1.4551	-0.508239	30	5535.78	5.35544e+06	-0.828646	-0.0831839	0.158572	0.0300521	24.5731	-0.0514112	-0.0358118	0.202038	2.09091	-0.068567	-0.270033	46.1585	1	0	0.385858	0	340000	1.1867	-0.293506	C32	0.097907	0.902093	1	1	0	-0.168927	3	50000	0	0	1	0.0324659	0	0.438199	0.0096269	1.06352	-3.99213	674.36	0	1	0	1
630	2019	25.255	-1.47285	-0.411809	30	5844.21	6.07607e+06	-0.427603	0.254671	0.362347	-0.00231156	24.5926	-0.0543732	-0.0288118	0.227313	3.09091	0.039064	-0.208629	45.9831	1	0		0	340000	1.115	-0.296036	C32	0.123932	0.876068	1	1	1	0.168927	3	0	0	0	1	0.229688	0	0.17032	0.0022613	2.05187	-4.02845	750.83	0	1	5.96e-08	1
630	2020	25.3228	-1.55828	-0.28144	30	6025.56	6.88582e+06	-0.105875	0.184284	0.443277	-0.05957	24.678	-0.0326692	-0.0171118	0.252587	4.09091	-0.022737	-0.171765	46.4126	1	0	0.365443	0	340000	0.9933	-0.30033	C32	0.098525	0.901475	1	1	1	0.0985409	3	124200	0	0	1	0.21552	0	0.338532	0.0033818	2.54874	-4.05192	725.96	0	1	0	1
630	2021	25.5987	-1.19272	-0.448519	30	6192.62	11074514	-0.384238	0.0575888	0.546466	-0.258834	24.652	-0.0969922	-0.0760118	0.0613107	5.09091	0.115751	-0.0339824	46.4285	1	0	0.309793	0	340000	2.7646	-0.237829	C32	0.128964	0.871036	1	1	0	-0.0281545	1	134200	0	0	1	0.201353	0	0.547165	0.0018264	1.91181	-4.09703	862.56	1	2	0.470656	0.705422
635	2012	21.7241	-0.744623	-0.750992	24	591.045	844933	0.00163388	0.032847	-0.267781	0.283016	22.0114	0.10521	0.0481889	0.35651	-4.44444	0.00993689	-0.318674	46.8718	1	0	0.787651	0	640000	1.1357	-0.295306	C26	0.015097	0.984903	1	1	0	-0.140773	3	0	0	1	1	-0.0396608	0	0.291542	0.154281	1.79638	-3.79195	658.24	1	2	0.515605	0.697996
635	2013	21.7312	-0.631854	-0.750862	24	627.2	953026	-0.0184418	-0.0375394	-0.183028	0.169688	21.9907	0.0717921	0.0114889	0.287667	-3.44444	0.0373399	-0.276585	45.9455	1	0	0.750621	0	640000	2.9611	-0.230896	C26	0.027872	0.972128	1	1	0	-0.211159	3	0	0	1	0	0.0808723	0	0.392956	0.10555	0.521592	-3.83127	690.61	1	2	0.503317	0.701066
635	2014	21.3822	-0.616468	-0.746174	24	688.27	754056	-0.0284429	-0.0375394	-0.128476	0.0548135	21.8537	-0.0493259	0.00268889	0.224578	-2.44444	-0.00708111	-0.112656	45.9938	1	0	0.808164	0	640000	2.8629	-0.234361	C26	0.02389	0.97611	1	1	0	-0.211159	3	0	0	1	0	0.169653	0	0.658808	0.181569	-0.338657	-3.86581	693.3	1	1	0.0244281	0.992621
635	2015	21.2514	-0.987725	-0.745052	24	636.63	671611	0.0241947	-0.0375394	-0.0824373	0.0398761	21.8687	-0.0440959	-0.0246111	0.142168	-1.44444	-0.0182251	0.235889	45.993	1	0	0.733186	0	640000	1.8094	-0.271534	C26	0.033968	0.966032	1	1	0	-0.211159	3	0	0	1	0	0.305178	0	0.902415	0.0989881	0.171339	-3.90648	671.66	1	1	0.0169367	0.995191
635	2016	21.1908	-0.596734	-0.742712	24	716.43	684413	0.0145252	-0.00938485	-0.00791852	-0.0396386	21.9263	-0.0249859	-0.0248111	0.0533015	-0.444444	-0.0338791	1.62029	46.0038	1	0	0.633316	0	640000	7.6188	-0.0665472	C26	0.037165	0.962835	1	1	0	-0.183004	3	0	0	1	0	0.415573	0	0.320385	0.0279515	0.745087	-3.9489	668.07	1	1	0.0169334	0.995192
635	2018	21.41	-0.192414	-0.740691	24	881.03	914895	-0.00668119	0.00469242	0.128541	-0.110717	21.8662	0.00098211	0.0245889	-0.125328	1.55556	-0.0135041	-0.328204	46.0156	1	0	0.562507	0	640000	1.4148	-0.285457	C26	0.036201	0.963799	1	1	0	-0.168927	3	0	0	1	0	0.689914	1	0.424724	0.0975498	-2.09733	-4.02637	682.57	1	1	0.0148052	0.995887
635	2019	21.4591	-1.04208	-0.738989	24	828.308	957436	-0.0274024	-0.00938485	0.130809	-0.10704	21.8541	-0.0179289	-0.0107111	-0.229808	2.55556	0.0314899	-0.399739	46.0205	1	0	0.51286	0	640000	2.5712	-0.244653	C26	0.038568	0.961432	1	1	0	-0.183004	3	0	0	1	0	0.716337	1	0.433675	0.135134	0.737633	-4.06583	678.25	1	1	0.0125466	0.996604
635	2020	21.3937	-1.04986	-0.735103	24	839.19	918769	0.00762456	0.0187697	0.136526	-0.131182	21.8656	-0.0162939	-0.00781111	-0.332445	3.55556	-0.0484711	-0.415613	46.0201	1	0	0.457532	0	640000	3.8383	-0.199943	C26	0.044079	0.955921	1	1	0	-0.15485	3	0	0	1	0	0.75444	1	0.502764	0.100706	0.097045	-4.10635	678.74	1	1	0.0124219	0.996642
635	2021	21.554	-1.06756	-0.737064	24	866.12	1.10869e+06	0.0329899	0.0750788	0.273765	-0.158816	21.8403	-0.0253539	-0.0190111	-0.376643	4.55556	0.0423939	-0.00470589	46.0241	1	0	0.448976	0	640000	0.1921	-0.328601	C26	0.039543	0.960457	1	1	0	-0.0985408	3	0	0	1	0	0.792542	1	0.510489	0.0445837	0.254738	-4.14519	668.52	1	1	0.0111803	0.997027
636	2010	21.4332	-1.16823	-0.46061	37	9624.6	235492	2.21163	-0.0164235	-0.443114	0.210646	21.916	-0.0229604	-0.0454042	-0.504477	-5.5	0.0306654	0.779767	46.0228	1	0	0.298328	0	440000	12.4436	0.103697	C39	0.084573	0.915427	1	1	0	-0.0703863	1	0	0	1	0	-0.0245751	0	0.500723	0.0183832	-0.126541	-3.78849	737.86	1	2	1.36046	0.348214
636	2011	21.4565	-1.27106	-0.54393	37	10792.8	266738	0.80806	-0.0164235	-0.315859	0.109355	21.9201	0.0137436	-0.0214042	-0.392326	-4.5	0.0313994	-0.422403	46.0392	1	0	0.332373	0	440000	8.4015	-0.0389294	C39	0.070356	0.929644	1	1	0	-0.0703863	3	0	0	1	0	0.010681	0	0.194574	0.0217755	2.06071	-3.82865	646.23	1	2	0.487041	0.6915
636	2012	21.4578	-1.18679	-0.44725	37	12468	303829	0.194046	0.0117311	-0.253151	-0.019556	21.9108	0.0379426	-0.00050417	-0.356607	-3.5	0.00722742	-0.42906	46.0456	1	0	0.347681	0	440000	3.4274	-0.214442	C39	0.064357	0.935643	1	1	0	-0.0422318	3	0	0	1	0	0.0709233	0	0.225248	0.0341398	2.62218	-3.86828	663.79	1	2	0.590794	0.59881
636	2013	21.5256	-0.107304	-0.294213	37	14706.1	358691	-0.716298	-0.100887	-0.16919	-0.1178	22.0762	0.110533	-0.00050417	-0.343535	-2.5	0.00974242	-0.653384	46.043	1	0	0.298534	0	440000	4.0719	-0.191701	C39	0.054426	0.945574	1	1	0	-0.15485	3	0	0	1	1	0.178469	0	0.236315	0.0381612	1.58876	-3.91385	645.66	1	2	0.604557	0.585942
636	2014	21.5333	-0.17749	-0.0859726	37	14943.4	421749	-0.567664	-0.100887	-0.0933412	-0.272058	22.3492	-0.0327074	0.0516958	-0.310327	-1.5	0.0178774	-0.469667	46.0487	1	0	0.234894	0	440000	4.3375	-0.182329	C39	0.050204	0.949796	1	1	0	-0.15485	3	0	0	1	1	0.233414	0	0.471349	0.0465152	-0.150643	-3.9579	656.98	1	2	0.532868	0.651513
636	2015	21.3857	-0.193586	0.200898	37	14479.7	276056	-0.301232	-0.044578	-0.0317207	0.0042083	22.6085	-0.0178134	0.0313958	-0.0182573	-0.5	-0.0454316	-0.332259	46.0414	1	0	0.242707	0	440000	3.4086	-0.215105	C39	0.053668	0.946332	1	1	0	-0.0985408	3	0	0	1	1	0.318718	0	0.399047	0.0145638	0.304099	-3.99582	631.2	0	1	0	1
636	2016	21.7437	-0.276641	0.712147	37	14349	388727	-0.373286	-0.0868098	0.0603885	0.0198833	22.6167	0.0279986	0.0270958	0.066824	0.5	-0.0334626	-0.446871	46.0792	1	0	0.262101	0	440000	3.4507	-0.21362	C39	0.044692	0.955308	1	1	0	-0.140773	1	0	0	1	1	0.388242	0	0.410154	0.0213296	1.32675	-4.03566	588.58	0	1	0	1
636	2017	21.9338	-0.382312	1.20982	37	14796.2	500999	-0.356453	0.0680401	0.149717	-0.0437496	22.5684	-0.0154584	0.0100458	0.255254	1.5	-0.0270156	-0.154963	46.0788	1	0	0.332129	0	440000	8.5989	-0.0319641	C39	0.041492	0.958508	1	1	1	0.0140773	3	0	0	1	1	0.525396	0	0.506243	0.019132	1.24835	-4.07652		0	1	0	1
636	2018	22.245	-0.199017	1.74591	37	16823.3	680868	-0.282154	0.110272	0.215234	-0.03928	22.6753	-0.0765024	-0.00700417	0.287091	2.5	0.0176934	-0.455844	46.0837	1	0	0.308092	0	440000	31.9166	0.790809	C39	0.034534	0.965466	1	1	1	0.0563091	2	0	0	1	1	0.65215	1	0.96335	0.0182904	-2.80959	-4.11434	322.43	0	1	0	1
636	2019	21.9151	-0.18697	2.66941	37	16533	533221	-0.191548	0.0680401	0.30123	-0.124738	22.6694	-0.0970144	-0.0351042	0.269894	3.5	0.00435742	0.0752169	46.1818	1	0	0.304649	0	440000	11.9165	0.0850985	C39	0.089114	0.910886	1	1	1	0.0140773	3	0	0	1	1	0.790228	1	0.530958	0.0104305	0.001731	-4.15449	528.76	0	1	0	1
636	2020	22.1893	-0.504393	3.76139	37	15536.9	584849	-0.136727	0.138426	0.235828	0.0570162	22.8956	0.0178006	0.0191958	0.385748	4.5	-0.0216196	1.72275	46.1656	1	0	0.272812	0	440000	10.259	0.0266131	C39	0.087135	0.912865	1	1	1	0.0844636	1	0	0	1	1	0.885611	1	0.785891	0.0147593	1.19269	-4.18676	562.5	0	1	0	1
636	2021	22.3437	-1.01182	1.59456	37	16267.8	582112	-0.288373	-0.0305008	0.343979	0.216073	23.1054	0.0544386	-0.0295042	0.660719	5.5	0.00856642	0.786714	46.1571	1	0	0.291201	0	440000	22.9374	0.473975	C39	0.078766	0.921234	1	1	0	-0.0844636	1	0	0	1	1	0.980994	1	0.892022	0.0311782	1.65486	-4.21566	625.39	0	1	0	1
637	2012	21.9869	-0.602873	-0.44725	23	12468	5494041	0.0320556	-0.0265904	-0.299261	-0.0017962	20.6627	-0.12753	0.0289444	-0.208758	-4	0.360963	-0.170589	46.1664	0	0	0.309685	0	440000	1.1348	-0.295337	C25	0.172544	0.827456	0	1	0	-0.239314	3	9484	0	1	0	0.0709233	0	0.246436	0.0711736	0.872773	-3.99037	695.46	1	1	0.211339	0.897077
637	2013	21.9002	-0.582593	-0.294213	23	14706.1	4.95344e+06	-0.0843665	-0.0265904	-0.2153	0.0151403	20.7623	-0.0852148	0.0327444	-0.113915	-3	0.168961	-0.0178886	46.0232	0	0	0.30823	0	440000	2.2723	-0.2552	C25	0.316433	0.683567	0	1	0	-0.239314	3	9484	0	1	0	0.178469	0	0.379935	0.0402312	-1.18018	-4.04469	615.09	1	1	0.230156	0.885156
637	2014	22.1132	0.0839385	-0.0859726	23	14943.4	6.25341e+06	0.0671684	0.00156414	-0.139452	-0.00490662	20.9158	0.00629022	0.00294444	0.144722	-2	0.0491681	0.310157	46.0222	0	0	0.342395	1	440000	2.9147	-0.232533	C25	0.201895	0.798105	0	1	0	-0.211159	1	9484	0	1	0	0.233414	0	0.46573	0.03574	-2.65118	-4.10511	700.3	1	1	0.302521	0.836212
637	2015	21.844	0.456217	0.200898	23	14479.7	4.7403e+06	0.0258088	0.0156414	-0.0778312	0.00285137	20.9637	0.00158222	-0.0139556	0.0399234	-1	-0.202609	0.77628	46.0307	0	0	0.293915	1	440000	4.7193	-0.168857	C25	0.463723	0.536277	0	1	0	-0.197082	3	9484	0	1	0	0.318718	0	0.412168	0.0193134	-2.20308	-4.15106	663.8	1	2	0.352451	0.799757
637	2016	21.8085	-0.535322	0.712147	23	14349	4.72884e+06	0.00794313	-0.0125131	0.0142781	-0.0301446	20.97	0.00888322	-0.0100556	0.0555839	0	-0.265162	0.608983	46.0202	0	0	0.296678	0	440000	2.6092	-0.243313	C25	0.448785	0.551215	0	1	0	-0.225236	3	9484	0	1	0	0.388242	0	0.309332	0.0204313	-2.21004	-4.19183	700.81	1	2	0.331668	0.815186
637	2017	22.2066	-0.504031	1.20982	23	14796.2	7.0636e+06	0.0344095	-0.0125131	0.103606	-0.0333446	20.9131	-0.0739318	-0.0148556	0.0823492	1	0.127682	0.146639	46.0172	0	0	0.322556	0	440000	2.7568	-0.238104	C25	0.361557	0.638443	0	1	0	-0.225236	1	9484	0	1	0	0.525396	0	0.327762	0.038265	-1.32951	-4.22477	732.37	1	2	0.359529	0.79442
637	2018	22.1865	-0.516322	1.74591	23	16823.3	6.94518e+06	-0.0162564	0.0156414	0.169123	-0.0365548	20.9382	-0.0191878	-0.0160556	0.0393882	2	0.0456361	-0.515789	46.0346	0	0	0.301352	0	440000	0.9488	-0.3019	C25	0.402874	0.597126	0	1	0	-0.197082	3	9484	0	1	0	0.65215	1	0.283086	0.0669427	-1.10486	-4.26791	634.13	1	1	0.237261	0.880565
637	2019	22.1815	-0.812124	2.66941	23	16533	6463402	-0.050519	0.0297187	0.25512	0.0302921	21.1309	0.0571922	-0.00275556	0.0111561	3	0.0551631	-0.478306	46.0288	0	0	0.241607	0	440000	2.6928	-0.240363	C25	0.396212	0.603788	0	1	0	-0.183004	3	9484	0	1	0	0.790228	1	0.463264	0.0367307	1.25227	-4.3303	684.78	1	2	0.367316	0.788502
637	2020	22.109	-0.69589	3.76139	23	15536.9	5.84492e+06	-0.0162433	0.0156414	0.189718	0.058463	21.3762	0.231916	-0.00695556	-0.0504499	4	-0.339803	-0.65949	46.0319	0	0	0.177755	0	440000	-0.0096	-0.335718	C25	0.324194	0.675806	0	1	0	-0.197082	1	9484	0	1	0	0.885611	1	0.436314	0.0533262	2.25717	-4.39418	587.5	0	1	0	1
639	2013	21.6101	-0.523744	-0.663211	12	8333.4	1.47558e+06	-0.176272	-0.0406677	-0.192707	-0.129743	21.0854	-0.23478	-0.0477889	-0.0929744	-4	0.11754	-0.030315	46.0026	0	0	0.396421	0	370000	8.1299	-0.0485129	C13	0.128808	0.871192	1	1	0	-0.15485	3	0	0	1	0	-0.122946	0	0.268209	0.0844923	-3.40855	-4.1253	616.18	0	1	0	1
639	2014	21.3494	-1.01466	-0.64115	12	8664.07	1.26888e+06	-0.0995397	-0.0688222	-0.124848	-0.239504	21.3436	-0.084043	-0.0401889	-0.0187034	-3	0.0266492	0.241503	46.012	0	0	0.329801	0	370000	6.8276	-0.094465	C13	0.127819	0.872181	1	1	0	-0.183004	3	0	0	1	0	-0.0450452	0	0.657707	0.259209	-1.07897	-4.1913	467.68	0	1	5.96e-08	1
639	2015	21.5314	-1.01819	-0.594718	12	9088.81	1.42372e+06	-0.0039398	-0.0406677	-0.0722287	-0.172594	21.2786	-0.208822	-0.0302889	-0.173398	-2	0.103558	2.13349	46.0167	0	0	0.301525	0	370000	7.0586	-0.0863141	C13	0.126554	0.873446	1	1	0	-0.15485	3	0	0	1	0	0.0326068	0	0.801412	0.0885813	-0.35678	-4.22529	696.94	0	1	0	1
639	2016	21.9397	-1.00853	-0.520008	12	9594.52	1.53629e+06	0.260561	0.0156414	-0.00350864	0.159609	22.8439	0.155399	0.0354111	0.0852702	-1	0.0471622	0.100782	46.0158	0	0	0.0816321	0	370000	5.0612	-0.156793	C13	0.169412	0.830588	0	1	0	-0.0985408	1	0	0	1	1	0.121286	0	0.0088009	0.0009948	2.1326	-4.30892	693.94	0	1	0	1
639	2017	22.4493	-1.00892	-0.44904	12	9943.86	2.49704e+06	0.0275388	0.0297187	0.0540759	0.183447	22.7654	0.212204	0.0540111	0.142804	0	-0.00911978	-0.112686	45.9686	0	0	0.0935271	0	370000	7.7405	-0.062253	C13	0.177016	0.822984	0	1	0	-0.0844636	3	0	0	1	1	0.234343	0	0.431139	0.136074	3.25284	-4.35175	625.02	0	1	0	1
639	2018	22.4889	-0.868153	-0.343637	12	10569.6	2.77411e+06	-0.0121625	0.114182	0.100506	0.117782	23.0534	0.082654	-0.00448889	0.0962313	1	-0.0731278	-0.74901	46.0336	0	0	0.0669277	0	370000	10.3634	0.0302969	C13	0.10873	0.89127	1	1	1	3.13e-08	3	900	0	1	1	0.345132	0	0.473866	0.118937	-1.55104	-4.37876	695.68	0	1	0	1
639	2019	22.4685	-0.275018	-0.196249	12	10785.5	2.97661e+06	-0.0682555	-0.0406677	0.0240371	0.0269228	22.8201	0.067853	0.0111111	0.0561963	2	-0.0976048	-0.646753	46.0178	0	0	0.0812026	1	370000	-18.8206	-0.99947	C13	0.126814	0.873186	1	1	0	-0.15485	3	1764	0	1	1	0.425288	0	1.03674	0.12355	1.93129	-4.42983	569.98	0	1	0	1
639	2020	22.4776	-0.888279	0.0181466	12	10907.1	2953334	-0.00676284	-0.0125131	0.0450279	0.0439292	22.7676	0.015777	0.0111111	-0.00945232	3	-0.0847448	-0.326588	45.8966	0	0	0.0801406	0	370000	6.3357	-0.111822	C13	0.120237	0.879763	1	1	0	-0.126695	3	1764	0	1	1	0.391146	0	0.504072	0.0199357	1.43632	-4.47167	665.79	0	1	0	1
639	2021	22.5725	-0.488082	-0.254712	12	11248.5	3.35874e+06	0.0788323	0.0437959	0.169646	0.0101509	22.7663	-0.006242	0.0111111	-0.085974	4	-0.0303128	-0.610422	46.0426	0	0	0.0743329	0	370000	3.6926	-0.205084	C13	0.122079	0.877921	1	1	0	-0.0703863	3	1764	0	1	1	0.357003	0	0.592094	0.0451419	2.38146	-4.51172	644.76	0	1	0	1
650	2014	21.5356	-0.501048	-0.714542	25	2938.48	375849	-0.160414	-0.0193562	-0.288478	-0.123505	21.6777	0.0159965	0.0877	-0.113647	-3.5	-0.029356	0.834898	46.0449	0	0	0.19849	0	360000	17.691	0.288854	C27	0.026696	0.973304	1	1	1	0.168927	2	0	0	1	0	-0.776917	0	0.562386	0.0389036	-0.905073	-3.85643	704.03	0	1	0	1
650	2015	21.649	-0.639036	-0.700328	25	3030.4	394720	-0.0432776	0.149571	-0.231037	-0.0590712	21.8727	0.0244505	-0.0144	0.00251813	-2.5	-0.016248	2.04523	46.0442	0	0	0.183444	0	360000	22.273	0.450531	C27	0.031096	0.968904	1	1	1	0.337854	1	0	0	1	0	-0.667177	0	0.47208	0.0087634	-1.1154	-3.90666	580.05	0	1	0	1
650	2016	21.995	-0.661949	-0.676523	25	3140.68	513470	0.030767	-0.0475108	-0.135638	0.0238787	22.0752	0.0193545	-0.0071	0.148643	-1.5	0.020747	0.152473	46.0672	0	0	0.173381	0	360000	14.3712	0.171713	C27	0.030172	0.969828	1	1	1	0.140773	3	0	0	1	1	-0.562986	0	1.00575	0.0520149	-2.26864	-3.95383	678.96	0	1	0	1
650	2017	22.0697	-0.645787	-0.653717	25	3449.18	534080	0.0290123	0.0651074	-0.0634471	0.059233	22.1506	0.0152375	-0.0174	0.145654	-0.5	0.010774	-0.562164	46.0854	0	0	0.160316	0	360000	13.5537	0.142868	C27	0.028249	0.971751	1	1	1	0.253391	3	0	0	1	1	-0.454474	0	0.575912	0.0736968	-2.12428	-3.99559	672.1	0	1	0	1
650	2018	22.2056	-0.699038	-0.617178	25	4043.46	598129	0.00382797	-0.117897	0.0248702	0.0819004	22.2529	0.0004665	0.0442	0.0812048	0.5	0.034479	-0.684071	46.0892	0	0	0.135683	0	360000	16.3401	0.241187	C27	0.029647	0.970353	1	1	1	0.0703864	3	0	0	1	1	-0.316683	0	0.678087	0.0284742	-3.2692	-4.03721	647.83	0	1	0	1
650	2019	22.2452	-0.600064	-0.575546	25	4157.14	665288	-0.0136761	-0.244593	0.138914	0.0150591	22.3296	-0.0246315	-0.0329	-0.0454175	1.5	0.039076	-0.61245	46.1145	0	0	0.110725	0	360000	16.7169	0.254482	C27	0.035132	0.964868	1	1	0	-0.056309	3	0	0	1	1	-0.293308	0	0.328142	0.006763	-2.36284	-4.07783	702.64	0	1	0	1
650	2020	22.1357	-0.670427	-0.512439	25	4249.4	628037	0.0507705	-0.329056	0.206319	-0.0367999	22.5646	-0.0413645	-0.041	-0.122806	2.5	-0.033583	-0.885164	46.1295	0	0	0.0810144	0	360000	20.0006	0.370349	C27	0.036148	0.963852	1	1	0	-0.140773	3	0	0	1	1	-0.328813	0	0.463268	0.0117243	-3.10819	-4.11658	636.01	0	1	0	1
650	2021	22.3198	-0.52165	-0.590704	25	4496.76	699611	0.10299	0.543734	0.348498	0.0393054	22.6559	-0.0095095	-0.0191	-0.0961483	3.5	-0.025889	-0.288758	46.1398	0	0	0.0759421	0	360000	20.4407	0.385878	C27	0.034274	0.965726	1	1	1	0.732018	1	0	0	1	1	-0.364318	0	0.586713	0.0135273	-1.38635	-4.15481	689.16	0	1	0	1
651	2018	26.0122	-0.183084	1.74591	36	16823.3	2.25252e+06	-2.44279	-0.351932	-0.0588339	0.0341767	26.2497	0.0112867	-0.03635	-0.150304	-1.5	0.0517652	-0.199669	46.162	0	0	0.073119	1	440000	15.7449	0.220185	C38	0.092594	0.907406	1	1	1	1.29511	3	60017668	1	1	1	0.65215	1	0.897685	0.015599	-2.59295	-3.67582	732.63	0	1	0	1
651	2019	26.0123	-0.624861	2.66941	36	16533	2.25681e+06	0.0366639	0	0.0271625	0.0346945	26.3686	-0.0156433	0.02555	-0.110812	-0.5	0.0245362	0.309018	51.1228	0	0	0.0675332	1	440000	14.6846	0.182772	C38	0.097589	0.902411	1	1	1	1.64704	3	60025668	1	1	1	0.790228	1	0.883206	0.0190359	0.538289	-3.67568	671.02	0	1	0	1
651	2020	25.8484	0.135493	3.76139	36	15536.9	2.03089e+06	1.83613	0.0985409	-0.0382396	-0.0219648	26.3553	-0.0382762	0.04265	-0.117638	0.5	-0.0552928	0.227331	51.4639	0	0	0.0679756	1	440000	15.3659	0.206812	C38	0.090445	0.909555	1	1	1	1.74558	3	59120994	1	1	1	0.885611	1	1.10004	0.0202953	-0.071452	-3.72025	801.4	0	1	0	1
651	2021	25.959	0.587905	1.59456	36	16267.8	2.31613e+06	0.569995	0.253391	0.069911	-0.0469064	26.4903	0.0426327	-0.03185	0.378754	1.5	-0.0210087	-0.33668	51.025	0	0	0.09756	1	440000	14.1006	0.162165	C38	0.079737	0.920263	1	1	1	1.90043	3	51908394	1	1	1	0.980994	1	1.14462	0.0223154	1.15866	-3.71335	792.29	0	1	0	1
652	2010	22.6627	-0.797323	-0.728218	75	1089.8	5.30494e+06	1.75556	-0.0127975	-0.313726	0.0974924	22.9597	-0.150149	-0.00713636	0.504677	-5.45455	0.0835761	0.215367	50.3672	1	0	0.0821377	0	120000	9.3013	-0.00717965	S90	0.055226	0.944774	1	1	0	-0.225236	2	163359	0	1	1	0.188302	0	0.423538	0.0179333		-3.86377	867.56	1	1	0.997813	0.534143
652	2011	22.3583	-0.773987	-0.73659	75	1235.6	4.15358e+06	0.528649	-0.0127975	-0.158949	0.0377732	23.3444	-0.0214986	-0.00393636	0.440763	-4.45455	0.0299201	0.111572	46.0037	1	0	0.0524477	0	120000	0.9371	-0.302313	S90	0.067255	0.932745	1	1	0	-0.225236	3	174359	0	1	1	0.308164	0	0.251665	0.0206652	5.55371	-3.87841	693.29	1	2	1.02092	0.480142
652	2012	22.5071	-0.786415	-0.73458	49	1325.24	5.47108e+06	-0.302007	0.00127975	-0.0696448	-0.0889566	23.5253	0.00840045	-0.0141364	0.371443	-3.45455	-0.0308939	0.00777664	45.8601	1	0	0.0408378	0	120000	0.6144	-0.3137	F51	0.083136	0.916864	1	1	0	-0.211159	3	59720	0	1	1	0.411735	0	0.202438	0.0261115	5.21322	-3.90208	721.24	1	2	0.698161	0.629941
652	2013	23.0401	-0.796017	-0.731746	49	1323.2	10184622	-0.348108	-0.0268748	0.00212117	-0.177306	23.7093	0.0267194	-0.00593636	0.109049	-2.45455	-0.0153209	0.0496866	45.8083	1	0	0.0261313	0	120000	4.0699	-0.191771	F51	0.087107	0.912893	1	1	0	-0.239314	1	59720	0	1	1	0.49582	0	0.494732	0.029599	2.88307	-3.92258		1	2	0.651774	0.695924
652	2014	22.5864	-0.820137	-0.726473	49	1351.79	6.84773e+06	-0.377678	-0.0268748	0.0520585	-0.23411	23.8794	0.0304135	0.0163636	-0.461005	-1.45455	-0.0257289	0.168918	45.8134	1	0	0.0124666	0	120000	10.2417	0.0260027	F51	0.071319	0.928681	1	1	0	-0.239314	3	59720	0	1	1	0.579118	1	0.483928	0.0224189	3.96426	-3.94197		1	2	0.966173	0.519254
652	2015	22.9908	-0.876043	-0.707838	49	1369.74	9.91331e+06	-0.220387	-0.0268748	0.0776589	-0.199642	24.0757	0.0410155	0.00896364	-0.666623	-0.454545	-0.0589639	0.0894976	45.8471	1	0	0.00834044	0	120000	3.3394	-0.217547	F51	0.087835	0.912165	1	1	0	-0.239314	3	59720	0	1	1	0.665314	1	0.401313	0.0082912	3.3855	-3.95509	585.96	1	1	0.63185	0.717835
652	2017	23.6689	0.115494	-0.672005	49	1580.14	18291777	-0.153447	0.015357	0.174546	-0.134077	24.214	0.0300685	0.00166364	0.0123664	1.54545	0.0187761	-0.0900244	45.825	1	0	0.014322	1	120000	2.9657	-0.230733	F51	0.109112	0.890888	1	1	0	-0.197082	3	59720	0	1	1	0.880921	1	0.381837	0.015763	3.66559	-4.01416	634.35	1	1	0.59386	0.730607
652	2018	23.6798	-0.288589	-0.664845	49	1648.49	15459448	-0.248413	-0.0127975	0.189295	0.0450342	24.2676	0.0285264	0.00176364	-0.0588482	2.54545	0.0234231	-0.161336	45.9654	1	0	0.0126417	1	120000	2.3752	-0.251569	F51	0.101832	0.898168	1	1	0	-0.225236	3	90520	0	1	1	1.02861	1	0.320862	0.0313824	3.24854	-4.04561	678.54	1	1	0.537179	0.763759
652	2019	23.727	1.64975	-0.638829	49	1704.72	15825274	-0.273673	-0.0127975	-0.100183	0.0688638	24.2565	0.00299545	0.00086364	-0.111634	3.54545	0.0224221	-0.153122	45.9177	1	0	0.012125	1	120000	1.6694	-0.276474	F51	0.101808	0.898192	1	1	0	-0.225236	3	90520	0	1	1	1.05997	1	0.409024	0.021864	3.95699	-4.08739	630.84	1	1	0.587861	0.722334
652	2020	23.6592	0.588657	-0.603213	49	1711.01	12045661	-0.149144	0.0435116	0.0170806	0.273949	24.2382	-0.00197455	-0.00173636	-0.0558819	4.54545	-0.00574391	-0.0963294	45.744	1	0	0.0130568	0	120000	0.4411	-0.319815	F51	0.133019	0.866981	0	1	0	-0.168927	3	41800	0	1	1	1.07428	1	0.374926	0.0043386	4.28639	-4.13032	567.4	1	1	0.661551	0.710896
652	2021	23.7761	-0.232294	-0.646641	49	1745.1	13047281	-0.211349	0.0716661	0.129742	0.310979	24.3411	0.00548245	0.00326364	-0.0843067	5.54545	-0.0414659	-0.142004	45.8874	1	0	0.0114504	1	120000	0.7508	-0.308887	F51	0.13744	0.86256	0	1	0	-0.140773	3	41800	0	1	1	1.08859	1	0.406594	0.0199622	4.81851	-4.15348	651.74	1	2	0.715601	0.647979
655	2018	20.7637		-0.343637	8	10569.6	372951	-0.0610906	-0.0527898	0.0157014	0.0254338	21.7223	0.00227525	-0.0087	0.0528686	-1.5	-0.0132015	-0.415619	45.7467	1	0	0.108515	0	370000	10.5531	0.0369905	B08	0.556038	0.443962	0	1	0	-0.239314	3	0	0	0	0	0.345132	0	0.299467	0.0625554	-1.14719	-4.29906		1	1	0.0396611	0.986908
655	2019	21.0129	-1.05656	-0.196249	8	10785.5	468580	-0.0504028	-0.066867	-0.0607671	0.0463454	21.7841	-0.00811975	-0.0038	0.0267413	-0.5	0.0034345	-0.0879308	46.0117	1	0	0.0993883	0	370000	15.8558	0.224098	B08	0.70395	0.29605	0	1	0	-0.253391	3	0	0	0	0	0.425288	0	0.538692	0.0390773	-1.54964	-4.34242		1	1	0.0702114	0.97396
655	2020	21.0843	-1.06714	0.0181466	8	10907.1	531031	0.0284762	-0.0246352	-0.0397763	-0.00733216	21.8565	-0.0206118	0.0035	-0.0239838	0.5	-0.0175045	0.239757	46.0301	1	0	0.0878717	0	370000	19.5949	0.356033	B08	0.634437	0.365563	0	1	0	-0.211159	3	0	0	0	0	0.391146	0	0.474428	0.0239604	-0.581942	-4.38594	341.8	1	1	0.0507113	0.98243
655	2021	21.3236	-1.05209	-0.254712	8	11248.5	714226	0.0830172	0.144292	0.0848421	-0.064447	21.9434	0.0264563	0.009	-0.0556261	1.5	0.0272715	0.263792	46.0452	1	0	0.0780471	0	370000	8.3378	-0.0411771	B08	0.577066	0.422934	0	1	0	-0.0422318	3	0	0	0	0	0.357003	0	0.494474	0.0189713	-1.46481	-4.42956	619.2	1	1	0.0252038	0.992345
656	2018	24.4425	-0.669436	-0.649687	60	3650.73	1.7223e+06	-0.491903	-0.123176	-0.146492	0.0162317	26.1644	0.0182975	0.0594	-0.363919	-1.5	0.004219	0.052604	46.0501	0	0	0.0102905	1	500000	11.6851	0.0769335	K70	0.095733	0.904267	1	1	0	-0.225236	3	60355480	1	0	1	0.569504	1	0.463367	0.0218889	2.84097	-3.78385	689.07	1	1	0.342253	0.852374
656	2019	24.9394	-1.37213	-0.62521	60	3678.8	2.97095e+06	-0.22698	-0.0105579	-0.00665973	-0.032074	26.4966	0.0198435	0.0603	0.248097	-0.5	-0.002507	0.038613	46.8437	0	0	0.013613	0	500000	11.3917	0.0665808	K70	0.103484	0.896516	1	1	0	-0.112618	1	61615480	1	0	1	0.701009	1	0.36498	0.0150774	3.83371	-3.71114	724.13	1	1	0.314421	0.869125
656	2020	25.1972	-0.996269	-0.597382	60	3640.08	3.82822e+06	0.398301	0.0316739	0.0237632	-0.0277872	26.6665	-0.0108265	-0.0384	0.177112	0.5	-0.005166	-0.019751	47.3114	0	0	0.010699	0	500000	13.0365	0.124618	K70	0.116759	0.883241	1	1	0	-0.0703863	1	10920000	1	0	1	0.664969	1	0.990445	0.0230998	3.52604	-3.68983	742.36	1	1	0.31522	0.882833
656	2021	25.4445	-1.19566	-0.627638	60	3751.11	4.56432e+06	0.320582	0.10206	0.129389	0.0436296	26.6404	-0.0273145	-0.0813	-0.0612899	1.5	0.003454	-0.071466	47.5478	0	0	0.00865194	0	500000	6.592	-0.102778	K70	0.102946	0.897054	1	1	1	3.13e-08	3	16629598	1	0	1	0.628929	1	0.948329	0.0187956	3.98758	-3.73938	793.5	1	1	0.333996	0.869562
657	2013	23.1425	-0.377828	-0.747633	30	858.3	1.07781e+06	0.742429	-0.298751	-0.288748	0.168122	22.987	0.102858	0.104667	0.0876869	-4	0.438955	-0.222643	47.4893	1	0	0.290373	0	460000	1.8425	-0.270366	C32	0.136304	0.863696	0	1	0	-0.0844636	2	0	0	0	1	-0.211889	0	0.342864	0.089446	2.1727	-3.94239	748.99	0	1	0	1
657	2014	22.8491	-0.460616	-0.746224	30	907.42	767802	-0.325654	-0.242442	-0.201258	0.213866	22.7797	0.00929578	0.0524667	0.0586257	-3	-0.110577	-0.0981528	46.2169	1	0	0.347012	0	460000	0.5592	-0.315648	C32	0.12551	0.87449	1	1	0	-0.0281545	3	0	0	0	1	-0.295796	0	0.414224	0.147936	1.40098	-3.99127	606.21	0	1	0	1
657	2015	22.491	-0.439384	-0.744722	30	894.05	563265	-0.0969031	-0.0875919	-0.153739	0.165529	22.6446	0.00421078	-0.00563333	-0.0235387	-2	-0.0982986	-0.0377758	46.0328	1	0	0.365885	0	460000	-8.6541	-0.640742	C32	0.158656	0.841344	0	1	1	0.126695	3	0	0	0	1	-0.309231	0	0.71167	0.0648073		-4.03507	625.82	0	1	0	1
657	2016	22.3712	-0.322236	-0.741392	30	942.32	512987	-0.0899659	-0.0594373	-0.0708166	0.139222	22.6519	-0.0149032	-0.00783333	-0.0888512	-1	-0.0909366	0.0226012	45.9834	1	0	0.340252	0	460000	1.0627	-0.297881	C32	0.145911	0.854089	0	1	1	0.15485	3	0	0	0	1	-0.229015	0	0.489636	0.0348949	1.59728	-4.0749	619.3	0	1	0	1
657	2017	22.6013	-0.414703	-0.739754	30	1007.46	825339	-0.0760057	0.0250262	0.0172577	-0.106158	22.727	0.00274078	-0.00553333	-0.150972	0	-0.0539586	-0.0785118	46.0532	1	0	0.296637	0	460000	2.9294	-0.232014	C32	0.147901	0.852099	0	1	1	0.239314	1	0	0	0	1	-0.135961	0	0.352966	0.0412359	1.49567	-4.11294	680.47	0	1	0	1
657	2018	22.8245	0.037471	-0.737545	30	1085.32	1.03645e+06	-0.2062	-0.0312828	0.0875219	-0.110711	22.7297	0.00317378	-0.00163333	-0.0914175	1	-0.0315556	-0.22934	46.0794	1	0	0.313981	0	460000	2.6298	-0.242586	C32	0.097907	0.902093	1	1	1	0.183005	1	0	0	0	1	0.00052915	0	0.399743	0.0881143	1.61594	-4.15286	651.07	0	1	0	1
657	2019	22.8132	-0.367259	-0.734804	30	1135.65	1.07266e+06	0.0355083	-0.0172056	0.1715	-0.156357	22.7133	-0.0181342	0.0108667	-0.1334	2	-0.0168806	-0.0328078	46.0969	1	0	0.306056	0	460000	2.6019	-0.24357	C32	0.123932	0.876068	1	1	1	0.197082	1	0	0	0	1	0.0630101	0	0.368614	0.0430868	1.75807	-4.19333	526.7	0	1	0	1
657	2020	23.0178	-0.37796	-0.730231	30	1135.21	1.31453e+06	0.0859744	0.165799	0.146849	-0.155163	22.9428	-0.0261802	-0.0493333	0.144746	3	-0.0515426	-0.0768408	46.0988	1	0	0.321302	0	460000	3.1279	-0.22501	C32	0.098525	0.901475	1	1	1	0.380086	2	0	0	0	1	0.70044	1	0.581673	0.0688476	2.80898	-4.22459	688.1	0	1	0	1
657	2021	23.2159	-0.39853	-0.730447	30	1158.86	1.60776e+06	-0.069183	0.545885	0.291433	-0.158349	23.0075	-0.0630612	-0.0980333	0.197121	4	0.0147934	0.75347	46.1016	1	0	0.317373	0	460000	5.691	-0.13457	C32	0.128964	0.871036	1	1	1	0.760173	1	2262500	1	0	1	1.33787	1	0.625562	0.0207348	1.8912	-4.26131	690.05	0	1	0	1
659	2018	21.2049	-0.247436	1.74591	27	16823.3	769710	-0.0106358	-0.0387125	-0.0588339	0.0668549	21.6328	-0.00514725	-0.02675	0.0945013	-1.5	0.006021	0.15372	46.1942	0	0	0.521923	0	440000	1.2461	-0.29141	C29	0.075168	0.924832	1	1	0	-0.239314	3	0	0	1	0	0.65215	1	0.540125	0.0276461	4.65511	-4.33361		0	1	0	1
659	2019	21.1667	-0.0085818	2.66941	27	16533	788477	-0.0188103	0.00351932	0.0271625	0.00456465	21.5888	-0.0374512	0.01815	0.0543543	-0.5	0.017767	-0.529825	45.9764	0	0	0.523916	0	440000	1.0502	-0.298322	C29	0.082463	0.917537	1	1	0	-0.197082	3	0	0	1	0	0.790228	1	0.453436	0.0363294	3.55395	-4.37068	240.3	0	1	0	1
659	2020	20.9548	-0.353218	3.76139	27	15536.9	664842	0.00079395	0.00351932	-0.0382396	-0.0367635	21.511	0.0190778	0.01815	-0.102746	0.5	-0.027438	0.0260195	45.9633	0	0	0.484003	0	440000	-14.2645	-0.838707	C29	0.076409	0.923591	1	1	0	-0.197082	3	0	0	1	0	0.885611	1	0.468805	0.0343899	3.81537	-4.40509	628.19	0	1	0	1
659	2021	21.0923	-0.0565737	1.59456	27	16267.8	761213	0.0286522	0.0316739	0.069911	-0.0346561	21.564	0.0235207	-0.00955	-0.0461097	1.5	0.00365	0.350087	45.9278	0	0	0.485728	0	440000	1.7496	-0.273644	C29	0.070784	0.929216	1	1	0	-0.168927	1	0	0	1	0	0.980994	1	0.952872	0.0431106	4.29199	-4.44896	651.2	0	1	0	1
661	2009	20.7466	0.116454	-0.737718	25	1574.2	477642	0.414974	-0.00821174	-0.547398	-0.667446	21.162	0.191689	0.00275833	-0.894263	-6.33333	-0.0471224	-2.30901	45.9454	1	0	0.227171	1	220000	16.7976	0.25733	C27	0.031055	0.968945	1	1	0	-0.239314	2	3767	0	1	0	-0.76524	0	0.804169	0.172826	1.31223	-3.73362	699.55	0	1	0	1
661	2010	20.8768	-0.177295	-0.734487	25	1805.4	427092	1.38342	-0.00821174	-0.374996	-0.425351	21.2895	0.180867	0.0111583	-0.913174	-5.33333	0.00543358	0.251296	46.0222	1	0	0.19624	1	220000	14.0701	0.161089	C27	0.02495	0.97505	1	1	0	-0.239314	2	2825	0	1	0	-0.638456	0	0.888266	0.330149	2.61546	-3.78633	667.91	0	1	0	1
661	2012	21.2893	-0.395645	-0.737199	25	2256.96	520292	-0.437592	-0.022289	-0.0573161	-0.210299	21.5624	0.0738468	0.0336583	-0.368841	-3.33333	0.0215686	-0.921212	46.0224	1	0	0.257434	1	220000	31.5559	0.778081	C27	0.02475	0.97525	1	1	0	-0.253391	2	3767	0	1	0	-0.451932	0	0.57535	0.318458	3.3759	-3.88884	786.51	1	1	0.259222	0.866073
661	2013	21.4405	-0.536867	-0.734439	25	2372.1	589721	-0.627436	-0.022289	0.0310916	-0.184346	21.7545	0.0297908	-0.0181417	-0.194749	-2.33333	0.0550286	0.657503	46.0611	1	0	0.252831	1	220000	29.1252	0.692313	C27	0.02633	0.97367	1	1	0	-0.253391	1	3767	0	1	0	-0.37674	0	0.970354	0.481863	0.726101	-3.94085	647.75	1	2	0.499057	0.710933
661	2014	21.5397	-1.03905	-0.730688	25	2612.34	602157	-0.405851	-0.022289	0.0870968	-0.106032	21.8702	-0.0121873	-0.00374167	-0.196726	-1.33333	0.00528858	-0.857875	46.0688	1	0	0.224779	0	220000	27.0734	0.619915	C27	0.026696	0.973304	1	1	0	-0.253391	3	3767	0	1	0	-0.347471	0	0.998577	0.720992	0.581711	-3.98655	685.47	1	2	0.570425	0.650774
661	2015	21.5996	-1.06189	-0.726437	25	2511.5	622142	-0.222192	0.00586553	0.105389	-0.0787262	22.0623	-0.00101225	-0.0255417	-0.204385	-0.333333	0.0176676	-0.318487	46.0863	1	0	0.184065	0	220000	32.1782	0.800039	C27	0.031096	0.968904	1	1	0	-0.225236	1	38867	0	1	1	-0.269604	0	0.589886	0.20096	-2.02589	-4.03348	669.3	1	2	0.559164	0.659322
661	2016	21.7871	-1.09575	-0.718734	25	2654.82	666691	-0.185052	0.00586553	0.158415	0.0396035	22.5484	-0.0801863	-0.0425417	-0.158195	0.666667	0.0139386	-1.47615	46.1013	1	0	0.118562	0	220000	34.2013	0.871425	C27	0.030172	0.969828	1	1	0	-0.225236	3	64027	0	1	1	-0.134924	0	0.743299	0.332197	-0.388846	-4.07681	698.31	1	2	0.537922	0.67669
661	2017	22.1348	-1.26632	-0.709593	25	2868.76	889283	-0.108084	0.0199428	0.176262	0.099226	22.7182	-0.0701693	-0.0256417	0.25876	1.66667	-0.0373434	-0.299727	46.1264	1	0	0.151807	0	220000	32.2376	0.802135	C27	0.028249	0.971751	1	1	0	-0.211159	1	82552	0	1	1	-0.0358692	0	0.982842	0.556924	1.87874	-4.11319	624.7	1	2	0.468045	0.731348
661	2018	22.405	-0.851331	-0.698046	25	3001.06	1.05974e+06	-0.15963	0.00586553	0.190259	0.194083	22.9654	-0.0348272	-0.0318417	0.323803	2.66667	-0.0165284	-1.3358	46.2002	1	0	0.126527	0	220000	41.2871	1.12145	C27	0.029647	0.970353	1	1	0	-0.225236	2	95325	0	1	1	0.129876	0	0.638911	0.260567	0.955708	-4.14349	708.81	1	2	0.375351	0.793762
661	2019	22.7212	-0.755947	-0.68101	25	2897.63	1.3322e+06	-0.101388	-0.022289	-0.0559351	0.281439	23.2665	-0.0551253	0.0560583	0.563765	3.66667	0.0318766	1.56672	46.2618	1	0	0.119013	0	220000	53.4774	1.55159	C27	0.035132	0.964868	1	1	0	-0.253391	2	122926	0	1	1	0.165812	0	1.01435	0.522196	0.875463	-4.16456	699.69	1	2	0.399693	0.770796
661	2020	22.8723	-1.12507	-0.659516	25	2870.06	1.37292e+06	0.108503	0.00586553	0.0997703	0.402449	23.5473	-0.0943622	0.0351583	0.836139	4.66667	-0.0294274	4.99877	46.3659	1	0	0.11802	0	220000	71.7158	2.19514	C27	0.036148	0.963852	1	1	0	-0.225236	1	254952	0	1	1	0.165129	0	0.733437	0.167543	2.70457	-4.1799	733.9	1	1	0.306552	0.838511
661	2021	23.0979	-0.978359	-0.670092	25	2966.48	1.33583e+06	0.340325	0.0621746	0.187361	0.655398	23.8375	-0.128323	0.00865833	0.947867	5.66667	-0.0203804	0.0439758	46.5063	1	0	0.0987308	0	220000	66.9182	2.02585	C27	0.034274	0.965726	1	1	0	-0.168927	1	225951	0	1	1	0.164446	0	0.870406	0.139594	-0.088559	-4.18728	735.03	1	1	0.254425	0.877733
663	2015	20.6086	0.36515	-0.585619	2	4153.98	215742	0.0957027	-0.215181	-0.289291	0.848224	22.1055	-0.0859403	0.0176429	0.0442555	-3	0.015748	-0.194371	45.5017	1	0	0.11522	0	350000	5.6098	-0.137435	A02	1	0	0	1	0	-0.112618	1	2218	0	1	1	-0.0216945	0	0.476638	0.0530236	1.33671	-3.99459	654.02	1	2	1.00258	0.423955
663	2016	21.1641	0.718919	-0.520722	19	4159.04	542592	0.0305875	-0.0884857	-0.194718	0.481439	22.1874	-0.0727463	0.0176429	-0.162145	-2	0.003519	-0.197129	45.9808	1	0	0.0863564	0	350000	8.7614	-0.0262302	C21	0.224045	0.775955	0	1	1	0.0140773	1	2218	0	1	1	0.0763198	0	0.526313	0.0799556	1.75638	-4.03628	617.01	1	2	0.767503	0.56639
663	2017	20.9384	0.668296	-0.449055	19	4295.04	430418	0.0155471	0.136751	-0.0933504	0.487358	22.1496	-0.105337	0.0176429	0.615321	-1	-0.001895	-0.114026	45.9853	1	0	0.195159	0	350000	6.0817	-0.120784	C21	0.156777	0.843223	0	1	1	0.239314	3	2218	0	1	1	0.173364	0	0.349117	0.0868412	2.4713	-4.07557	621.32	1	2	0.940407	0.463898
663	2018	20.442	0.851435	-0.366495	19	4553.52	331357	-0.0544353	0.0663643	0.00473288	0.252518	21.7488	0.126887	0.0176429	0.657496	0	-0.015671	-0.377177	45.9876	1	0	0.303916	0	350000	-135.938	-5.132	C21	0.099917	0.900083	1	1	1	0.168927	3	2218	0	1	0	0.346757	0	0.373302	0.0844501	4.42183	-4.10054		1	2	0.998467	0.421854
663	2019	20.3697	0.743767	-0.252215	19	4720.32	338061	-0.0788804	0.0241325	0.165838	0.160145	21.67	0.192707	-0.0139571	0.582035	1	-0.001875	-0.360592	45.8328	1	0	0.304939	0	350000	-27.6242	-1.31011	C21	0.094077	0.905923	1	1	1	0.126695	3	2218	0	1	0	0.506174	0	0.605533	0.168444	4.09962	-4.13596		1	2	1.03913	0.40262
663	2020	20.1799		-0.0885627	19	4739.28	981067	-0.0643719	0.0382097	0.153429	-1.09503	21.1412	0.0150157	-0.0169571	-0.79149	2	-0.014015	0.294234	45.9044	1	0	0.13102	0	350000	5.5518	-0.139482	C21	0.104547	0.895453	1	1	1	0.140773	3	2218	0	1	0	0.525605	0	0.37491	0.0754828	3.20623	-4.13141		1	2	1.10929	0.375287
663	2021	20.0427		-0.385358	19	4824.25	889826	0.0558503	0.0382097	0.253361	-1.13465	21.0348	-0.0705853	-0.0396571	-0.945473	3	0.014189	0.949061	45.9263	1	0	0.124932	0	350000	13.1532	0.128736	C21	0.109323	0.890677	1	1	1	0.140773	3	0	0	1	0	0.545036	0	0.592555	0.0899991	2.47717	-4.15954		1	2	0.760425	0.495288
665	2007	20.1911	-0.497717	-0.728627	27	1940.6	452490	0.0149724	-3.16994	-0.939825	-1.16148	20.4474	0.208507	0.0242273	-1.78438	-6.90909	0.0938822	0.632183	45.9708	1	0	0.431554	0	420000	5.2939	-0.148582	C29	0.128852	0.871148	1	1	0	-0.225236	2	0	0	1	0	-0.849933	0	0.321192	0.0655141	4.11478	-3.75647	679.74	1	1	0.138791	0.942432
665	2008	19.9921	-0.576872	-0.724435	27	2528.7	377230	1.07131	-3.14179	-0.736499	-1.17858	20.4749	0.203863	-0.0468727	-1.63622	-5.90909	0.0365632	-0.152241	46.0101	1	0	0.486876	0	420000	2.2064	-0.257526	C29	0.106985	0.893015	1	1	0	-0.197082	1	0	0	1	0	-0.850396	0	0.112577	0.0386998	2.8262	-3.80103	664.85	1	1	0.088091	0.969195
665	2009	20.3155	-0.474183	-0.719137	27	3136.9	557554	0.479465	-3.12771	-0.603856	-1.24584	20.665	0.244144	-0.109473	-1.56828	-4.90909	-0.00424282	0.530759	46.0066	1	0	0.430888	0	420000	4.3058	-0.183448	C29	0.078813	0.921187	1	1	0	-0.183004	1	0	0	1	0	-0.72008	0	0.51351	0.0568991	4.02956	-3.87071	681.26	1	1	0.0928838	0.966414
665	2010	20.6581	-0.647228	-0.71121	27	3454.7	722929	0.328504	-3.11364	-0.396365	-1.16303	20.7103	0.224965	-0.103473	-1.64362	-3.90909	0.153039	1.34204	45.9953	1	0	0.381901	0	420000	4.7148	-0.169016	C29	0.080171	0.919829	1	1	0	-0.168927	1	0	0	1	0	-0.5481	0	0.447841	0.0521949	3.13018	-3.91733	697.71	1	1	0.0845686	0.967316
665	2014	21.3007	0.181783	-0.677814	72	4606.77	211020	-0.388772	1.3207	0.128012	0.710911	22.7402	-0.159161	0.0848273	0.708638	0.0909091	-0.0225018	-0.238721	45.9958	1	0	0.527192	1	420000	15.904	0.225799	R86	0.580281	0.419719	0	1	1	4.26541	1	0	0	0	1	-0.255536	0	0.361712	0.11023	-1.09981	-4.19254	722.28	0	1	0	1
665	2015	21.6021	0.0870825	-0.647682	72	4530.52	288781	-0.306975	1.68671	0.199808	0.698635	22.7521	-0.194139	0.0397273	0.793754	1.09091	-0.0271638	-0.0634251	46.0483	1	0	0.567241	1	420000	18.1772	0.306009	R86	0.334201	0.665799	0	1	1	4.63142	1	0	0	0	1	-0.168975	0	0.741372	0.0688858	-0.53192	-4.23217	616.66	0	1	0	1
665	2016	21.6325	-0.702841	-0.605162	72	4683.75	297160	-0.315874	1.82749	0.294145	0.700432	22.8175	-0.204169	0.0397273	0.859249	2.09091	-0.0293098	-0.0799891	46.0301	1	0	0.567271	0	420000	13.7292	0.14906	R86	0.418897	0.581103	0	1	1	4.77219	3	0	0	0	1	-0.0509803	0	0.622282	0.0970474	0.140447	-4.26992	675.29	0	1	0	1
665	2017	21.6835	-0.266896	-0.547899	72	4994.11	311035	-0.243722	1.41924	0.372449	0.705804	22.9703	-0.137852	0.0397273	0.956215	3.09091	-0.0385308	-0.351493	46.0247	1	0	0.536512	0	420000	14.5338	0.177451	R86	0.861713	0.138287	0	1	1	4.36395	3	46800	0	0	1	0.0567113	0	0.563103	0.199529	0.698113	-4.30325	596.29	0	1	0	1
665	2018	21.7342	-0.335836	-0.48608	72	5569.79	338442	-0.230427	2.39058	0.473733	0.672021	23.1352	-0.0885056	0.0397273	1.0543	4.09091	-0.0402108	-0.56323	46.0356	1	0	0.501823	0	420000	8.0918	-0.0498572	R86	0.545092	0.454908	0	1	1	5.33528	3	46800	0	0	1	0.187253	0	0.313312	0.0594869	1.27734	-4.33378	706.51	0	1	5.96e-08	1
665	2019	21.6883	0.134473	-0.39801	72	5688.02	334173	-0.20907	1.61633	0.623606	0.638842	23.1968	-0.0704086	0.00042727	1.14557	5.09091	-0.0535238	-0.519001	45.9915	1	0	0.516908	0	420000	4.7629	-0.167319	R86	0.500449	0.499551	0	1	1	4.56103	3	50540	0	0	1	0.226008	0	0.590019	0.0653765	2.00405	-4.36964	624.06	0	1	0	1
665	2020	21.5919	-0.262465	-0.387695	72	5681.07	308527	-0.199415	2.29204	0.584793	0.622283	23.1806	-0.0272466	-0.00857273	1.11478	6.09091	-0.0680008	-0.53688	46.0043	1	0	0.509434	0	420000	-24.3625	-1.19502	R86	0.533294	0.466706	0	1	1	5.23674	3	50540	0	0	1	0.307297	0	0.464284	0.026656	1.99906	-4.41076	597.69	0	1	0	1
667	2018	21.6477	0.127526	-0.684211	60	4659.05	675358	-0.0569926	-0.179485	-0.258008	0.356986	23.863	-0.0908975	0.0544	-0.551769	-1.5	0.0028405	-0.0715342	45.9096	0	0	0.052298	0	530000	5.8181	-0.130085	K70	0.095733	0.904267	1	1	1	0.0563091	3	0	0	0	1	0.216787	0	0.198546	0.0120666	2.37614	-4.22406	589.47	1	1	0.0165633	0.995314
667	2019	22.0206	-0.0790786	-0.662527	60	4863.01	1019071	0.0333219	0.0598284	-0.00256866	0.318473	24.0382	-0.0166605	-0.0196	0.0715272	-0.5	-0.0022135	-0.0299302	46.0763	0	0	0.081864	0	530000	-5.8608	-0.542179	K70	0.103484	0.896516	1	1	1	0.295623	1	0	0	0	1	0.235456	0	0.573486	0.0308034	3.66203	-4.24047	633.72	1	1	0.499442	0.76695
667	2020	22.1599	-0.791597	-0.631599	60	4953.38	2.11605e+06	0.0646176	0.158369	0.0781643	-0.272829	24.0666	0.0048645	0.0065	0.209377	0.5	-0.0043165	0.0840237	46.0332	0	0	0.0913323	0	530000	-9.4992	-0.670561	K70	0.116759	0.883241	1	1	1	0.394164	3	0	0	0	1	0.178845	0	0.531672	0.0193611	4.06321	-4.2764	667.06	1	2	0.605904	0.680397
667	2021	21.993	-0.654549	-0.657216	60	5045.73	2.03892e+06	-0.0409469	-0.0387125	0.182412	-0.40263	23.9334	0.102693	-0.0413	0.270865	1.5	0.0036895	0.0174408	46.0116	0	0	0.110965	0	530000	-79.8023	-3.15123	K70	0.102946	0.897054	1	1	1	0.197082	3	843700	0	0	1	0.122235	0	0.415598	0.004377	4.29843	-4.3349	555.05	1	2	0.618395	0.633725
670	2015	19.6587	0.106878	-0.647682	37	4530.52	1.89488e+06	-0.0417372	0.574822	-0.224947	0.399948	20.353	-0.307842	0.0643	0.494481	-2.5	0.005044	4.4302	45.7484	0	0	0.0673103	1	420000	-3.8299	-0.470518	C39	0.053668	0.946332	1	1	1	1.02764	2	2203000	1	1	0	-0.168975	0	0.384996	0.0113008	4.08465	-4.02036		1	1	0.0922161	0.963649
670	2016	19.9817		-0.605162	37	4683.75	2.25765e+06	-0.220172	0.0398856	-0.130611	0.547799	20.4683	-0.410446	0.0342	1.73688	-1.5	0.12946	2.60708	46.0023	0	0	0.207755	0	420000	5.0752	-0.156299	C39	0.044692	0.955308	1	1	1	0.492704	1	0	0	1	0	-0.0509803	0	0.491415	0.0206376		-4.07994		1	1	0.039784	0.98686
670	2017	19.3006	-0.416091	-0.547899	37	4994.11	1.74691e+06	-0.286383	0.0539629	-0.0523068	0.123195	19.9178	-0.345261	0.0245	1.56075	-0.5	0.020899	0.783968	46.0001	0	0	0.302105	0	420000	-105.312	-4.05134	C39	0.041492	0.958508	1	1	1	0.506782	1	0	0	1	0	0.0567113	0	0.40929	0.0131336	5.1535	-4.01615		1	1	0.123428	0.947841
670	2018	18.4461	0.272396	-0.48608	37	5569.79	986320	-0.369455	0.0821174	0.0489778	-0.159668	19.3487	-0.308794	-0.0325	1.49176	0.5	-0.006054	-0.911557	45.9631	0	0	0.498103	0	420000	-100.077	-3.86661	C39	0.034534	0.965466	1	1	1	0.534936	3	0	0	1	0	0.187253	0	0.511231	0.016985	6.55687	-3.92148	131.27	0	1	0	1
670	2019	15.2337		-0.39801	37	5688.02	93855.2	-0.453989	-0.340201	0.19885	-1.01987	17.8787	1.01647	-0.0408	-3.29578	1.5	-0.080146	-2.60708	45.9672	0	0	0.0180523	1	420000	-227.802	-8.37346	C39	0.089114	0.910886	1	1	1	0.112618		0	0	1	0	0.226008	0	0.198587	0.0053483	10.7282	-3.48468		1	1	0.0524085	0.98172
670	2020	20.3665		-0.387695	37	5681.07	5.14681e+06	1.37174	-0.410587	0.160037	0.108596	21.1075	0.355876	-0.0497	-1.98809	2.5	-0.069203	-4.30261	45.9635	0	0	0.00264388	1	420000	3.6424	-0.206856	C39	0.087135	0.912865	1	1	1	0.0422318	1	0	0	1	0	0.307297	0	0.515014	0.0303581		-4.32775		1	1	0.0179217	0.994864
671	2021	24.4734	-0.869688	-0.385358	60	4824.25	4.31829e+06	0	0	0	0	26.6046	0	0	0	0	0	0	46.094	0	0	0.0113183	1	350000	-16.7696	-0.9271	K70	0.102946	0.897054	1	1	0	-0.140773	3	18051400	1	0	1		1	0.411237	0.0090136	4.68409	-3.59246	484.49	1	1	0.381385	0.82145
672	2013	21.6569	0.194899	-0.745679	28	1976.2	1580937	1.48096	-0.250263	-0.205035	-0.244546	21.9205	0.0329942	0.0915111	-0.24292	-4	-0.0637711	-0.466333	45.9581	0	0	0.582306	1	620000	11.7687	0.0798834	C30	0.079666	0.920334	1	1	0	-0.15485	1	0	0	1	0	-0.710242	0	0.477595	0.0631314	1.34436	-3.98867	710.53	0	1	0	1
672	2014	21.73	0.176612	-0.744023	28	2058.62	1.57098e+06	-0.283163	-0.236185	-0.130683	-0.165125	22.0714	0.0161902	0.0998111	-0.204258	-3	0.0894909	-0.277009	46.235	0	0	0.52047	1	620000	16.4177	0.243925	C30	0.074938	0.925062	1	1	0	-0.140773	1	0	0	1	1	-0.634081	0	0.479395	0.0992183	-1.57641	-4.03372	639.64	0	1	0	1
672	2015	21.4291	0.200205	-0.741834	28	2105.32	1.05333e+06	-0.227006	-0.193953	-0.14086	-0.0662724	22.2661	0.0788452	0.0998111	0.00764497	-2	0.00995089	-0.366282	45.9833	0	0	0.529493	1	620000	3.0232	-0.228704	C30	0.131016	0.868984	0	1	0	-0.0985408	3	0	0	1	1	-0.456383	0	0.538808	0.0402612	1.86707	-4.07735	568.98	1	1	0.0871144	0.966105
672	2016	21.7935	-0.374822	-0.737275	28	2203.84	1.5172e+06	-0.224429	-0.0813353	-0.0859204	-0.0667925	22.4834	0.201631	-0.00098889	-0.0466914	-1	-0.0458041	0.79912	45.9431	0	0	0.403575	1	620000	5.139	-0.154048	C30	0.113918	0.886082	1	1	1	0.0140773	3	0	0	1	1	-0.29832	0	0.29859	0.0145018	2.80835	-4.11755	690.28	1	2	0.498328	0.681794
[truncated: 21,564 more rows]
[truncated: 22 more columns]
