# Supplementary material for: Digital transformation and enterprise resilience: Enabling or burdening?
Source: PLoS One. 2024 Jul 19;19(7):e0305615. doi: 10.1371/journal.pone.0305615 (PMC11259276; doi:10.1371/journal.pone.0305615)
Supplement: S4 File — (XLSX) [file pone.0305615.s004.xlsx]

## Sheet: Sheet1
id	year	Score	Dt	Pgdp	Te	Asset	Lev	Tps	Fa	Age	Ttc	TobinQ	Did	Treat	Time	_pscore	_treated	_support	_weight	_Score	policy	pre4	pre3	pre2	pre1	current	post1	post2	post3	post4	post5	post6
8	2015	0.751456	-0.285287	11.5759	7.86978	22.0012	0.189809	0.4753	19.8749	26	0.067536	2.88737	1	1	0	0.516587	Treated	On support	0.894378	0.914233	0	0	0	0	0	1	0	0	0	0	0	0
8	2016	0.721503	0.151109	11.6801	7.55119	22.8265	0.246583	0.297	19.0239	27	0.0313	2.29995	1	1	1	0.510282	Treated	On support	0.885889	0.907209	1	0	0	0	0	0	1	0	0	0	0	0
8	2017	1.02109	0.488963	11.7675	7.79028	23.0915	0.326949	0.3194	19.3172	28	0.025364	2.16656	1	1	1	0.510684	Treated	On support	0.886519	0.907268	2	0	0	0	0	0	0	1	0	0	0	0
8	2018	1.02245	1.86854	11.8509	7.87512	23.0714	0.29251	0.4754	19.545	29	0.021055	1.30841	1	1	1	0.512483	Treated	On support	0.889381	0.908771	3	0	0	0	0	0	0	0	1	0	0	0
8	2019	1.03354	1.13652	12.009	7.87017	23.2119	0.370962	0.4345	19.9109	30	0.029365	1.19754	1	1	1	0.514983	Treated	On support	0.892993	0.91245	4	0	0	0	0	0	0	0	0	1	0	0
8	2020	0.987747	0.108877	12.013	7.78072	23.2749	0.480167	0.4487	19.9259	31	0.009916	1.02948	1	1	1	0.513677	Treated	On support	0.891216	0.91126	5	0	0	0	0	0	0	0	0	0	1	0
8	2021	0.574982	0.488963	12.1226	7.71423	23.2393	0.568954	0.4486	19.8382	32	0.01133	1.2222	1	1	1	0.513555	Treated	On support	0.891107	0.911117	6	0	0	0	0	0	0	0	0	0	0	1
9	2013	0.473896	-0.538678	10.9825	8.90354	23.3342	0.628798	0.2459	21.1807	23	0.074999	1.49447	0	1	0	0.517606	Treated	On support	0.894981	0.914725	-2	0	0	1	0	0	0	0	0	0	0	0
9	2014	0.749729	-0.468291	11.0583	8.91691	23.4128	0.628934	0.2181	21.2271	24	0.054847	1.94283	0	1	0	0.51587	Treated	On support	0.893794	0.913507	-1	0	0	0	1	0	0	0	0	0	0	0
9	2015	1.13958	-0.327518	11.1199	9.01213	23.6199	0.638202	0.2022	21.5351	25	0.060108	2.13849	1	1	0	0.518019	Treated	On support	0.895349	0.915295	0	0	0	0	0	1	0	0	0	0	0	0
9	2016	1.21859	-0.285287	11.212	9.09234	23.797	0.623791	0.1962	21.8179	26	0.073497	1.64468	1	1	1	0.520643	Treated	On support	0.896928	0.916605	1	0	0	0	0	0	1	0	0	0	0	0
9	2017	1.34652	-0.228978	11.3014	9.30055	24.0231	0.633121	0.1964	22.0356	27	0.055951	1.20351	1	1	1	0.519219	Treated	On support	0.896123	0.916143	2	0	0	0	0	0	0	1	0	0	0	0
9	2018	1.73342	-0.228978	11.3669	9.51929	24.1194	0.649896	0.2421	22.1545	28	0.073557	0.960785	1	1	1	0.521047	Treated	On support	0.897213	0.916639	3	0	0	0	0	0	0	0	1	0	0	0
9	2019	1.5686	-0.200823	11.4529	9.49092	24.1314	0.645559	0.2451	22.2629	29	0.074624	1.17165	1	1	1	0.522106	Treated	On support	0.897658	0.917128	4	0	0	0	0	0	0	0	0	1	0	0
9	2020	1.51207	-0.0741277	11.3875	9.4989	24.1845	0.584217	0.2737	22.2493	30	0.05337	1.19178	1	1	1	0.520518	Treated	On support	0.896928	0.916605	5	0	0	0	0	0	0	0	0	0	1	0
9	2021	1.92582	0.0947995	11.4956	9.57046	24.3362	0.577624	0.2863	22.3182	31	0.114823	1.57527	1	1	1	0.527592	Treated	On support	0.90178	0.921754	6	0	0	0	0	0	0	0	0	0	0	1
12	2007	1.15442	-0.594987	10.4088	8.43338	22.8578	0.493006	0.3078	22.3679	23	0.116761	2.10927	0	1	0	0.530839	Treated	On support	0.904481	0.92192	-4	1	0	0	0	0	0	0	0	0	0	0
12	2008	2.14905	-0.566832	10.5345	9.07142	23.0628	0.536142	0.2868	22.4358	24	0.111228	1.21305	0	1	0	0.526572	Treated	On support	0.901557	0.921654	-4	1	0	0	0	0	0	0	0	0	0	0
12	2009	1.75664	-0.538678	10.6254	9.22118	23.1133	0.485852	0.2517	22.8096	25	0.080897	1.91213	0	1	0	0.524769	Treated	On support	0.899816	0.919766	-4	1	0	0	0	0	0	0	0	0	0	0
12	2011	1.94256	-0.552755	10.8358	9.38505	23.4499	0.521906	0.1188	22.9674	27	0.153603	1.50239	0	1	0	0.531066	Treated	On support	0.904788	0.922183	-4	1	0	0	0	0	0	0	0	0	0	0
12	2013	0.481042	-0.580909	10.9825	9.20593	23.4366	0.442868	0.1168	22.8002	29	0.098675	1.39645	0	1	0	0.525736	Treated	On support	0.900757	0.921561	-2	0	0	1	0	0	0	0	0	0	0	0
12	2014	0.748438	-0.552755	11.0583	9.25263	23.4501	0.436584	0.1076	23.0108	30	0.097012	1.42854	0	1	0	0.526351	Treated	On support	0.901557	0.921654	-1	0	0	0	1	0	0	0	0	0	0	0
12	2015	0.994456	-0.538678	11.1199	9.26369	23.4742	0.506192	0.2344	23.0457	31	0.100202	1.91822	0	1	0	0.528637	Treated	On support	0.902254	0.922028	0	0	0	0	0	1	0	0	0	0	0	0
12	2016	1.04117	-0.552755	11.212	9.35141	23.5651	0.525907	0.2631	23.1621	32	0.128208	1.63129	0	1	1	0.532028	Treated	On support	0.906077	0.922148	1	0	0	0	0	0	1	0	0	0	0	0
12	2017	1.07869	-0.496446	11.3014	9.40137	23.6955	0.55057	0.2527	23.1691	33	0.131089	1.40204	0	1	1	0.532163	Treated	On support	0.906077	0.922148	2	0	0	0	0	0	0	1	0	0	0	0
12	2018	1.02249	-0.36975	11.3669	9.2873	23.6737	0.505634	0.2522	23.0189	34	0.133936	1.00421	0	1	1	0.532149	Treated	On support	0.906077	0.922148	3	0	0	0	0	0	0	0	1	0	0	0
12	2019	1.06182	-0.440137	11.4529	9.25474	23.6248	0.457957	0.2555	23.0039	35	0.116746	1.13887	0	1	1	0.530586	Treated	On support	0.903884	0.922009	4	0	0	0	0	0	0	0	0	1	0	0
12	2020	0.88253	-0.313441	11.3875	9.26464	23.6071	0.406367	0.2673	22.9366	36	0.085636	1.37167	0	1	1	0.527353	Treated	On support	0.901557	0.921654	5	0	0	0	0	0	0	0	0	0	1	0
12	2021	0.761596	0.066645	11.4956	9.38513	23.716	0.404872	0.267	22.8712	37	0.16438	1.53167	0	1	1	0.534724	Treated	On support	0.907258	0.922458	6	0	0	0	0	0	0	0	0	0	0	1
16	2007	1.87852	-0.327518	10.4088	9.82379	22.9509	0.643463	0.2797	20.967	27	0.363286	1.0509	0	1	0	0.539095	Treated	On support	0.910146	0.923141	-4	1	0	0	0	0	0	0	0	0	0	0
16	2013	1.89435	0.474886	10.9825	9.93023	23.4797	0.728132	0.2826	21.3698	33	0.302354	0.975934	0	1	0	0.535932	Treated	On support	0.908619	0.922383	-2	0	0	1	0	0	0	0	0	0	0	0
16	2014	2.48799	0.122954	11.0583	9.84033	23.5434	0.743884	0.3109	21.3021	34	0.252374	1.06357	0	1	0	0.531639	Treated	On support	0.905096	0.922167	-1	0	0	0	1	0	0	0	0	0	0	0
16	2015	2.73509	0.151109	11.1199	9.82774	23.38	0.784184	0.3608	21.2908	35	0.284079	1.5866	1	1	0	0.535189	Treated	On support	0.90769	0.922413	0	0	0	0	0	1	0	0	0	0	0	0
16	2016	2.66158	0.446731	11.212	9.76365	23.5707	0.807546	0.3616	21.1769	36	0.299211	1.34468	1	1	1	0.536959	Treated	On support	0.909134	0.922338	1	0	0	0	0	0	1	0	0	0	0	0
16	2017	2.8447	0.615658	11.3014	9.78819	23.8828	0.652011	0.361	21.1851	37	0.25278	1.15252	1	1	1	0.533398	Treated	On support	0.906077	0.922148	2	0	0	0	0	0	0	1	0	0	0	0
16	2018	2.69391	0.798663	11.3669	9.85035	24.2193	0.713465	0.3608	21.6029	38	0.330748	0.918139	1	1	1	0.543947	Treated	On support	0.914483	0.923435	3	0	0	0	0	0	0	0	1	0	0	0
16	2019	2.75264	0.643813	11.4529	9.86713	24.4748	0.766908	0.3608	21.6637	39	0.296696	0.972553	1	1	1	0.541467	Treated	On support	0.912173	0.923287	4	0	0	0	0	0	0	0	0	1	0	0
16	2020	2.61937	0.981667	11.3875	9.75359	24.6328	0.78505	0.3652	21.8798	40	0.176812	1.03046	1	1	1	0.531701	Treated	On support	0.905096	0.922167	5	0	0	0	0	0	0	0	0	0	1	0
16	2021	2.30389	0.263727	11.4956	9.69511	24.409	0.744174	0.3868	22.1121	41	0.19237	1.0457	1	1	1	0.534499	Treated	On support	0.907258	0.922458	6	0	0	0	0	0	0	0	0	0	0	1
19	2012	0.250788	-0.510523	10.8985	6.56808	20.9246	0.177289	0.5112	18.8907	20	0.055421	1.74473	0	1	0	0.514355	Treated	On support	0.892098	0.911746	-3	0	1	0	0	0	0	0	0	0	0	0
19	2013	0.139804	-0.440137	10.9825	6.7093	21.0134	0.243113	0.4855	19.5463	21	0.081404	1.55239	0	1	0	0.519304	Treated	On support	0.896123	0.916143	-2	0	0	1	0	0	0	0	0	0	0	0
19	2014	0.157229	-0.172669	11.0583	6.70196	20.867	0.139418	0.4664	19.8007	22	0.047748	2.01812	0	1	0	0.517029	Treated	On support	0.894616	0.914379	-1	0	0	0	1	0	0	0	0	0	0	0
19	2015	0.206471	-0.355673	11.1199	6.73815	20.782	0.09743	0.4051	19.6972	23	0.053978	4.45204	1	1	0	0.517298	Treated	On support	0.894737	0.914772	0	0	0	0	0	1	0	0	0	0	0	0
19	2016	0.234344	-0.383828	11.212	6.64509	20.8875	0.109292	0.3666	19.6237	24	0.066582	5.60933	1	1	1	0.519235	Treated	On support	0.896123	0.916143	1	0	0	0	0	0	1	0	0	0	0	0
19	2017	0.220793	-0.411982	11.3014	6.53379	20.7913	0.100181	0.3651	19.5639	25	0.050746	3.4117	1	1	1	0.516419	Treated	On support	0.89426	0.914118	2	0	0	0	0	0	0	1	0	0	0	0
19	2018	0.448388	0.291881	11.3669	6.99942	22.5903	0.329474	0.7273	20.7163	26	0.055312	1.21406	1	1	1	0.528998	Treated	On support	0.902766	0.921933	3	0	0	0	0	0	0	0	1	0	0	0
19	2019	0.301041	0.446731	11.4529	7.08087	22.6365	0.31758	0.7278	20.6667	27	0.40538	1.11935	1	1	1	0.56374	Treated	On support	0.876885	0.956366	4	0	0	0	0	0	0	0	0	1	0	0
19	2020	0.363472	0.65789	11.3875	7.12769	22.7124	0.34396	0.7324	20.8393	28	0.25219	1.1838	1	1	1	0.549228	Treated	On support	0.921265	0.924606	5	0	0	0	0	0	0	0	0	0	1	0
21	2010	4.46365	-0.468291	10.7085	9.76933	22.6204	0.328237	0.613	21.0137	17	0.903781	2.6498	0	1	0	0.598402	Treated	On support	0.259413	2.05622	-4	1	0	0	0	0	0	0	0	0	0	0
21	2012	0.799026	-0.468291	10.8985	9.75725	23.0438	0.59178	0.5962	20.9528	19	0.377629	1.20187	0	1	0	0.545464	Treated	On support	0.916197	0.923596	-3	0	1	0	0	0	0	0	0	0	0	0
21	2013	0.512028	-0.36975	10.9825	9.60784	23.3426	0.638573	0.5781	20.9262	20	0.33563	1.18318	0	1	0	0.542607	Treated	On support	0.912173	0.923287	-2	0	0	1	0	0	0	0	0	0	0	0
21	2014	0.755086	-0.36975	11.0583	9.7703	23.394	0.650302	0.5556	21.0576	21	0.294714	1.38056	0	1	0	0.538136	Treated	On support	0.910266	0.92308	-1	0	0	0	1	0	0	0	0	0	0	0
21	2015	0.97025	-0.397905	11.1199	9.92701	23.3861	0.636919	0.5532	21.4723	22	0.287819	1.87361	0	1	0	0.53892	Treated	On support	0.910266	0.92308	0	0	0	0	0	1	0	0	0	0	0	0
21	2016	0.905932	-0.341596	11.212	10.5129	23.1843	0.547908	0.5443	21.655	23	0.301323	1.73124	0	1	1	0.537051	Treated	On support	0.909134	0.922338	1	0	0	0	0	0	1	0	0	0	0	0
21	2017	0.934258	-0.228978	11.3014	10.1116	23.5326	0.642835	0.5433	21.6144	24	0.256495	1.50459	0	1	1	0.535507	Treated	On support	0.90769	0.922413	2	0	0	0	0	0	0	1	0	0	0	0
21	2018	0.851618	0.0384905	11.3669	9.99762	23.4957	0.589001	0.5463	21.666	25	0.261444	1.1055	0	1	1	0.536779	Treated	On support	0.909134	0.922338	3	0	0	0	0	0	0	0	1	0	0	0
21	2019	0.791009	-0.130437	11.4529	10.2981	23.6385	0.615132	0.5395	21.7235	26	0.23268	1.58546	0	1	1	0.532943	Treated	On support	0.906077	0.922148	4	0	0	0	0	0	0	0	0	1	0	0
21	2020	0.862194	-0.172669	11.3875	10.2055	23.7976	0.629761	0.4884	21.9325	27	0.177062	1.92216	0	1	1	0.528973	Treated	On support	0.902509	0.921943	5	0	0	0	0	0	0	0	0	0	1	0
21	2021	0.807725	0.179263	11.4956	10.2005	24.0209	0.575808	0.4487	22.1723	28	0.181386	1.48952	0	1	1	0.530798	Treated	On support	0.904181	0.921931	6	0	0	0	0	0	0	0	0	0	0	1
26	2008	1.59422	-0.510523	10.5345	7.71468	21.0887	0.528519	0.49	19.3869	15	0.245772	1.10227	0	0	0	0.528506	Untreated	On support	1.12742	1.2141	-4	1	0	0	0	0	0	0	0	0	0	0
26	2009	0.890642	-0.5246	10.6254	7.77444	21.1446	0.517553	0.5129	19.3754	16	0.194766	1.63616	0	0	0	0.523707	Untreated	On support	1.12143	1.21227	-4	1	0	0	0	0	0	0	0	0	0	0
26	2010	1.3163	-0.538678	10.7085	8.09132	21.6138	0.471559	0.5	19.3437	17	0.252145	1.55777	0	0	0	0.528888	Untreated	On support	1.12771	1.21462	-4	1	0	0	0	0	0	0	0	0	0	0
26	2012	0.248374	-0.566832	10.8985	8.52059	21.9253	0.564416	0.4864	19.5769	19	0.231786	1.23596	0	0	0	0.525907	Untreated	On support	1.12433	1.21347	-3	0	1	0	0	0	0	0	0	0	0	0
26	2013	0.155534	-0.454214	10.9825	8.53935	21.9927	0.56759	0.4752	19.542	20	0.222253	1.34069	0	0	0	0.52477	Untreated	On support	1.12368	1.21327	-2	0	0	1	0	0	0	0	0	0	0	0
26	2014	0.222039	-0.411982	11.0583	8.62047	22.0201	0.552603	0.4509	19.5953	21	0.2235	1.56319	0	0	0	0.52462	Untreated	On support	1.12326	1.21236	-1	0	0	0	1	0	0	0	0	0	0	0
26	2015	0.317142	-0.299364	11.1199	8.62371	22.1694	0.457733	0.4411	19.7072	22	0.22708	1.80954	1	0	0	0.526268	Untreated	On support	1.1248	1.21343	0	0	0	0	0	1	0	0	0	0	0	0
26	2016	0.260505	-0.313441	11.212	8.57376	22.1108	0.406989	0.4334	20.2309	23	0.179232	1.66699	1	0	1	0.524204	Untreated	On support	1.12162	1.21228	1	0	0	0	0	0	1	0	0	0	0	0
26	2017	0.309242	-0.102282	11.3014	8.58709	21.9986	0.310582	0.4461	20.0764	24	0.209949	1.57251	1	0	1	0.526389	Untreated	On support	1.1248	1.21343	2	0	0	0	0	0	0	1	0	0	0	0
26	2018	0.266918	-0.271209	11.3669	8.54908	22.0041	0.286011	0.4896	19.869	25	0.23248	1.10404	1	0	1	0.528189	Untreated	On support	1.12686	1.21423	3	0	0	0	0	0	0	0	1	0	0	0
26	2019	0.21528	-0.116359	11.4529	8.51599	22.0479	0.294179	0.4131	19.7127	26	0.249551	1.4759	1	0	1	0.528645	Untreated	On support	1.12742	1.2141	4	0	0	0	0	0	0	0	0	1	0	0
26	2020	0.284489	-0.0741277	11.3875	8.49719	22.1142	0.303269	0.4263	19.6811	27	0.161143	1.41871	1	0	1	0.51994	Untreated	On support	1.1157	1.20892	5	0	0	0	0	0	0	0	0	0	1	0
26	2021	0.304203	-0.2149	11.4956	8.53326	22.1368	0.266957	0.4231	19.672	28	0.312388	1.40167	1	0	1	0.535146	Untreated	On support	1.13701	1.22536	6	0	0	0	0	0	0	0	0	0	0	1
27	2012	0.370616	-0.482368	10.8985	8.13212	24.2002	0.457686	0.7421	23.326	19	0.09142	0.946113	0	1	0	0.544557	Treated	On support	0.915359	0.923499	-3	0	1	0	0	0	0	0	0	0	0	0
27	2013	0.29743	-0.468291	10.9825	8.15104	24.2316	0.435835	0.7363	23.345	20	0.076835	0.953276	0	1	0	0.543148	Treated	On support	0.913034	0.92327	-2	0	0	1	0	0	0	0	0	0	0	0
27	2014	0.356455	-0.552755	11.0583	8.22202	24.3724	0.470503	0.7386	23.4022	21	0.082717	1.08622	0	1	0	0.544104	Treated	On support	0.914483	0.923435	-1	0	0	0	1	0	0	0	0	0	0	0
27	2015	0.531556	-0.440137	11.1199	8.47741	24.7849	0.571741	0.7609	23.6313	22	0.062869	1.08757	0	1	0	0.543172	Treated	On support	0.913034	0.92327	0	0	0	0	0	1	0	0	0	0	0	0
27	2016	0.515646	-0.454214	11.212	8.58167	24.8319	0.592068	0.7609	23.7378	23	0.034879	1.03957	0	1	1	0.540351	Treated	On support	0.911421	0.923129	1	0	0	0	0	0	1	0	0	0	0	0
27	2017	0.537424	-0.468291	11.3014	8.67334	25.0701	0.679887	0.7626	24.1387	24	0.038598	0.990965	0	1	1	0.542856	Treated	On support	0.912173	0.923287	2	0	0	0	0	0	0	1	0	0	0	0
27	2018	0.647799	-0.172669	11.3669	8.80222	25.1668	0.676944	0.7696	24.268	25	0.046709	0.921597	0	1	1	0.543952	Treated	On support	0.914483	0.923435	3	0	0	0	0	0	0	0	1	0	0	0
27	2019	0.66414	-0.5246	11.4529	8.84434	25.2888	0.650566	0.7696	24.2995	26	0.044302	0.90672	0	1	1	0.54407	Treated	On support	0.914483	0.923435	4	0	0	0	0	0	0	0	0	1	0	0
27	2020	0.813023	-0.285287	11.3875	8.90707	25.46	0.633063	0.7585	24.2869	27	0.033659	0.88707	0	1	1	0.542993	Treated	On support	0.912173	0.923287	5	0	0	0	0	0	0	0	0	0	1	0
27	2021	0.810148	-0.285287	11.4956	9.45783	25.6023	0.622932	0.7401	24.7757	28	0.04743	0.915957	0	1	1	0.543897	Treated	On support	0.914483	0.923435	6	0	0	0	0	0	0	0	0	0	0	1
28	2010	3.05149	-0.299364	10.7085	8.33974	22.5649	0.820599	0.4814	20.0152	17	0.541627	2.21618	0	0	0	0.562624	Untreated	On support	1.12235	1.27572	-4	1	0	0	0	0	0	0	0	0	0	0
28	2011	0.809387	-0.383828	10.8358	8.30894	22.76	0.813874	0.5115	20.2119	18	0.538666	1.54746	0	0	0	0.564192	Untreated	On support	1.09292	1.29735	-4	1	0	0	0	0	0	0	0	0	0	0
28	2012	0.628112	-0.397905	10.8985	8.33591	22.9528	0.802164	0.481	20.3529	19	0.529713	1.8117	0	0	0	0.564274	Untreated	On support	1.09121	1.29877	-3	0	1	0	0	0	0	0	0	0	0	0
28	2013	0.447823	-0.200823	10.9825	8.36171	23.1264	0.790499	0.4897	20.4576	20	0.503194	1.90759	0	0	0	0.562758	Untreated	On support	1.12075	1.27681	-2	0	0	1	0	0	0	0	0	0	0	0
28	2014	0.610336	-0.158591	11.0583	8.43251	23.275	0.621854	0.5841	20.4297	21	0.45096	1.68908	0	0	0	0.558885	Untreated	On support	1.15536	1.25052	-1	0	0	0	1	0	0	0	0	0	0	0
28	2015	0.773235	-0.243055	11.1199	8.36869	23.3049	0.578883	0.5936	20.7993	22	0.467318	1.59802	1	0	0	0.563094	Untreated	On support	1.11548	1.28	0	0	0	0	0	1	0	0	0	0	0	0
28	2016	1.05824	-0.299364	11.212	9.96138	23.7826	0.581754	0.5709	20.0038	23	0.49772	1.50696	1	0	1	0.553677	Untreated	On support	1.16518	1.23681	1	0	0	0	0	0	1	0	0	0	0	0
30	2013	15.719	-0.510523	10.767	8.75951	22.6848	0.402571	0.7159	21.0468	20	0.167584	1.07846	0	0	0	0.531416	Untreated	On support	1.13193	1.2245	-2	0	0	1	0	0	0	0	0	0	0	0
30	2014	0.632373	-0.552755	10.823	8.75526	22.7072	0.345046	0.6735	21.0424	21	0.17211	1.37481	0	0	0	0.531699	Untreated	On support	1.13268	1.22479	-1	0	0	0	1	0	0	0	0	0	0	0
30	2015	0.826393	-0.496446	10.8413	8.86503	22.8133	0.343888	0.6695	21.2948	22	0.157556	1.4322	0	0	0	0.531216	Untreated	On support	1.13193	1.2245	0	0	0	0	0	1	0	0	0	0	0	0
30	2016	0.81935	-0.454214	10.8943	8.85009	22.9286	0.3635	0.6539	21.2725	23	0.155928	1.55875	0	0	1	0.531229	Untreated	On support	1.13193	1.2245	1	0	0	0	0	0	1	0	0	0	0	0
30	2017	0.870679	-0.454214	10.9121	8.84908	23.0616	0.389791	0.6587	21.2959	24	0.182502	1.38934	0	0	1	0.5344	Untreated	On support	1.1349	1.22488	2	0	0	0	0	0	0	1	0	0	0	0
30	2018	0.865005	-0.440137	10.9261	8.93063	23.1813	0.389844	0.6866	21.5244	25	0.161473	0.96114	0	0	1	0.533485	Untreated	On support	1.13397	1.22503	3	0	0	0	0	0	0	0	1	0	0	0
30	2019	0.835364	-0.397905	10.6799	8.9153	23.2821	0.423117	0.6905	21.576	26	0.194856	1.08321	0	0	1	0.537611	Untreated	On support	1.14078	1.2264	4	0	0	0	0	0	0	0	0	1	0	0
30	2020	0.918857	-0.285287	10.8356	8.90883	23.3948	0.427812	0.7051	21.6251	27	0.165635	1.33169	0	0	1	0.535634	Untreated	On support	1.13757	1.22526	5	0	0	0	0	0	0	0	0	0	1	0
30	2021	0.922449	0.179263	10.9232	8.94833	23.422	0.427218	0.6859	21.8192	28	0.20649	1.31665	0	0	1	0.540388	Untreated	On support	1.14641	1.23	6	0	0	0	0	0	0	0	0	0	0	1
32	2009	0.956815	-0.468291	10.6254	7.22984	21.0867	0.448143	0.5206	18.8053	16	0.241569	1.84523	0	0	0	0.528942	Untreated	On support	1.12771	1.21462	-4	1	0	0	0	0	0	0	0	0	0	0
32	2012	0.509321	-0.257132	10.8985	7.14204	21.2492	0.380335	0.4866	18.4541	19	0.136544	1.38493	0	0	0	0.516925	Untreated	On support	1.11061	1.19432	-3	0	1	0	0	0	0	0	0	0	0	0
32	2013	0.224527	0.0807223	10.9825	7.10743	21.1297	0.32395	0.4984	18.0072	20	0.257631	1.66853	0	0	0	0.527144	Untreated	On support	1.12603	1.21402	-2	0	0	1	0	0	0	0	0	0	0	0
32	2014	0.303128	-0.0741277	11.0583	7.03878	21.741	0.274148	0.4911	17.9553	21	0.23867	1.38646	0	0	0	0.527226	Untreated	On support	1.12603	1.21402	-1	0	0	0	1	0	0	0	0	0	0	0
32	2015	0.312887	-0.0318959	11.1199	7.32909	21.4774	0.290364	0.6307	18.3042	22	0.410072	3.33473	1	0	0	0.546686	Untreated	On support	1.16357	1.23001	0	0	0	0	0	1	0	0	0	0	0	0
32	2016	0.332442	0.122954	11.212	7.28619	21.3939	0.20752	0.6343	18.458	23	0.25637	2.61054	1	0	1	0.531729	Untreated	On support	1.13268	1.22479	1	0	0	0	0	0	1	0	0	0	0	0
32	2017	0.306423	0.0384905	11.3014	7.13966	21.3794	0.186046	0.637	18.251	24	0.164893	1.9199	1	0	1	0.521873	Untreated	On support	1.1189	1.21164	2	0	0	0	0	0	0	1	0	0	0	0
32	2018	0.257819	0.137031	11.3669	6.12468	21.4903	0.295935	0.6385	18.1588	25	0.178988	1.43484	1	0	1	0.52883	Untreated	On support	1.12771	1.21462	3	0	0	0	0	0	0	0	1	0	0	0
32	2019	0.213095	0.0244132	11.4529	6.07074	21.5744	0.292026	0.6461	18.2771	26	0.17786	2.78876	1	0	1	0.530815	Untreated	On support	1.13157	1.21659	4	0	0	0	0	0	0	0	0	1	0	0
32	2020	0.275993	0.376345	11.3875	6.16542	21.6733	0.300958	0.6399	18.2221	27	0.108797	3.15208	1	0	1	0.523365	Untreated	On support	1.12105	1.21151	5	0	0	0	0	0	0	0	0	0	1	0
32	2021	2.94551	3.54373	11.4956	9.9377	24.5104	0.785055	0.5103	22.1652	28	0.126001	1.1156	1	0	1	0.528455	Untreated	On support	1.12742	1.2141	6	0	0	0	0	0	0	0	0	0	0	1
34	2015	0.579221	-0.580909	11.1199	6.84162	19.9203	0.582597	0.3832	17.8371	22	0.218392	21.8187	0	1	0	0.529246	Treated	On support	0.902766	0.921933	0	0	0	0	0	1	0	0	0	0	0	0
34	2017	1.21938	1.13652	11.3014	8.40872	23.9126	0.861665	0.5445	19.0599	24	0.751472	8.00908	0	1	1	0.586472	Treated	On support	0.296076	1.88725	2	0	0	0	0	0	0	1	0	0	0	0
34	2018	1.24114	3.12141	11.3669	8.34948	23.9808	0.851975	0.5445	18.9531	25	0.691463	1.10427	0	1	1	0.576738	Treated	On support	0.516948	1.33801	3	0	0	0	0	0	0	0	1	0	0	0
34	2019	1.26482	2.61463	11.4529	8.3114	24.105	0.851301	0.5021	18.8394	26	0.884501	1.21523	0	1	1	0.595396	Treated	On support	0.234914	2.13387	4	0	0	0	0	0	0	0	0	1	0	0
34	2020	1.69117	3.55781	11.3875	8.42705	24.1472	0.846763	0.4499	19.1078	27	0.655837	1.23226	0	1	1	0.572942	Treated	On support	0.640081	1.15613	5	0	0	0	0	0	0	0	0	0	1	0
34	2021	1.72189	3.78304	11.4956	8.55834	24.3856	0.830145	0.4491	19.0823	28	0.743317	1.08048	0	1	1	0.581447	Treated	On support	0.387949	1.63061	6	0	0	0	0	0	0	0	0	0	0	1
35	2015	0.269818	-0.552755	11.385	7.13728	22.2046	0.579366	0.5146	20.3888	21	0.029509	2.13405	0	0	0	0.519751	Untreated	On support	1.1154	1.20895	0	0	0	0	0	1	0	0	0	0	0	0
35	2016	0.255895	-0.468291	11.4813	7.3072	22.5148	0.65617	0.5292	20.7577	22	0.036464	1.7705	0	0	1	0.522206	Untreated	On support	1.11942	1.2115	1	0	0	0	0	0	1	0	0	0	0	0
35	2017	0.334274	0.0384905	11.582	8.65469	22.8189	0.625057	0.485	20.7956	23	0.038963	1.58612	0	0	1	0.514884	Untreated	On support	1.10698	1.1744	2	0	0	0	0	0	0	1	0	0	0	0
35	2018	0.302695	-0.0741277	11.6542	9.06312	22.899	0.626002	0.4873	21.0047	24	0.037064	1.40173	0	0	1	0.513503	Untreated	On support	1.10326	1.15206	3	0	0	0	0	0	0	0	1	0	0	0
35	2019	0.745747	-0.200823	11.7249	10.7099	24.5797	0.752553	0.3607	22.7386	25	0.07887	1.04151	0	0	1	0.520323	Untreated	On support	1.11632	1.20934	4	0	0	0	0	0	0	0	0	1	0	0
35	2020	0.621253	-0.426059	11.7055	11.0058	24.6428	0.751984	0.3607	22.8176	26	0.1061	0.959058	0	0	1	0.521879	Untreated	On support	1.1189	1.21164	5	0	0	0	0	0	0	0	0	0	1	0
35	2021	0.539972	0.108877	11.828	9.63731	23.9219	0.544809	0.3596	21.4179	27	0.111899	1.15935	0	0	1	0.521573	Untreated	On support	1.1184	1.21132	6	0	0	0	0	0	0	0	0	0	0	1
39	2014	5.03103	-0.271209	11.0583	11.025	25.1981	0.689185	0.7126	23.6703	22	0.153718	1.16523	0	0	0	0.537726	Untreated	On support	1.14149	1.22645	-1	0	0	0	1	0	0	0	0	0	0	0
39	2015	6.50306	-0.0600504	11.1199	10.9591	25.3939	0.667536	0.7485	23.8075	23	0.156201	1.1072	1	0	0	0.540216	Untreated	On support	1.14561	1.22967	0	0	0	0	0	1	0	0	0	0	0	0
39	2016	6.10177	-0.0459731	11.212	10.8454	25.5485	0.685954	0.7664	23.8161	24	0.09196	1.01499	1	0	1	0.535082	Untreated	On support	1.13647	1.22537	1	0	0	0	0	0	1	0	0	0	0	0
39	2017	5.9983	0.460809	11.3014	10.8335	25.5954	0.668943	0.7673	23.8561	25	0.113453	1.08098	1	0	1	0.537784	Untreated	On support	1.14149	1.22645	2	0	0	0	0	0	0	1	0	0	0	0
39	2018	5.92744	0.615658	11.3669	10.8445	25.7914	0.670181	0.7644	23.8666	26	0.140948	0.944346	1	0	1	0.541082	Untreated	On support	1.14736	1.23007	3	0	0	0	0	0	0	0	1	0	0	0
39	2019	6.16294	0.573427	11.4529	10.8141	25.8714	0.680212	0.7654	24.3564	27	0.117599	0.951001	1	0	1	0.541727	Untreated	On support	1.14948	1.22993	4	0	0	0	0	0	0	0	0	1	0	0
39	2020	6.76986	0.545272	11.3875	10.8415	25.7083	0.631672	0.7599	24.2866	28	0.09015	1.0001	1	0	1	0.537945	Untreated	On support	1.14149	1.22645	5	0	0	0	0	0	0	0	0	0	1	0
39	2021	6.77412	0.714199	11.4956	10.8541	25.7623	0.630773	0.7387	24.278	29	0.190601	1.01303	1	0	1	0.5479	Untreated	On support	1.16272	1.23057	6	0	0	0	0	0	0	0	0	0	0	1
45	2007	0.910795	-0.538678	10.4088	6.52942	20.3384	0.345222	0.6172	19.0179	13	0.156325	1.64184	0	1	0	0.524543	Treated	On support	0.899453	0.918404	-4	1	0	0	0	0	0	0	0	0	0	0
45	2011	0.382385	-0.5246	10.8358	6.69456	21.3156	0.242557	0.6245	20.0383	17	0.123605	1.67396	0	1	0	0.529144	Treated	On support	0.902766	0.921933	-4	1	0	0	0	0	0	0	0	0	0	0
45	2012	0.197749	-0.496446	10.8985	7.11233	21.3549	0.307152	0.6002	20.6711	18	0.104383	1.31927	0	1	0	0.527463	Treated	On support	0.90178	0.921754	-3	0	1	0	0	0	0	0	0	0	0	0
45	2013	0.185221	-0.496446	10.9825	7.29641	21.7712	0.194236	0.6061	20.5934	19	0.092976	1.35145	0	1	0	0.526495	Treated	On support	0.901557	0.921654	-2	0	0	1	0	0	0	0	0	0	0	0
45	2014	0.222553	-0.482368	11.0583	7.28961	21.761	0.221956	0.5242	20.5308	20	0.07817	1.73926	0	1	0	0.523763	Treated	On support	0.899105	0.917432	-1	0	0	0	1	0	0	0	0	0	0	0
45	2015	5.40506	-0.5246	11.1199	7.15383	21.8116	0.267673	0.5479	20.4875	21	0.104859	2.39025	0	1	0	0.527812	Treated	On support	0.90201	0.922091	0	0	0	0	0	1	0	0	0	0	0	0
45	2016	0.272069	-0.538678	11.212	7.13569	22.139	0.164936	0.5189	20.3999	22	0.090342	1.79837	0	1	1	0.526579	Treated	On support	0.901557	0.921654	1	0	0	0	0	0	1	0	0	0	0	0
45	2017	0.265303	-0.510523	11.3014	7.19669	22.1573	0.160336	0.5094	20.3018	23	0.065829	1.28985	0	1	1	0.52286	Treated	On support	0.898274	0.917178	2	0	0	0	0	0	0	1	0	0	0	0
45	2018	0.221548	-0.468291	11.3669	7.19818	22.2535	0.251066	0.5088	20.7111	24	0.053035	0.865684	0	1	1	0.523571	Treated	On support	0.898766	0.917344	3	0	0	0	0	0	0	0	1	0	0	0
45	2019	0.226291	-0.496446	11.4529	7.19893	22.2343	0.149354	0.5099	20.6215	25	0.131599	0.942106	0	1	1	0.531299	Treated	On support	0.905096	0.922167	4	0	0	0	0	0	0	0	0	1	0	0
45	2020	0.290937	-0.566832	11.3875	7.22184	22.3266	0.215358	0.5097	20.4878	26	0.086627	0.902737	0	1	1	0.52602	Treated	On support	0.901152	0.921706	5	0	0	0	0	0	0	0	0	0	1	0
45	2021	0.319076	-0.566832	11.4956	7.39695	22.4411	0.288691	0.5213	21.6012	27	0.108528	1.09931	0	1	1	0.533518	Treated	On support	0.906459	0.922329	6	0	0	0	0	0	0	0	0	0	0	1
48	2010	1.34643	-0.510523	10.7085	7.25841	20.4883	1.0314	0.3727	19.575	16	0.3096	0.522698	0	0	0	0.533796	Untreated	On support	1.1349	1.22488	-4	1	0	0	0	0	0	0	0	0	0	0
48	2011	0.762516	-0.468291	10.8358	7.09838	20.9553	0.629059	0.3405	19.542	17	0.326461	1.62125	0	0	0	0.538929	Untreated	On support	1.14299	1.22963	-4	1	0	0	0	0	0	0	0	0	0	0
48	2012	0.193757	-0.411982	10.8985	7.25276	20.9153	0.592418	0.3473	19.5854	18	0.222892	2.71981	0	0	0	0.528375	Untreated	On support	1.12742	1.2141	-3	0	1	0	0	0	0	0	0	0	0	0
48	2013	0.135351	-0.257132	10.9825	7.27863	21.0089	0.636463	0.339	19.7698	19	0.262559	3.81837	0	0	0	0.53394	Untreated	On support	1.1349	1.22488	-2	0	0	1	0	0	0	0	0	0	0	0
48	2014	0.174155	-0.116359	11.0583	7.2937	21.4078	0.695063	0.4857	19.7124	20	0.231062	2.7284	0	0	0	0.532814	Untreated	On support	1.13307	1.22475	-1	0	0	0	1	0	0	0	0	0	0	0
48	2015	0.231876	-0.355673	11.1199	7.38709	21.3864	0.58659	0.4807	19.6421	21	0.171949	7.75998	1	0	0	0.528833	Untreated	On support	1.12771	1.21462	0	0	0	0	0	1	0	0	0	0	0	0
48	2016	0.189888	-0.327518	11.212	7.43544	21.3961	0.578484	0.6809	19.6808	22	0.168698	5.28042	1	0	1	0.529654	Untreated	On support	1.12925	1.21434	1	0	0	0	0	0	1	0	0	0	0	0
48	2017	0.305331	-0.411982	11.3014	7.35372	22.0855	0.818492	0.6917	20.2509	23	0.139337	2.80086	1	0	1	0.530631	Untreated	On support	1.13157	1.21659	2	0	0	0	0	0	0	1	0	0	0	0
48	2018	0.200141	-0.440137	11.3669	7.34987	22.3686	0.763554	0.7789	20.2971	24	0.105472	2.38924	1	0	1	0.529408	Untreated	On support	1.12862	1.21449	3	0	0	0	0	0	0	0	1	0	0	0
48	2019	0.20273	-0.454214	11.4529	6.61473	22.5907	0.632612	0.781	20.0417	25	0.124024	1.97762	1	0	1	0.535207	Untreated	On support	1.13701	1.22536	4	0	0	0	0	0	0	0	0	1	0	0
48	2020	0.258484	-0.510523	11.3875	7.17396	23.0162	0.719174	0.7903	20.1037	26	0.059881	1.64974	1	0	1	0.526779	Untreated	On support	1.12554	1.21341	5	0	0	0	0	0	0	0	0	0	1	0
48	2021	0.229129	-0.510523	11.4956	7.73762	23.4201	0.827464	0.8075	21.8852	27	0.222033	1.4381	1	0	1	0.550338	Untreated	On support	1.16511	1.23353	6	0	0	0	0	0	0	0	0	0	0	1
49	2014	0.599667	-0.510523	11.0583	8.70963	22.2656	0.803558	0.4815	18.9056	19	0.503174	2.12573	0	1	0	0.549767	Treated	On support	0.920831	0.924812	-1	0	0	0	1	0	0	0	0	0	0	0
49	2015	0.932552	-0.468291	11.1199	8.74973	21.9478	0.647971	0.5328	18.9967	20	0.53347	4.07295	0	1	0	0.554119	Treated	On support	0.916817	0.926643	0	0	0	0	0	1	0	0	0	0	0	0
49	2016	1.24044	-0.397905	11.212	9.07004	22.3614	0.708479	0.5323	19.24	21	0.543718	2.38567	0	1	1	0.554759	Treated	On support	0.9175	0.92719	1	0	0	0	0	0	1	0	0	0	0	0
49	2017	1.52909	-0.440137	11.3014	9.26729	22.7539	0.761753	0.5168	20.3084	22	0.525673	1.82824	0	1	1	0.557978	Treated	On support	0.91963	0.931256	2	0	0	0	0	0	0	1	0	0	0	0
49	2018	1.55542	-0.313441	11.3669	9.2653	22.9005	0.743297	0.5187	20.3471	23	0.496333	1.41054	0	1	1	0.555548	Treated	On support	0.918015	0.927972	3	0	0	0	0	0	0	0	1	0	0	0
49	2019	1.42724	-0.0600504	11.4529	9.18441	22.8946	0.673751	0.5204	20.5723	24	0.479179	1.63025	0	1	1	0.555759	Treated	On support	0.917594	0.928286	4	0	0	0	0	0	0	0	0	1	0	0
49	2020	1.30008	-0.0178186	11.3875	9.1935	22.9248	0.687771	0.5609	20.6479	25	0.379639	2.22562	0	1	1	0.546984	Treated	On support	0.920539	0.923772	5	0	0	0	0	0	0	0	0	0	1	0
49	2021	1.18142	-0.0600504	11.4956	9.2653	23.1007	0.681789	0.4963	20.5633	26	0.488219	2.29905	0	1	1	0.556857	Treated	On support	0.919065	0.929764	6	0	0	0	0	0	0	0	0	0	0	1
50	2007	1.5571	-0.5246	10.4088	8.73134	22.266	0.513285	0.6445	20.0507	24	0.17477	1.23789	0	1	0	0.524616	Treated	On support	0.899453	0.918404	-4	1	0	0	0	0	0	0	0	0	0	0
50	2009	2.1058	-0.496446	10.6254	8.70996	22.5914	0.675933	0.62	21.9517	26	0.068011	1.14439	0	1	0	0.524239	Treated	On support	0.899453	0.918404	-4	1	0	0	0	0	0	0	0	0	0	0
50	2010	2.72326	-0.482368	10.7085	8.91919	22.7991	0.687552	0.5934	22.3317	27	0.094213	1.41608	0	1	0	0.528103	Treated	On support	0.90201	0.922091	-4	1	0	0	0	0	0	0	0	0	0	0
50	2011	1.71238	-0.313441	10.8358	9.01128	22.8092	0.6375	0.5891	22.2437	28	0.126195	1.08107	0	1	0	0.53023	Treated	On support	0.903592	0.921773	-4	1	0	0	0	0	0	0	0	0	0	0
50	2012	1.7566	-0.36975	10.8985	8.87961	22.7778	0.608351	0.5879	22.2078	29	0.125231	1.19044	0	1	0	0.530748	Treated	On support	0.904181	0.921931	-3	0	1	0	0	0	0	0	0	0	0	0
50	2015	5.65717	-0.144514	11.1199	9.49281	23.7973	0.387465	0.5578	22.6469	32	0.142795	1.4144	1	1	0	0.534709	Treated	On support	0.907258	0.922458	0	0	0	0	0	1	0	0	0	0	0	0
50	2016	6.71204	-0.186746	11.212	9.50286	23.7996	0.365342	0.4576	22.5587	33	0.120774	1.42877	1	1	1	0.530717	Treated	On support	0.904181	0.921931	1	0	0	0	0	0	1	0	0	0	0	0
50	2017	10.2063	-0.243055	11.3014	9.7136	24.1128	0.511848	0.4426	22.6137	34	0.127569	1.44314	1	1	1	0.530938	Treated	On support	0.904481	0.92192	2	0	0	0	0	0	0	1	0	0	0	0
50	2018	14.5178	0.066645	11.3669	10.6094	24.8182	0.566855	0.5631	24.0991	35	0.110456	0.932635	1	1	1	0.535061	Treated	On support	0.90769	0.922413	3	0	0	0	0	0	0	0	1	0	0	0
50	2019	16.4559	0.263727	11.4529	10.5927	24.9046	0.591951	0.5656	24.0644	36	0.113153	1.09082	1	1	1	0.535602	Treated	On support	0.908151	0.922408	4	0	0	0	0	0	0	0	0	1	0	0
50	2020	12.6285	0.0103359	11.3875	10.5317	25.0213	0.543647	0.5001	24.0079	37	0.100264	1.0269	1	1	1	0.533973	Treated	On support	0.906851	0.922288	5	0	0	0	0	0	0	0	0	0	1	0
50	2021	13.6481	0.122954	11.4956	10.196	25.1107	0.566435	0.5001	23.9137	38	0.109349	0.966506	1	1	1	0.536636	Treated	On support	0.908619	0.922383	6	0	0	0	0	0	0	0	0	0	0	1
55	2013	0.362866	-0.482368	10.9825	7.6406	21.6786	0.5322	0.2226	19.953	19	0.133223	1.75116	0	1	0	0.519322	Treated	On support	0.896123	0.916143	-2	0	0	1	0	0	0	0	0	0	0	0
55	2014	0.466534	-0.468291	11.0583	8.01268	22.0215	0.644927	0.232	20.0093	20	0.130456	2.17292	0	1	0	0.518321	Treated	On support	0.895476	0.915309	-1	0	0	0	1	0	0	0	0	0	0	0
55	2015	0.657142	-0.454214	11.1199	7.75234	22.2193	0.701165	0.2465	19.9524	21	0.130987	2.50963	0	1	0	0.520559	Treated	On support	0.896928	0.916605	0	0	0	0	0	1	0	0	0	0	0	0
55	2016	0.701998	-0.426059	11.212	7.76175	22.6383	0.660779	0.2587	20.0436	22	0.101407	1.84302	0	1	1	0.519222	Treated	On support	0.896123	0.916143	1	0	0	0	0	0	1	0	0	0	0	0
55	2017	0.613996	-0.397905	11.3014	7.67322	22.7548	0.575245	0.2504	19.9642	23	0.087704	1.3761	0	1	1	0.518146	Treated	On support	0.895349	0.915295	2	0	0	0	0	0	0	1	0	0	0	0
55	2018	0.570489	-0.411982	11.3669	7.69894	23.0897	0.512594	0.2567	19.9365	24	0.085955	0.903842	0	1	1	0.518723	Treated	On support	0.895732	0.915263	3	0	0	0	0	0	0	0	1	0	0	0
55	2019	0.565831	-0.257132	11.4529	7.78114	23.1542	0.53991	0.2566	19.9837	25	0.06295	0.943638	0	1	1	0.516304	Treated	On support	0.89426	0.914118	4	0	0	0	0	0	0	0	0	1	0	0
55	2020	0.618061	-0.0741277	11.3875	7.71646	23.197	0.540957	0.2536	19.992	26	0.036462	0.884892	0	1	1	0.514109	Treated	On support	0.891876	0.91179	5	0	0	0	0	0	0	0	0	0	1	0
55	2021	0.542456	0.122954	11.4956	7.99261	23.2297	0.543997	0.2628	20.3129	27	0.05694	0.88868	0	1	1	0.516435	Treated	On support	0.89426	0.914118	6	0	0	0	0	0	0	0	0	0	0	1
58	2015	0.139027	0.897204	11.1199	6.78219	21.6844	0.357337	0.3231	17.4405	19	0.074945	1.63932	1	0	0	0.506991	Untreated	On support	1.08643	1.11707	0	0	0	0	0	1	0	0	0	0	0	0
58	2019	0.099207	-0.271209	11.4529	7.93487	22.5463	0.594452	0.5797	17.9391	23	0.056736	1.47368	1	0	1	0.506326	Untreated	On support	1.08367	1.11176	4	0	0	0	0	0	0	0	0	1	0	0
58	2020	0.144178	-0.257132	11.3875	7.86902	22.4865	0.574448	0.5876	19.2798	24	0.031067	1.43226	1	0	1	0.511112	Untreated	On support	1.0976	1.14088	5	0	0	0	0	0	0	0	0	0	1	0
58	2021	0.178551	-0.383828	11.4956	9.3579	22.4518	0.54314	0.5826	19.3967	25	0.078074	1.4246	1	0	1	0.507371	Untreated	On support	1.08793	1.12205	6	0	0	0	0	0	0	0	0	0	0	1
59	2010	5.30041	-0.5246	10.6538	9.0965	24.0018	0.750634	0.5545	23.5512	13	0.123604	1.22589	0	1	0	0.539618	Treated	On support	0.911421	0.923129	-4	1	0	0	0	0	0	0	0	0	0	0
59	2011	1.41561	-0.552755	10.8349	9.44169	24.0744	0.735552	0.5512	23.5623	14	0.326441	1.05528	0	1	0	0.558209	Treated	On support	0.918168	0.931977	-4	1	0	0	0	0	0	0	0	0	0	0
59	2012	0.813627	-0.566832	10.9446	9.23474	24.2123	0.774421	0.5465	23.6443	15	0.333415	1.02403	0	1	0	0.560859	Treated	On support	0.907411	0.940592	-3	0	1	0	0	0	0	0	0	0	0	0
59	2013	0.754304	-0.5246	11.0348	9.2556	24.0712	0.745773	0.5472	23.5435	16	0.343079	0.956381	0	1	0	0.560756	Treated	On support	0.908449	0.940152	-2	0	0	1	0	0	0	0	0	0	0	0
59	2014	0.946728	-0.538678	11.0852	9.24522	24.2671	0.725987	0.5635	23.5929	17	0.270406	1.13612	0	1	0	0.554758	Treated	On support	0.9175	0.92719	-1	0	0	0	1	0	0	0	0	0	0	0
59	2015	0.946544	-0.454214	11.0876	9.37407	24.1218	0.691936	0.5613	23.4286	18	0.212806	1.17896	0	1	0	0.546912	Treated	On support	0.920539	0.923772	0	0	0	0	0	1	0	0	0	0	0	0
59	2016	0.866568	-0.397905	10.8355	9.29054	24.1691	0.646672	0.5002	23.387	19	0.206792	1.2218	0	1	1	0.546081	Treated	On support	0.915864	0.923816	1	0	0	0	0	0	1	0	0	0	0	0
59	2017	0.805503	-0.341596	10.8879	9.23337	24.1562	0.591054	0.4884	23.3609	20	0.237419	1.07288	0	1	1	0.549226	Treated	On support	0.921265	0.924606	2	0	0	0	0	0	0	1	0	0	0	0
59	2018	0.701457	-0.383828	10.9683	9.02377	24.2033	0.576934	0.5061	23.3267	21	0.26364	0.869618	0	1	1	0.55325	Treated	On support	0.918408	0.926118	3	0	0	0	0	0	0	0	1	0	0	0
59	2019	0.694326	-0.355673	10.9542	9.0652	24.1029	0.51817	0.5127	23.3609	22	0.292372	0.849944	0	1	1	0.555949	Treated	On support	0.919449	0.928496	4	0	0	0	0	0	0	0	0	1	0	0
59	2020	0.673134	-0.383828	10.9831	9.02786	24.0519	0.494189	0.515	23.2704	23	0.195487	0.810643	0	1	1	0.545822	Treated	On support	0.915975	0.923733	5	0	0	0	0	0	0	0	0	0	1	0
59	2021	0.622314	-0.313441	11.0825	8.99417	24.1926	0.53655	0.5052	23.2165	24	0.257888	0.89911	0	1	1	0.552331	Treated	On support	0.9199	0.925459	6	0	0	0	0	0	0	0	0	0	0	1
60	2009	2.21471	-0.552755	10.6254	9.23103	23.1783	0.594227	0.4167	22.0742	15	0.136462	3.04444	0	1	0	0.52924	Treated	On support	0.902766	0.921933	-4	1	0	0	0	0	0	0	0	0	0	0
60	2012	1.16001	-0.552755	10.8985	9.29017	23.3675	0.495988	0.4134	22.0934	18	0.237037	1.82193	0	1	0	0.539292	Treated	On support	0.911421	0.923129	-3	0	1	0	0	0	0	0	0	0	0	0
60	2013	0.702883	-0.594987	10.9825	9.26113	23.3939	0.561427	0.4375	22.1155	19	0.116964	1.45758	0	1	0	0.527446	Treated	On support	0.90178	0.921754	-2	0	0	1	0	0	0	0	0	0	0	0
60	2014	1.12368	-0.538678	11.0583	9.2322	23.3776	0.540798	0.4317	22.2289	20	0.262153	1.91697	0	1	0	0.543118	Treated	On support	0.913034	0.92327	-1	0	0	0	1	0	0	0	0	0	0	0
60	2015	1.20537	-0.566832	11.1199	9.25627	23.4885	0.503239	0.4105	22.3227	21	0.178723	2.35813	0	1	0	0.535435	Treated	On support	0.90769	0.922413	0	0	0	0	0	1	0	0	0	0	0	0
60	2016	1.10072	-0.594987	11.212	9.22227	23.5547	0.515829	0.4123	22.3494	22	0.184619	1.96924	0	1	1	0.536371	Treated	On support	0.908619	0.922383	1	0	0	0	0	0	1	0	0	0	0	0
60	2017	1.11901	-0.538678	11.3014	9.17833	23.6608	0.448532	0.3753	22.4135	23	0.277624	1.79676	0	1	1	0.546309	Treated	On support	0.918179	0.92386	2	0	0	0	0	0	0	1	0	0	0	0
60	2018	0.947268	-0.496446	11.3669	9.19573	23.694	0.450591	0.3721	22.511	24	0.248636	1.17521	0	1	1	0.543496	Treated	On support	0.913794	0.923325	3	0	0	0	0	0	0	0	1	0	0	0
60	2019	1.07993	-0.426059	11.4529	9.17066	23.7349	0.440773	0.3755	22.7022	25	0.204575	1.19608	0	1	1	0.540401	Treated	On support	0.911421	0.923129	4	0	0	0	0	0	0	0	0	1	0	0
60	2020	1.24895	-0.454214	11.3875	9.1937	23.9157	0.47259	0.3747	22.7307	26	0.293286	1.17918	0	1	1	0.549881	Treated	On support	0.920831	0.924812	5	0	0	0	0	0	0	0	0	0	1	0
60	2021	1.19146	-0.468291	11.4956	9.17616	24.0412	0.501386	0.377	22.768	27	0.353917	1.15057	0	1	1	0.55665	Treated	On support	0.919904	0.929322	6	0	0	0	0	0	0	0	0	0	0	1
61	2013	0.156169	0.179263	10.9825	8.38092	23.2266	0.501545	0.4609	21.7486	19	0.055299	1.54158	0	1	0	0.524509	Treated	On support	0.899453	0.918404	-2	0	0	1	0	0	0	0	0	0	0	0
61	2014	0.150602	0.714199	11.0583	8.4929	23.3483	0.554065	0.5896	21.8479	20	0.030528	2.10185	0	1	0	0.524106	Treated	On support	0.899277	0.918429	-1	0	0	0	1	0	0	0	0	0	0	0
61	2015	0.214037	0.34819	11.1199	8.58821	23.504	0.622803	0.6195	21.7671	21	0.026074	2.4055	1	1	0	0.523569	Treated	On support	0.898766	0.917344	0	0	0	0	0	1	0	0	0	0	0	0
61	2018	0.163693	0.798663	11.3669	8.48136	23.6677	0.653134	0.6516	21.1743	24	0.027801	1.08624	1	1	1	0.521409	Treated	On support	0.89736	0.917219	3	0	0	0	0	0	0	0	1	0	0	0
61	2019	0.145065	0.531195	11.4529	8.44333	23.6988	0.649514	0.6516	21.2277	25	0.032555	1.13336	1	1	1	0.522541	Treated	On support	0.898274	0.917178	4	0	0	0	0	0	0	0	0	1	0	0
61	2020	0.181211	0.925358	11.3875	8.48941	23.6888	0.634451	0.6516	21.1813	26	0.038229	1.25091	1	1	1	0.522662	Treated	On support	0.898274	0.917178	5	0	0	0	0	0	0	0	0	0	1	0
63	2009	59.5402	-0.327518	10.6254	11.1612	24.9478	0.737368	0.5443	22.274	12	0.214491	1.75293	0	1	0	0.532959	Treated	On support	0.906077	0.922148	-4	1	0	0	0	0	0	0	0	0	0	0
63	2013	55.769	0.305959	10.9825	11.1432	25.3292	0.763931	0.5277	22.7313	16	0.180487	1.17343	0	1	0	0.532671	Treated	On support	0.906077	0.922148	-2	0	0	1	0	0	0	0	0	0	0	0
63	2015	63.6268	1.53068	11.1199	11.346	25.5182	0.641433	0.5364	22.7634	18	0.186723	1.22932	1	1	0	0.533284	Treated	On support	0.906077	0.922148	0	0	0	0	0	1	0	0	0	0	0	0
63	2016	59.9781	1.30544	11.212	11.308	25.6766	0.711347	0.5318	22.7403	19	0.161916	1.1494	1	1	1	0.531134	Treated	On support	0.905096	0.922167	1	0	0	0	0	0	1	0	0	0	0	0
63	2017	61.559	1.17875	11.3014	11.2222	25.6928	0.684777	0.5166	22.8859	20	0.18233	1.60913	1	1	1	0.534665	Treated	On support	0.907258	0.922458	2	0	0	0	0	0	0	1	0	0	0	0
63	2018	55.7087	1.34768	11.3669	11.1308	25.5858	0.745184	0.5115	22.9091	21	0.199645	1.31133	1	1	1	0.536375	Treated	On support	0.908619	0.922383	3	0	0	0	0	0	0	0	1	0	0	0
63	2019	56.4279	1.09429	11.4529	11.1572	25.6735	0.731206	0.4888	22.9622	22	0.158725	1.64936	1	1	1	0.53256	Treated	On support	0.906077	0.922148	4	0	0	0	0	0	0	0	0	1	0	0
63	2020	45.8805	0.897204	11.3875	11.2079	25.7381	0.693813	0.422	23.2006	23	0.147503	1.54584	1	1	1	0.531739	Treated	On support	0.905096	0.922167	5	0	0	0	0	0	0	0	0	0	1	0
63	2021	59.9803	1.5166	11.4956	11.1925	25.8518	0.684246	0.4224	23.1604	24	0.1687	1.51246	1	1	1	0.534153	Treated	On support	0.906851	0.922288	6	0	0	0	0	0	0	0	0	0	0	1
65	2015	0.457913	-0.496446	11.5759	5.84932	22.613	0.672985	0.632	18.6342	31	0.095757	1.95457	0	1	0	0.527604	Treated	On support	0.90178	0.921754	0	0	0	0	0	1	0	0	0	0	0	0
65	2016	0.554188	-0.5246	11.6801	7.61579	23.2204	0.698646	0.6807	19.762	32	0.13759	1.65818	0	1	1	0.529503	Treated	On support	0.903031	0.921892	1	0	0	0	0	0	1	0	0	0	0	0
65	2017	0.503503	-0.440137	11.7675	7.6014	23.1625	0.640241	0.667	19.9349	33	0.178336	1.3618	0	1	1	0.53423	Treated	On support	0.907258	0.922458	2	0	0	0	0	0	0	1	0	0	0	0
65	2018	0.395776	-0.355673	11.8509	7.5606	23.1611	0.597413	0.6763	19.8572	34	0.185274	1.09289	0	1	1	0.534831	Treated	On support	0.907258	0.922458	3	0	0	0	0	0	0	0	1	0	0	0
65	2019	0.390135	-0.186746	12.009	7.44425	23.4142	0.630137	0.6667	20.147	35	0.140909	1.06663	0	1	1	0.533175	Treated	On support	0.906077	0.922148	4	0	0	0	0	0	0	0	0	1	0	0
65	2020	0.446518	-0.0741277	12.013	7.55852	23.6181	0.655597	0.6593	20.4896	36	0.100638	0.976456	0	1	1	0.530663	Treated	On support	0.903884	0.922009	5	0	0	0	0	0	0	0	0	0	1	0
65	2021	0.470913	-0.0741277	12.1226	7.55538	23.6856	0.6463	0.6551	21.3667	37	0.097654	0.991091	0	1	1	0.535186	Treated	On support	0.90769	0.922413	6	0	0	0	0	0	0	0	0	0	0	1
66	2007	3.76135	-0.5246	10.4088	8.40178	21.915	0.475099	0.51025	20.2114	10	0.326541	1.6095	0	1	0	0.540261	Treated	On support	0.911421	0.923129	-4	1	0	0	0	0	0	0	0	0	0	0
66	2012	5.58351	-0.355673	10.8985	10.6542	24.3915	0.738523	0.5709	22.1043	15	0.500259	0.935517	0	1	0	0.562039	Treated	On support	0.896427	0.945294	-3	0	1	0	0	0	0	0	0	0	0	0
66	2013	3.87949	0.0103359	10.9825	10.6105	24.3926	0.77851	0.5757	22.0313	16	0.447041	0.906399	0	1	0	0.556533	Treated	On support	0.920114	0.929282	-2	0	0	1	0	0	0	0	0	0	0	0
66	2015	6.75232	0.249649	11.1199	10.5639	24.3985	0.779422	0.5535	22.0196	18	0.412514	1.07426	1	1	0	0.553101	Treated	On support	0.918621	0.925984	0	0	0	0	0	1	0	0	0	0	0	0
66	2016	5.95752	0.517118	11.212	10.4992	24.4334	0.767378	0.5621	20.1488	19	0.415998	1.17034	1	1	1	0.544365	Treated	On support	0.91437	0.923507	1	0	0	0	0	0	1	0	0	0	0	0
66	2017	2.56949	0.50304	11.3014	9.53452	23.4447	0.502777	0.4336	21.3438	20	0.168706	1.77388	1	1	1	0.527414	Treated	On support	0.901557	0.921654	2	0	0	0	0	0	0	1	0	0	0	0
66	2018	2.59926	1.31952	11.3669	9.53575	23.496	0.584406	0.4366	21.3756	21	0.134664	1.38523	1	1	1	0.523919	Treated	On support	0.899105	0.917432	3	0	0	0	0	0	0	0	1	0	0	0
66	2019	3.03471	1.8263	11.4529	9.51569	23.7992	0.600809	0.4631	21.7464	22	0.12365	2.44883	1	1	1	0.526781	Treated	On support	0.901557	0.921654	4	0	0	0	0	0	0	0	0	1	0	0
66	2020	3.27297	1.72776	11.3875	9.64277	24.0386	0.660481	0.4529	21.788	23	0.046834	2.6801	1	1	1	0.51907	Treated	On support	0.895992	0.916208	5	0	0	0	0	0	0	0	0	0	1	0
66	2021	3.28109	1.89669	11.4956	9.73139	24.211	0.670954	0.4528	22.102	24	0.105592	1.94279	1	1	1	0.526289	Treated	On support	0.901557	0.921654	6	0	0	0	0	0	0	0	0	0	0	1
68	2014	0.11987	-0.552755	11.0583	5.54518	19.8575	0.723252	0.4818	19.1395	17	0.030288	19.35	0	1	0	0.52419	Treated	On support	0.899277	0.918429	-1	0	0	0	1	0	0	0	0	0	0	0
68	2015	0.258611	-0.5246	11.1199	5.91889	20.446	0.125987	0.5465	19.0911	18	0.013174	12.7428	0	1	0	0.520289	Treated	On support	0.896928	0.916605	0	0	0	0	0	1	0	0	0	0	0	0
68	2016	0.239591	-0.426059	11.212	6.03548	20.9961	0.390353	0.5321	19.0578	19	0.026219	6.13572	0	1	1	0.518019	Treated	On support	0.895349	0.915295	1	0	0	0	0	0	1	0	0	0	0	0
68	2017	0.310154	-0.440137	11.3014	6.31897	21.7542	0.610299	0.5195	19.0007	20	0.013172	2.26796	0	1	1	0.514316	Treated	On support	0.892098	0.911746	2	0	0	0	0	0	0	1	0	0	0	0
68	2018	0.183806	-0.440137	11.3669	6.29342	21.9598	0.728095	0.5052	18.9335	21	0.014711	1.97047	0	1	1	0.514334	Treated	On support	0.892098	0.911746	3	0	0	0	0	0	0	0	1	0	0	0
68	2019	0.135481	-0.397905	11.4529	6.31716	22.0547	0.747129	0.4834	19.0288	22	0.005945	1.85582	0	1	1	0.513721	Treated	On support	0.891216	0.91126	4	0	0	0	0	0	0	0	0	1	0	0
68	2020	0.16481	-0.327518	11.3875	6.17794	22.0353	0.790441	0.4647	19.0977	23	0.0079	1.67139	0	1	1	0.51462	Treated	On support	0.89232	0.912041	5	0	0	0	0	0	0	0	0	0	1	0
68	2021	0.20574	-0.257132	11.4956	6.51026	22.1165	0.836634	0.4651	19.1068	24	0.019648	1.70142	0	1	1	0.514036	Treated	On support	0.891655	0.911621	6	0	0	0	0	0	0	0	0	0	0	1
69	2015	0.898321	-0.271209	11.1199	10.0978	25.4705	0.634098	0.6464	23.432	18	0.044058	1.08276	1	0	0	0.531064	Untreated	On support	1.13193	1.2245	0	0	0	0	0	1	0	0	0	0	0	0
69	2016	0.953406	-0.397905	11.212	10.1034	25.7092	0.671215	0.6757	23.4043	19	0.046009	1.04546	1	0	1	0.532142	Untreated	On support	1.13307	1.22475	1	0	0	0	0	0	1	0	0	0	0	0
69	2017	0.929386	-0.299364	11.3014	10.1318	26.1053	0.698911	0.6735	23.3666	20	0.038972	1.01443	1	0	1	0.532252	Untreated	On support	1.13307	1.22475	2	0	0	0	0	0	0	1	0	0	0	0
70	2012	0.246699	-0.355673	10.8985	7.48212	21.4122	0.509238	0.5774	19.6296	15	0.183111	1.32348	0	1	0	0.527189	Treated	On support	0.901557	0.921654	-3	0	1	0	0	0	0	0	0	0	0	0
70	2013	0.215437	-0.285287	10.9825	7.57302	21.5357	0.482769	0.5513	19.8655	16	0.142211	1.61966	0	1	0	0.524017	Treated	On support	0.899277	0.918429	-2	0	0	1	0	0	0	0	0	0	0	0
70	2014	0.37814	-0.200823	11.0583	7.6406	21.6819	0.51634	0.5438	19.987	17	0.128438	2.20981	0	1	0	0.523491	Treated	On support	0.898766	0.917344	-1	0	0	0	1	0	0	0	0	0	0	0
70	2015	0.610745	0.0103359	11.1199	8.12563	22.1007	0.64449	0.5308	20.0916	18	0.1746	2.79996	1	1	0	0.527056	Treated	On support	0.901557	0.921654	0	0	0	0	0	1	0	0	0	0	0	0
70	2016	0.770522	-0.102282	11.212	8.39886	22.2849	0.6724	0.5308	20.1876	19	0.235115	2.15434	1	1	1	0.532233	Treated	On support	0.906077	0.922148	1	0	0	0	0	0	1	0	0	0	0	0
70	2017	0.853012	0.0244132	11.3014	8.50025	22.4902	0.688177	0.5308	20.1702	20	0.213925	1.59516	1	1	1	0.529699	Treated	On support	0.903031	0.921892	2	0	0	0	0	0	0	1	0	0	0	0
70	2018	0.752247	0.263727	11.3669	8.33783	22.7	0.694881	0.5308	20.3622	21	0.19643	1.29828	1	1	1	0.530421	Treated	On support	0.903592	0.921773	3	0	0	0	0	0	0	0	1	0	0	0
70	2019	0.719956	0.418577	11.4529	8.19285	22.6819	0.5931	0.4398	20.1832	22	0.165991	1.81836	1	1	1	0.526546	Treated	On support	0.901557	0.921654	4	0	0	0	0	0	0	0	0	1	0	0
70	2020	0.772139	0.897204	11.3875	7.9645	23.0344	0.705036	0.4321	20.1495	23	0.084449	1.43894	1	1	1	0.520053	Treated	On support	0.896791	0.916622	5	0	0	0	0	0	0	0	0	0	1	0
70	2021	0.615263	0.826817	11.4956	7.92769	22.8424	0.697191	0.4298	20.055	24	0.16313	1.34768	1	1	1	0.527085	Treated	On support	0.901557	0.921654	6	0	0	0	0	0	0	0	0	0	0	1
78	2009	1.36307	-0.397905	10.6254	8.03139	21.8753	0.781156	0.3386	19.9138	17	0.179079	3.21088	0	1	0	0.52384	Treated	On support	0.899105	0.917432	-4	1	0	0	0	0	0	0	0	0	0	0
78	2010	2.41646	-0.341596	10.7085	8.15594	22.1458	0.782385	0.2826	19.8375	18	0.259896	2.65675	0	1	0	0.530744	Treated	On support	0.904181	0.921931	-4	1	0	0	0	0	0	0	0	0	0	0
78	2011	0.902601	-0.411982	10.8358	8.33735	22.2992	0.799178	0.2828	19.8377	19	0.31134	1.66726	0	1	0	0.534779	Treated	On support	0.907258	0.922458	-4	1	0	0	0	0	0	0	0	0	0	0
78	2012	0.510554	-0.496446	10.8985	8.41427	22.492	0.819737	0.2857	19.8832	20	0.325564	1.46673	0	1	0	0.536507	Treated	On support	0.908619	0.922383	-3	0	1	0	0	0	0	0	0	0	0	0
78	2013	0.33583	-0.468291	10.9825	8.47595	22.8051	0.764565	0.3623	20.1881	21	0.267356	1.40379	0	1	0	0.533938	Treated	On support	0.906851	0.922288	-2	0	0	1	0	0	0	0	0	0	0	0
78	2014	0.412333	-0.341596	11.0583	8.51359	22.9883	0.814926	0.2646	20.3323	22	0.275811	1.55643	0	1	0	0.534637	Treated	On support	0.907258	0.922458	-1	0	0	0	1	0	0	0	0	0	0	0
78	2015	0.578664	-0.313441	11.1199	8.41228	23.2698	0.832078	0.2918	19.9378	23	0.244282	2.2074	1	1	0	0.531583	Treated	On support	0.905096	0.922167	0	0	0	0	0	1	0	0	0	0	0	0
78	2016	0.571356	-0.552755	11.212	8.63337	23.5364	0.647212	0.4774	20.0036	24	0.231485	1.45162	1	1	1	0.532556	Treated	On support	0.906077	0.922148	1	0	0	0	0	0	1	0	0	0	0	0
78	2017	0.758925	-0.397905	11.3014	9.13368	24.1529	0.790373	0.4988	20.4306	25	0.239728	1.20786	1	1	1	0.534458	Treated	On support	0.907258	0.922458	2	0	0	0	0	0	0	1	0	0	0	0
78	2018	0.780143	-0.341596	11.3669	9.36005	24.4399	0.825944	0.4878	20.6244	26	0.273662	1.01243	1	1	1	0.53816	Treated	On support	0.910266	0.92308	3	0	0	0	0	0	0	0	1	0	0	0
78	2019	0.717505	-0.566832	11.4529	9.33539	24.4409	0.809346	0.4722	20.7153	27	0.268514	1.05657	1	1	1	0.538127	Treated	On support	0.910266	0.92308	4	0	0	0	0	0	0	0	0	1	0	0
78	2020	0.784803	-0.299364	11.3875	9.25761	24.4051	0.811438	0.4642	20.7919	28	0.184634	1.08495	1	1	1	0.53028	Treated	On support	0.903592	0.921773	5	0	0	0	0	0	0	0	0	0	1	0
78	2021	0.676791	0.19334	11.4956	9.17544	24.3504	0.805651	0.4665	20.8947	29	0.241291	1.06087	1	1	1	0.536915	Treated	On support	0.909134	0.922338	6	0	0	0	0	0	0	0	0	0	0	1
90	2011	0.324787	-0.088205	10.8358	7.08924	22.7382	0.590704	0.413	18.919	18	0.142961	1.00775	0	1	0	0.523613	Treated	On support	0.898935	0.917285	-4	1	0	0	0	0	0	0	0	0	0	0
90	2012	0.198878	-0.158591	10.8985	7.71065	22.8725	0.624482	0.3939	18.8059	19	0.084344	1.06891	0	1	0	0.513437	Treated	On support	0.891107	0.911117	-3	0	1	0	0	0	0	0	0	0	0	0
90	2013	0.185693	-0.411982	10.9825	7.72091	23.0048	0.655718	0.3853	19.2941	20	0.123312	1.03492	0	1	0	0.520151	Treated	On support	0.896791	0.916622	-2	0	0	1	0	0	0	0	0	0	0	0
90	2014	0.215841	-0.228978	11.0583	7.82244	23.1236	0.664769	0.459	19.0678	21	0.088873	1.35623	0	1	0	0.516348	Treated	On support	0.89426	0.914118	-1	0	0	0	1	0	0	0	0	0	0	0
90	2015	0.339859	-0.228978	11.1199	7.90912	23.5299	0.625577	0.5084	18.9751	22	0.102434	1.32628	1	1	0	0.518765	Treated	On support	0.895732	0.915263	0	0	0	0	0	1	0	0	0	0	0	0
90	2016	0.325702	-0.2149	11.212	8.35232	23.6829	0.671569	0.5084	19.3293	23	0.076753	1.17526	1	1	1	0.515647	Treated	On support	0.893334	0.912689	1	0	0	0	0	0	1	0	0	0	0	0
90	2017	0.409305	-0.130437	11.3014	8.69584	23.9734	0.74455	0.5084	19.563	24	0.08878	1.13613	1	1	1	0.516792	Treated	On support	0.894496	0.914418	2	0	0	0	0	0	0	1	0	0	0	0
90	2018	0.396138	-0.411982	11.3669	8.92066	24.1809	0.724716	0.5066	19.5588	25	0.036361	0.933024	1	1	1	0.510657	Treated	On support	0.886413	0.907276	3	0	0	0	0	0	0	0	1	0	0	0
90	2019	0.49197	-0.228978	11.4529	9.1622	24.4199	0.760364	0.4908	19.8251	26	0.041929	1.00602	1	1	1	0.511708	Treated	On support	0.888421	0.908353	4	0	0	0	0	0	0	0	0	1	0	0
90	2020	0.653587	-0.228978	11.3875	9.32777	24.6151	0.774743	0.4565	19.9982	27	0.1077	1.00126	1	1	1	0.518478	Treated	On support	0.895476	0.915309	5	0	0	0	0	0	0	0	0	0	1	0
90	2021	0.787297	-0.228978	11.4956	9.4362	24.8147	0.785596	0.4638	20.0363	28	0.08171	0.968943	1	1	1	0.516085	Treated	On support	0.89391	0.913535	6	0	0	0	0	0	0	0	0	0	0	1
100	2010	17.7228	0.19334	10.7085	10.8527	24.7025	0.661685	0.2861	21.7814	8	0.361887	0.956049	0	1	0	0.542747	Treated	On support	0.912173	0.923287	-4	1	0	0	0	0	0	0	0	0	0	0
100	2015	22.2023	2.136	11.1199	11.2055	25.4396	0.663286	0.234	23.9829	13	0.21596	1.09522	1	1	0	0.539205	Treated	On support	0.911421	0.923129	0	0	0	0	0	1	0	0	0	0	0	0
100	2016	24.3177	1.69961	11.212	11.2843	25.7146	0.689087	0.2511	24.3535	14	0.188052	0.972744	1	1	1	0.538844	Treated	On support	0.910266	0.92308	1	0	0	0	0	0	1	0	0	0	0	0
100	2017	28.1182	2.40347	11.3014	11.226	25.8003	0.662227	0.2706	24.2076	15	0.16889	0.994039	1	1	1	0.537092	Treated	On support	0.909134	0.922338	2	0	0	0	0	0	0	1	0	0	0	0
100	2018	32.1152	0.953513	11.3669	11.4048	25.9847	0.684216	0.2598	24.3062	16	0.157122	0.875775	1	1	1	0.535687	Treated	On support	0.908151	0.922408	3	0	0	0	0	0	0	0	1	0	0	0
100	2019	30.576	-0.0459731	11.4529	10.4739	25.8283	0.612465	0.2477	24.5401	17	0.149001	0.980635	1	1	1	0.541259	Treated	On support	0.912173	0.923287	4	0	0	0	0	0	0	0	0	1	0	0
100	2020	25.3986	-0.2149	11.3875	10.7887	26.2759	0.650817	0.236028	25.254	18	0.079543	1.03247	1	1	1	0.537329	Treated	On support	0.909134	0.922338	5	0	0	0	0	0	0	0	0	0	1	0
100	2021	28.9853	-0.594987	11.4956	11.0846	26.4557	0.612464	0.2339	25.4559	19	0.117016	0.897539	1	1	1	0.540971	Treated	On support	0.911421	0.923129	6	0	0	0	0	0	0	0	0	0	0	1
153	2011	0.537783	-0.510523	10.1526	8.51037	20.9996	0.419497	0.4096	19.9918	14	0.273533	1.54629	0	1	0	0.528854	Treated	On support	0.902254	0.922028	-4	1	0	0	0	0	0	0	0	0	0	0
153	2012	0.34029	-0.552755	10.2679	8.60649	21.0952	0.465688	0.4087	20.0738	15	0.295696	1.55739	0	1	0	0.531161	Treated	On support	0.905096	0.922167	-3	0	1	0	0	0	0	0	0	0	0	0
153	2013	0.199455	-0.580909	10.3735	8.51559	21.4069	0.467801	0.275	20.2647	16	0.192436	1.51811	0	1	0	0.521485	Treated	On support	0.89736	0.917219	-2	0	0	1	0	0	0	0	0	0	0	0
153	2014	0.246531	-0.580909	10.4465	8.45596	21.5286	0.487414	0.3014	20.2304	17	0.193823	2.15019	0	1	0	0.522865	Treated	On support	0.898274	0.917178	-1	0	0	0	1	0	0	0	0	0	0	0
153	2015	0.358892	-0.594987	10.4912	8.42222	21.5585	0.486291	0.3043	20.2119	18	0.174413	2.15115	0	1	0	0.521136	Treated	On support	0.897213	0.916639	0	0	0	0	0	1	0	0	0	0	0	0
153	2016	0.316208	-0.552755	10.5856	8.43229	21.6357	0.537108	0.3267	20.5535	19	0.17439	2.15212	0	1	1	0.523305	Treated	On support	0.898599	0.917352	1	0	0	0	0	0	1	0	0	0	0	0
153	2017	0.352384	-0.566832	10.6782	8.42749	21.7413	0.559038	0.2973	20.5002	20	0.204078	1.45775	0	1	1	0.525595	Treated	On support	0.900757	0.921561	2	0	0	0	0	0	0	1	0	0	0	0
153	2018	0.32965	-0.5246	10.7729	8.46758	21.8245	0.570549	0.3024	20.4472	21	0.253086	1.11159	0	1	1	0.530172	Treated	On support	0.903592	0.921773	3	0	0	0	0	0	0	0	1	0	0	0
153	2019	0.3232	-0.538678	10.9767	8.44849	21.9929	0.627174	0.3075	20.3911	22	0.242478	1.20669	0	1	1	0.529462	Treated	On support	0.903031	0.921892	4	0	0	0	0	0	0	0	0	1	0	0
153	2020	0.335287	-0.510523	11.0576	8.4242	22.0142	0.601789	0.3267	20.3305	23	0.20241	1.35702	0	1	1	0.525679	Treated	On support	0.900757	0.921561	5	0	0	0	0	0	0	0	0	0	1	0
153	2021	0.329464	-0.496446	11.1608	8.42024	22.0626	0.591833	0.3139	20.3734	24	0.228298	1.57139	0	1	1	0.528696	Treated	On support	0.902254	0.922028	6	0	0	0	0	0	0	0	0	0	0	1
156	2012	0.60486	0.911281	11.0568	8.24328	21.9422	0.74873	0.8915	21.0746	18	0.750935	1.18244	0	1	0	0.592252	Treated	On support	0.225113	2.18519	-3	0	1	0	0	0	0	0	0	0	0	0
156	2013	0.21835	1.48845	11.139	8.38275	22.3495	0.643314	0.8069	21.4638	19	0.115237	1.26244	0	1	0	0.530218	Treated	On support	0.903592	0.921773	-2	0	0	1	0	0	0	0	0	0	0	0
156	2014	0.339066	1.0239	11.1982	8.31434	22.4385	0.602917	0.8069	21.5176	20	0.113998	1.48699	0	1	0	0.531299	Treated	On support	0.905096	0.922167	-1	0	0	0	1	0	0	0	0	0	0	0
156	2015	0.58677	1.40399	11.2599	8.46779	23.2629	0.269583	0.7892	21.5635	21	0.111984	2.13649	1	1	0	0.533995	Treated	On support	0.906851	0.922288	0	0	0	0	0	1	0	0	0	0	0	0
156	2016	0.499461	1.29137	11.3494	8.50755	23.3647	0.279278	0.7578	21.6251	22	0.053017	1.76854	1	1	1	0.527788	Treated	On support	0.90201	0.922091	1	0	0	0	0	0	1	0	0	0	0	0
156	2017	0.561381	1.68553	11.4302	8.50451	23.3919	0.280398	0.7091	21.7008	23	0.050817	1.28667	1	1	1	0.527165	Treated	On support	0.901557	0.921654	2	0	0	0	0	0	0	1	0	0	0	0
156	2018	0.455144	2.30493	11.4993	8.50086	23.4139	0.27721	0.6991	21.7671	24	0.053262	1.04367	1	1	1	0.527596	Treated	On support	0.90178	0.921754	3	0	0	0	0	0	0	0	1	0	0	0
156	2019	0.448071	2.40347	11.5864	8.51679	23.4784	0.300245	0.6957	21.8378	25	0.05426	1.22504	1	1	1	0.528192	Treated	On support	0.90201	0.922091	4	0	0	0	0	0	0	0	0	1	0	0
156	2020	0.712498	3.90974	11.5191	9.46839	23.8777	0.40751	0.5635	22.8073	26	0.054036	1.05815	1	1	1	0.526779	Treated	On support	0.901557	0.921654	5	0	0	0	0	0	0	0	0	0	1	0
156	2021	0.779201	2.12193	11.6354	9.3974	23.9659	0.433444	0.5634	22.8725	27	0.071007	1.03162	1	1	1	0.529491	Treated	On support	0.903031	0.921892	6	0	0	0	0	0	0	0	0	0	0	1
157	2012	9.15046	-0.510523	10.4187	10.3643	25.2116	0.53707	0.4665	22.2426	13	0.149472	1.27254	0	0	0	0.531043	Untreated	On support	1.13193	1.2245	-3	0	1	0	0	0	0	0	0	0	0	0
157	2013	5.0155	-0.383828	10.5171	10.2046	25.2179	0.530345	0.4672	22.4054	14	0.068981	0.999509	0	0	0	0.524577	Untreated	On support	1.12305	1.21247	-2	0	0	1	0	0	0	0	0	0	0	0
157	2014	6.84518	-0.36975	10.6034	9.91907	25.264	0.56006	0.4419	22.5261	15	0.059206	1.11401	0	0	0	0.52577	Untreated	On support	1.12433	1.21347	-1	0	0	0	1	0	0	0	0	0	0	0
157	2015	6.91913	-0.186746	10.6632	9.85959	25.2636	0.566712	0.4468	22.7774	16	0.038109	1.00344	1	0	0	0.525293	Untreated	On support	1.12389	1.21342	0	0	0	0	0	1	0	0	0	0	0	0
157	2016	6.00365	-0.130437	10.7447	9.62602	25.2135	0.576009	0.4468	22.7316	17	0.032538	0.972495	1	0	1	0.525697	Untreated	On support	1.12433	1.21347	1	0	0	0	0	0	1	0	0	0	0	0
157	2017	4.79804	0.0807223	10.8109	9.50755	25.1439	0.540256	0.4394	22.4933	18	0.056012	0.967453	1	0	1	0.527297	Untreated	On support	1.12603	1.21402	2	0	0	0	0	0	0	1	0	0	0	0
157	2018	4.9606	0.305959	10.8771	9.62384	25.2608	0.585172	0.4388	22.4169	19	0.074241	0.905477	1	0	1	0.528285	Untreated	On support	1.12742	1.2141	3	0	0	0	0	0	0	0	1	0	0	0
157	2019	6.63804	0.488963	10.9602	9.85304	25.2458	0.570609	0.5127	22.4816	20	0.091645	1.11422	1	0	1	0.530066	Untreated	On support	1.13023	1.21472	4	0	0	0	0	0	0	0	0	1	0	0
157	2020	8.48111	1.03798	11.0493	10.0659	25.4792	0.588158	0.5497	22.533	21	0.0902	1.21669	1	0	1	0.530168	Untreated	On support	1.13056	1.21471	5	0	0	0	0	0	0	0	0	0	1	0
157	2021	7.4551	1.0239	11.1482	10.1672	25.5274	0.522225	0.4788	22.6362	22	0.140803	1.02619	1	0	1	0.534513	Untreated	On support	1.13541	1.22478	6	0	0	0	0	0	0	0	0	0	0	1
158	2013	0.305084	-0.552755	10.569	9.07886	22.4765	0.576942	0.5046	21.1294	15	0.28146	1.09244	0	0	0	0.537674	Untreated	On support	1.14078	1.2264	-2	0	0	1	0	0	0	0	0	0	0	0
158	2014	0.543937	-0.566832	10.5962	8.67009	22.4376	0.554528	0.5105	20.8743	16	0.199482	1.79596	0	0	0	0.530884	Untreated	On support	1.13157	1.21659	-1	0	0	0	1	0	0	0	0	0	0	0
158	2015	0.897343	0.81274	10.603	8.6625	23.1159	0.503495	0.5499	20.9872	17	0.264844	2.05624	1	0	0	0.541146	Untreated	On support	1.14736	1.23007	0	0	0	0	0	1	0	0	0	0	0	0
158	2016	1.17551	0.939436	10.6704	8.68457	23.273	0.551411	0.5499	21.0308	18	0.166095	1.47741	1	0	1	0.531311	Untreated	On support	1.13193	1.2245	1	0	0	0	0	0	1	0	0	0	0	0
158	2017	0.958637	2.06562	10.723	8.52794	23.2719	0.52987	0.5529	21.1989	19	0.165334	1.34145	1	0	1	0.53307	Untreated	On support	1.13307	1.22475	2	0	0	0	0	0	0	1	0	0	0	0
158	2018	1.03965	3.09326	10.7742	8.53543	23.3725	0.569219	0.5627	21.5199	20	0.142366	1.17617	1	0	1	0.532657	Untreated	On support	1.13307	1.22475	3	0	0	0	0	0	0	0	1	0	0	0
158	2019	1.21756	4.28983	10.7439	8.53385	23.3734	0.581776	0.4993	21.6116	21	0.152799	1.34561	1	0	1	0.533458	Untreated	On support	1.13397	1.22503	4	0	0	0	0	0	0	0	0	1	0	0
158	2020	1.25952	3.92382	10.7906	8.51859	23.4243	0.594665	0.4586	21.6368	22	0.087898	1.25598	1	0	1	0.526652	Untreated	On support	1.12504	1.21337	5	0	0	0	0	0	0	0	0	0	1	0
158	2021	1.42173	3.21995	10.8999	8.5307	23.5325	0.628158	0.4301	21.5226	23	0.100052	1.29068	1	0	1	0.527144	Untreated	On support	1.12603	1.21402	6	0	0	0	0	0	0	0	0	0	0	1
333	2015	25.9486	0.34819	11.1199	11.4436	25.5819	0.565113	0.4917	23.6534	15	0.312349	1.34237	1	0	0	0.54994	Untreated	On support	1.16582	1.23302	0	0	0	0	0	1	0	0	0	0	0	0
333	2017	38.0215	0.883127	11.3014	11.531	26.2371	0.665768	0.5049	23.8412	17	0.264507	2.09502	1	0	1	0.548078	Untreated	On support	1.16408	1.23167	2	0	0	0	0	0	0	1	0	0	0	0
333	2018	44.6611	1.86854	11.3669	11.6506	26.2981	0.649397	0.5326	23.8341	18	0.276115	1.56296	1	0	1	0.548787	Untreated	On support	1.16526	1.23213	3	0	0	0	0	0	0	0	1	0	0	0
333	2019	51.2471	2.16416	11.4529	11.8123	26.4335	0.644	0.5515	23.7987	19	0.269642	1.96548	1	0	1	0.547901	Untreated	On support	1.16272	1.23057	4	0	0	0	0	0	0	0	0	1	0	0
333	2020	52.0088	2.82579	11.3875	11.9133	26.6104	0.655263	0.5187	23.8252	20	0.192307	2.53455	1	0	1	0.540061	Untreated	On support	1.14561	1.22967	5	0	0	0	0	0	0	0	0	0	1	0
333	2021	49.9157	4.13498	11.4956	12.0185	26.6841	0.652464	0.5447	23.8522	21	0.223482	1.95972	1	0	1	0.542983	Untreated	On support	1.15379	1.22997	6	0	0	0	0	0	0	0	0	0	0	1
338	2012	6.03677	-0.594987	10.8545	10.6004	24.9178	0.526552	0.5126	23.1682	10	0.216317	1.12011	0	1	0	0.540826	Treated	On support	0.911421	0.923129	-3	0	1	0	0	0	0	0	0	0	0	0
338	2014	8.91927	-0.482368	11.0166	11.0793	25.5142	0.660711	0.5028	23.8243	12	0.194762	1.05956	0	1	0	0.540692	Treated	On support	0.911421	0.923129	-1	0	0	0	1	0	0	0	0	0	0	0
338	2015	9.97264	-0.383828	11.0693	11.0967	25.4671	0.636761	0.4976	23.8875	13	0.153373	0.985881	1	1	0	0.536515	Treated	On support	0.908619	0.922383	0	0	0	0	0	1	0	0	0	0	0	0
338	2016	9.20624	-0.383828	11.138	10.5769	25.8231	0.728267	0.4922	23.9736	14	0.15767	0.984405	1	1	1	0.541431	Treated	On support	0.912173	0.923287	1	0	0	0	0	0	1	0	0	0	0	0
338	2017	12.4821	-0.36975	11.1956	10.6311	25.9684	0.702829	0.494	24.0217	15	0.200195	1.02943	1	1	1	0.546239	Treated	On support	0.917016	0.923826	2	0	0	0	0	0	0	1	0	0	0	0
338	2018	12.7105	-0.313441	11.242	10.6479	26.0476	0.696705	0.5169	24.106	16	0.199822	0.998213	1	1	1	0.547091	Treated	On support	0.920539	0.923772	3	0	0	0	0	0	0	0	1	0	0	0
338	2019	13.9031	-0.200823	11.1655	10.6879	26.1906	0.705383	0.5304	23.9936	17	0.208585	1.127	1	1	1	0.547843	Treated	On support	0.921237	0.924032	4	0	0	0	0	0	0	0	0	1	0	0
338	2020	13.4389	-0.00374134	11.1865	10.7224	26.3245	0.702924	0.5823	24.1802	18	0.16603	1.0886	1	1	1	0.545402	Treated	On support	0.916197	0.923596	5	0	0	0	0	0	0	0	0	0	1	0
338	2021	13.1488	0.0384905	11.3111	10.6679	26.3474	0.628357	0.4857	24.2255	19	0.230906	1.11104	1	1	1	0.551526	Treated	On support	0.920754	0.925014	6	0	0	0	0	0	0	0	0	0	0	1
400	2010	5.25511	-0.482368	10.1042	8.70847	22.4733	0.520769	0.3652	20.5189	17	0.087783	2.19242	0	0	0	0.515952	Untreated	On support	1.10851	1.17927	-4	1	0	0	0	0	0	0	0	0	0	0
400	2011	3.29148	-0.454214	10.2633	8.70284	22.6794	0.580492	0.3632	20.5489	18	0.09502	1.43151	0	0	0	0.516968	Untreated	On support	1.11061	1.19432	-4	1	0	0	0	0	0	0	0	0	0	0
400	2012	2.26831	-0.454214	10.3577	8.60868	22.6585	0.539772	0.3741	20.7654	19	0.142476	1.6212	0	0	0	0.52378	Untreated	On support	1.12143	1.21227	-3	0	1	0	0	0	0	0	0	0	0	0
400	2013	1.55147	-0.440137	10.4403	8.55043	22.8384	0.539619	0.3199	20.7263	20	0.15675	2.11494	0	0	0	0.525548	Untreated	On support	1.12433	1.21347	-2	0	0	1	0	0	0	0	0	0	0	0
400	2014	2.60757	-0.411982	10.5206	8.69785	23.1021	0.422345	0.4464	20.7519	21	0.12691	1.77771	0	0	0	0.524334	Untreated	On support	1.12223	1.21215	-1	0	0	0	1	0	0	0	0	0	0	0
400	2015	3.33156	-0.271209	10.5745	8.68592	23.248	0.449712	0.4918	20.715	22	0.07809	1.74499	1	0	0	0.520236	Untreated	On support	1.11616	1.20946	0	0	0	0	0	1	0	0	0	0	0	0
400	2016	3.40934	-0.0178186	10.659	8.68101	23.3836	0.472021	0.4984	20.7557	23	0.076366	1.54982	1	0	1	0.520677	Untreated	On support	1.1171	1.20911	1	0	0	0	0	0	1	0	0	0	0	0
400	2017	3.64252	-0.00374134	10.7509	8.64153	23.4517	0.469273	0.4893	20.9039	24	0.081294	1.338	1	0	1	0.52219	Untreated	On support	1.11942	1.2115	2	0	0	0	0	0	0	1	0	0	0	0
400	2018	3.84934	-0.102282	10.8228	8.59822	23.4027	0.426969	0.4797	20.9262	25	0.0617	1.04191	1	0	1	0.520217	Untreated	On support	1.11616	1.20946	3	0	0	0	0	0	0	0	1	0	0	0
400	2019	3.95499	-0.0178186	10.94	8.591	23.4373	0.42498	0.5011	20.9895	26	0.072111	1.14465	1	0	1	0.522108	Untreated	On support	1.11942	1.2115	4	0	0	0	0	0	0	0	0	1	0	0
400	2020	3.23178	0.249649	10.923	8.62101	23.545	0.452629	0.5433	21.192	27	0.060705	1.32018	1	0	1	0.522773	Untreated	On support	1.11994	1.21156	5	0	0	0	0	0	0	0	0	0	1	0
400	2021	2.69392	0.179263	10.9922	8.60484	23.595	0.425149	0.4429	21.142	28	0.111722	1.91461	1	0	1	0.527055	Untreated	On support	1.12603	1.21402	6	0	0	0	0	0	0	0	0	0	0	1
401	2012	0.314792	-0.5246	10.5074	9.80179	24.4491	0.677956	0.654	23.9051	18	0.048545	1.11336	0	1	0	0.53246	Treated	On support	0.906077	0.922148	-3	0	1	0	0	0	0	0	0	0	0	0
401	2013	0.287337	-0.552755	10.569	9.80168	24.4867	0.677456	0.6709	23.9875	19	0.038413	0.948378	0	1	0	0.532115	Treated	On support	0.906077	0.922148	-2	0	0	1	0	0	0	0	0	0	0	0
401	2014	0.314632	-0.552755	10.5962	9.8554	24.5087	0.694987	0.7219	23.9612	20	0.049986	1.08526	0	1	0	0.533598	Treated	On support	0.906459	0.922329	-1	0	0	0	1	0	0	0	0	0	0	0
401	2015	0.336367	-0.566832	10.603	9.70972	24.4437	0.725467	0.655	23.926	21	0.034125	1.08125	0	1	0	0.531534	Treated	On support	0.905096	0.922167	0	0	0	0	0	1	0	0	0	0	0	0
401	2016	0.368502	-0.566832	10.6704	9.58438	24.4485	0.730765	0.6304	23.8726	22	0.034746	1.11732	0	1	1	0.53178	Treated	On support	0.905096	0.922167	1	0	0	0	0	0	1	0	0	0	0	0
401	2017	0.380362	-0.510523	10.723	9.56269	24.4377	0.725263	0.4066	23.879	23	0.042685	1.00102	0	1	1	0.529762	Treated	On support	0.903031	0.921892	2	0	0	0	0	0	0	1	0	0	0	0
401	2018	0.640459	-0.454214	10.7742	9.91051	24.8503	0.615594	0.4439	24.0562	24	0.050258	0.884719	0	1	1	0.531376	Treated	On support	0.905096	0.922167	3	0	0	0	0	0	0	0	1	0	0	0
401	2019	0.826167	-0.299364	10.7439	10.0922	24.8298	0.525172	0.4229	24.2082	25	0.076581	0.902603	0	1	1	0.533621	Treated	On support	0.906459	0.922329	4	0	0	0	0	0	0	0	0	1	0	0
401	2020	0.996849	-0.172669	10.7906	10.0623	24.7999	0.454608	0.4311	24.1682	26	0.049611	0.778126	0	1	1	0.530948	Treated	On support	0.904481	0.92192	5	0	0	0	0	0	0	0	0	0	1	0
401	2021	0.809244	-0.200823	10.8999	10.0386	24.8231	0.440104	0.4393	24.1999	27	0.084017	0.961054	0	1	1	0.535068	Treated	On support	0.90769	0.922413	6	0	0	0	0	0	0	0	0	0	0	1
403	2015	0.190437	-0.566832	10.4608	6.55962	20.9586	0.584694	0.375	20.2375	22	0.089603	0.649727	0	0	0	0.521799	Untreated	On support	1.1189	1.21164	0	0	0	0	0	1	0	0	0	0	0	0
403	2016	0.177813	-0.482368	10.4782	6.47851	20.9698	0.560119	0.3306	19.971	23	0.128829	2.30381	0	0	1	0.52533	Untreated	On support	1.12389	1.21342	1	0	0	0	0	0	1	0	0	0	0	0
403	2017	0.223907	-0.397905	10.6469	7.01302	21.0013	0.589444	0.5616	19.9203	24	0.10528	3.9579	0	0	1	0.523406	Untreated	On support	1.12105	1.21151	2	0	0	0	0	0	0	1	0	0	0	0
403	2018	0.185069	-0.538678	10.7217	6.96885	20.999	0.529828	0.5473	19.839	25	0.164726	5.61198	0	0	1	0.530164	Untreated	On support	1.13056	1.21471	3	0	0	0	0	0	0	0	1	0	0	0
403	2019	0.162642	-0.383828	10.7304	6.77422	20.9636	0.369631	0.541	19.7546	26	0.135138	7.26607	0	0	1	0.528988	Untreated	On support	1.12801	1.2146	4	0	0	0	0	0	0	0	0	1	0	0
403	2020	0.222023	-0.341596	10.8303	6.80461	21.2256	0.414924	0.5171	19.674	27	0.139022	11.6229	0	0	1	0.531693	Untreated	On support	1.13268	1.22479	5	0	0	0	0	0	0	0	0	0	1	0
403	2021	0.482386	-0.228978	11.0794	7.39449	22.6816	0.107236	0.4242	20.4218	28	0.04111	2.46743	0	0	1	0.521185	Untreated	On support	1.1179	1.21058	6	0	0	0	0	0	0	0	0	0	0	1
404	2008	2.40844	-0.580909	9.6011	8.62209	21.455	0.673729	0.5206	20.1527	14	0.330415	1.116	0	1	0	0.536922	Treated	On support	0.909134	0.922338	-4	1	0	0	0	0	0	0	0	0	0	0
404	2009	2.20362	-0.566832	9.76048	8.66423	21.7149	0.688138	0.5491	20.0804	15	0.320253	1.49537	0	1	0	0.536661	Treated	On support	0.908619	0.922383	-4	1	0	0	0	0	0	0	0	0	0	0
404	2010	2.70266	-0.538678	9.96425	8.72356	22.002	0.752424	0.4491	20.4802	16	0.428596	1.40211	0	1	0	0.548815	Treated	On support	0.921808	0.924302	-4	1	0	0	0	0	0	0	0	0	0	0
404	2011	1.0685	-0.468291	10.1716	8.75511	22.1623	0.776426	0.4503	20.474	17	0.350302	1.08392	0	1	0	0.540984	Treated	On support	0.911421	0.923129	-4	1	0	0	0	0	0	0	0	0	0	0
404	2012	0.586612	-0.580909	10.2681	8.69668	22.277	0.763796	0.3955	20.5413	18	0.296279	1.11489	0	1	0	0.535928	Treated	On support	0.908619	0.922383	-3	0	1	0	0	0	0	0	0	0	0	0
404	2013	0.463768	-0.496446	10.3713	8.71964	22.5741	0.609224	0.4684	20.6463	19	0.324849	1.08694	0	1	0	0.541479	Treated	On support	0.912173	0.923287	-2	0	0	1	0	0	0	0	0	0	0	0
404	2014	0.784803	-0.411982	10.4537	8.80672	22.611	0.591573	0.4002	20.8837	20	0.308394	1.24418	0	1	0	0.539901	Treated	On support	0.911421	0.923129	-1	0	0	0	1	0	0	0	0	0	0	0
404	2015	0.965775	-0.383828	10.5112	8.80762	22.665	0.574696	0.3554	21.0099	21	0.275066	1.28762	1	1	0	0.53684	Treated	On support	0.909134	0.922338	0	0	0	0	0	1	0	0	0	0	0	0
404	2016	0.860099	-0.271209	10.6066	8.77137	22.8154	0.598875	0.3779	21.0293	22	0.257223	1.28866	1	1	1	0.536083	Treated	On support	0.908619	0.922383	1	0	0	0	0	0	1	0	0	0	0	0
404	2017	0.916536	-0.313441	10.6788	8.77044	23.0237	0.602868	0.3693	21.049	23	0.241154	1.0414	1	1	1	0.534986	Treated	On support	0.90769	0.922413	2	0	0	0	0	0	0	1	0	0	0	0
404	2018	0.826863	-0.186746	10.7671	8.95377	23.0352	0.582463	0.3981	21.1756	24	0.228995	0.848913	1	1	1	0.533657	Treated	On support	0.906459	0.922329	3	0	0	0	0	0	0	0	1	0	0	0
404	2019	0.747034	-0.116359	10.8811	8.96214	23.0504	0.584174	0.3903	21.1557	25	0.219236	0.852719	1	1	1	0.532459	Treated	On support	0.906077	0.922148	4	0	0	0	0	0	0	0	0	1	0	0
404	2020	0.843187	-0.158591	10.9485	8.96034	23.1155	0.596269	0.3881	21.1092	26	0.20797	0.919028	1	1	1	0.531278	Treated	On support	0.905096	0.922167	5	0	0	0	0	0	0	0	0	0	1	0
404	2021	0.810293	0.0384905	11.0907	8.9334	23.1856	0.606311	0.3782	21.0962	27	0.289356	0.88457	1	1	1	0.539686	Treated	On support	0.911421	0.923129	6	0	0	0	0	0	0	0	0	0	0	1
413	2013	0.320291	-0.5246	10.569	7.83637	22.9241	0.349694	0.5271	18.765	21	0.061515	1.34125	0	1	0	0.512802	Treated	On support	0.890349	0.910457	-2	0	0	1	0	0	0	0	0	0	0	0
413	2014	0.315804	-0.566832	10.5962	7.98718	23.2464	0.480613	0.4009	21.3957	22	0.057614	1.35983	0	1	0	0.5245	Treated	On support	0.899453	0.918404	-1	0	0	0	1	0	0	0	0	0	0	0
413	2015	0.641637	-0.5246	10.603	8.52714	24.0836	0.49437	0.4289	22.6548	23	0.04256	1.37842	0	1	0	0.529426	Treated	On support	0.903031	0.921892	0	0	0	0	0	1	0	0	0	0	0	0
413	2016	0.887543	-0.468291	10.6704	8.40313	24.5697	0.507345	0.293	22.9151	24	0.055291	1.42553	0	1	1	0.532672	Treated	On support	0.906077	0.922148	1	0	0	0	0	0	1	0	0	0	0	0
413	2017	1.61706	-0.341596	10.723	8.97853	24.9381	0.526364	0.3098	23.1293	25	0.045531	1.22292	0	1	1	0.530599	Treated	On support	0.903884	0.922009	2	0	0	0	0	0	0	1	0	0	0	0
413	2018	2.12205	0.137031	10.7742	9.06021	25.0079	0.539472	0.295	22.9886	26	0.067818	0.903347	0	1	1	0.531455	Treated	On support	0.905096	0.922167	3	0	0	0	0	0	0	0	1	0	0	0
413	2019	2.57367	-0.116359	10.7439	8.51439	24.9392	0.534897	0.2837	22.9761	27	0.052835	0.833206	0	1	1	0.532767	Treated	On support	0.906077	0.922148	4	0	0	0	0	0	0	0	0	1	0	0
413	2020	1.06769	-0.257132	10.7906	8.42442	24.895	0.558631	0.2674	22.9728	28	0.014679	0.802414	0	1	1	0.528992	Treated	On support	0.902766	0.921933	5	0	0	0	0	0	0	0	0	0	1	0
413	2021	0.767223	-0.313441	10.8999	8.22094	24.8582	0.586016	0.2674	22.7222	29	0.018532	0.809699	0	1	1	0.529118	Treated	On support	0.902766	0.921933	6	0	0	0	0	0	0	0	0	0	0	1
422	2012	0.710262	-0.454214	10.5603	8.17948	24.1127	0.73595	0.2894	23.2434	20	0.18028	1.06167	0	1	0	0.546146	Treated	On support	0.917016	0.923826	-3	0	1	0	0	0	0	0	0	0	0	0
422	2013	0.592503	-0.482368	10.6649	9.65323	24.2887	0.788887	0.2594	23.7008	21	0.125013	0.949511	0	1	0	0.534068	Treated	On support	0.906851	0.922288	-2	0	0	1	0	0	0	0	0	0	0	0
422	2014	0.753945	-0.5246	10.761	9.21393	24.3443	0.79884	0.2667	23.6645	22	0.128712	0.979343	0	1	0	0.537178	Treated	On support	0.909134	0.922338	-1	0	0	0	1	0	0	0	0	0	0	0
422	2015	0.94975	-0.538678	10.8328	9.1842	24.4116	0.798188	0.2927	23.6921	23	0.115664	0.97269	0	1	0	0.536734	Treated	On support	0.909134	0.922338	0	0	0	0	0	1	0	0	0	0	0	0
422	2016	0.860443	-0.5246	10.9271	9.03539	24.4065	0.828894	0.3128	23.7519	24	0.108392	1.00836	0	1	1	0.537404	Treated	On support	0.909682	0.922305	1	0	0	0	0	0	1	0	0	0	0	0
422	2017	0.698206	-0.5246	11.0054	9.19736	24.2061	0.95199	0.2302	23.7447	25	0.084673	1.06452	0	1	1	0.532013	Treated	On support	0.906077	0.922148	2	0	0	0	0	0	0	1	0	0	0	0
422	2018	0.585445	-0.440137	11.1067	9.04097	23.8983	0.919167	0.2498	23.0775	26	0.076743	1.23008	0	1	1	0.528054	Treated	On support	0.90201	0.922091	3	0	0	0	0	0	0	0	1	0	0	0
422	2019	0.904705	-0.383828	11.2566	9.03611	23.8642	0.951315	0.297	23.0268	27	0.138157	1.39563	0	1	1	0.534574	Treated	On support	0.907258	0.922458	4	0	0	0	0	0	0	0	0	1	0	0
422	2020	0.753601	-0.2149	11.2178	8.92253	23.815	0.938974	0.3369	22.9662	28	0.117021	1.56118	0	1	1	0.533273	Treated	On support	0.906077	0.922148	5	0	0	0	0	0	0	0	0	0	1	0
422	2021	0.953595	-0.144514	11.3669	8.98695	23.7614	0.809812	0.3297	22.8659	29	0.162687	1.72673	0	1	1	0.5371	Treated	On support	0.909134	0.922338	6	0	0	0	0	0	0	0	0	0	0	1
423	2010	1.87392	-0.5246	10.6239	8.59785	22.0036	0.2169	0.3137	19.806	17	0.198989	9.50316	0	1	0	0.52679	Treated	On support	0.901557	0.921654	-4	1	0	0	0	0	0	0	0	0	0	0
423	2011	0.787732	-0.482368	10.765	8.64206	22.1646	0.177752	0.2811	19.9706	18	0.184669	6.82208	0	1	0	0.524607	Treated	On support	0.899453	0.918404	-4	1	0	0	0	0	0	0	0	0	0	0
423	2012	0.445657	-0.496446	10.8545	8.73665	22.3958	0.190484	0.2834	20.0739	19	0.156089	5.15156	0	1	0	0.521487	Treated	On support	0.89736	0.917219	-3	0	1	0	0	0	0	0	0	0	0	0
423	2013	0.306409	-0.341596	10.9488	8.64224	22.5116	0.149746	0.2905	20.279	20	0.177905	4.47529	0	1	0	0.525538	Treated	On support	0.900757	0.921561	-2	0	0	1	0	0	0	0	0	0	0	0
423	2014	0.525426	-0.299364	11.0166	8.52635	22.7328	0.192	0.2944	21.0054	21	0.149394	3.45925	0	1	0	0.527273	Treated	On support	0.901557	0.921654	-1	0	0	0	1	0	0	0	0	0	0	0
423	2015	0.774092	-0.397905	11.0693	8.54032	22.8761	0.177256	0.3057	21.033	22	0.178852	4.14971	0	1	0	0.531367	Treated	On support	0.905096	0.922167	0	0	0	0	0	1	0	0	0	0	0	0
423	2016	0.756996	-0.411982	11.138	8.38731	23.0208	0.157136	0.3279	21.0725	23	0.164711	3.69757	0	1	1	0.531617	Treated	On support	0.905096	0.922167	1	0	0	0	0	0	1	0	0	0	0	0
423	2017	0.90402	-0.440137	11.1956	8.47991	23.239	0.202369	0.3909	21.2598	24	0.150123	3.38682	0	1	1	0.531817	Treated	On support	0.905422	0.922181	2	0	0	0	0	0	0	1	0	0	0	0
423	2018	0.745462	-0.454214	11.242	8.48384	23.353	0.183198	0.4399	21.2737	25	0.132873	2.04788	0	1	1	0.530408	Treated	On support	0.903592	0.921773	3	0	0	0	0	0	0	0	1	0	0	0
423	2019	0.623518	-0.0741277	11.1655	8.50755	23.1789	0.139923	0.4377	21.4915	26	0.094678	2.12467	0	1	1	0.52707	Treated	On support	0.901557	0.921654	4	0	0	0	0	0	0	0	0	1	0	0
423	2020	0.505186	-0.00374134	11.1865	8.41383	23.1166	0.107124	0.4548	21.523	27	0.039446	2.41886	0	1	1	0.522444	Treated	On support	0.898274	0.917178	5	0	0	0	0	0	0	0	0	0	1	0
423	2021	0.425919	-0.0741277	11.3111	8.33807	23.1767	0.140407	0.4301	21.4469	28	0.065514	2.88236	0	1	1	0.525219	Treated	On support	0.90037	0.921281	6	0	0	0	0	0	0	0	0	0	0	1
425	2010	10.5229	-0.383828	10.875	9.47723	23.9342	0.513903	0.6425	21.5983	17	0.309288	1.64722	0	0	0	0.547553	Untreated	On support	1.16296	1.23044	-4	1	0	0	0	0	0	0	0	0	0	0
425	2011	5.705	-0.383828	11.0396	9.71746	24.2704	0.563431	0.6178	21.6668	18	0.360519	1.2047	0	0	0	0.552058	Untreated	On support	1.16594	1.23445	-4	1	0	0	0	0	0	0	0	0	0	0
425	2012	5.07411	-0.426059	11.1324	9.62945	24.5379	0.613681	0.6008	22.4924	19	0.209399	1.13747	0	0	0	0.542148	Untreated	On support	1.15043	1.22993	-3	0	1	0	0	0	0	0	0	0	0	0
425	2014	3.54327	-0.397905	11.3129	9.67533	24.612	0.581602	0.5501	22.8263	21	0.13757	1.25828	0	0	0	0.536073	Untreated	On support	1.13757	1.22526	-1	0	0	0	1	0	0	0	0	0	0	0
425	2015	3.63507	-0.440137	11.385	9.58596	24.4777	0.517557	0.5023	22.5197	22	0.094448	1.22207	0	0	0	0.529687	Untreated	On support	1.12925	1.21434	0	0	0	0	0	1	0	0	0	0	0	0
425	2016	3.85801	-0.243055	11.4813	9.50755	24.5069	0.534267	0.5079	22.7444	23	0.079397	1.07272	0	0	1	0.529862	Untreated	On support	1.12957	1.21423	1	0	0	0	0	0	1	0	0	0	0	0
425	2017	4.64837	0.671968	11.582	9.51929	24.6307	0.516661	0.4895	22.6962	24	0.131982	1.16823	0	0	1	0.535136	Untreated	On support	1.13701	1.22536	2	0	0	0	0	0	0	1	0	0	0	0
425	2018	4.84615	1.47437	11.6542	9.56927	24.8382	0.504644	0.5116	22.6944	25	0.203125	0.926571	0	0	1	0.542888	Untreated	On support	1.15379	1.22997	3	0	0	0	0	0	0	0	1	0	0	0
425	2019	5.39102	1.88261	11.7249	9.57838	25.0709	0.564685	0.5493	22.7509	26	0.218631	1.10633	0	0	1	0.545913	Untreated	On support	1.15903	1.23003	4	0	0	0	0	0	0	0	0	1	0	0
425	2020	6.48095	1.60107	11.7055	9.62846	25.2428	0.627759	0.542	22.7992	27	0.165676	1.07681	0	0	1	0.54082	Untreated	On support	1.14736	1.23007	5	0	0	0	0	0	0	0	0	0	1	0
425	2021	5.42086	1.26321	11.828	9.6475	25.424	0.662188	0.5162	22.8761	28	0.258635	1.08851	0	0	1	0.550694	Untreated	On support	1.16712	1.23367	6	0	0	0	0	0	0	0	0	0	0	1
488	2012	0.992746	-0.426059	10.8545	9.66618	24.5887	0.699418	0.3822	23.7064	19	0.102775	0.885716	0	0	0	0.534501	Untreated	On support	1.13541	1.22478	-3	0	1	0	0	0	0	0	0	0	0	0
488	2013	0.773077	-0.243055	10.9488	9.46916	24.5845	0.691966	0.3802	23.7763	20	0.102733	0.893466	0	0	0	0.536035	Untreated	On support	1.13757	1.22526	-2	0	0	1	0	0	0	0	0	0	0	0
488	2014	1.44648	-0.271209	11.0166	9.45978	24.7632	0.747491	0.3605	23.9317	21	0.084459	0.941878	0	0	0	0.53529	Untreated	On support	1.13701	1.22536	-1	0	0	0	1	0	0	0	0	0	0	0
488	2015	2.08098	-0.285287	11.0693	9.38371	25.0795	0.778623	0.375	23.9084	22	0.074735	0.973996	1	0	0	0.535815	Untreated	On support	1.13757	1.22526	0	0	0	0	0	1	0	0	0	0	0	0
488	2016	1.92152	-0.2149	11.138	9.47163	25.1335	0.725773	0.4063	24.084	23	0.058996	0.955363	1	0	1	0.535299	Untreated	On support	1.13701	1.22536	1	0	0	0	0	0	1	0	0	0	0	0
488	2017	2.3699	-0.313441	11.1956	9.51628	25.3832	0.713381	0.432	24.0637	24	0.071849	0.98981	1	0	1	0.537425	Untreated	On support	1.14007	1.22648	2	0	0	0	0	0	0	1	0	0	0	0
488	2018	2.1428	-0.299364	11.242	9.62846	25.3803	0.754349	0.4339	24.0523	25	0.067629	0.913039	1	0	1	0.536141	Untreated	On support	1.13757	1.22526	3	0	0	0	0	0	0	0	1	0	0	0
488	2019	2.16592	-0.158591	11.1655	9.52347	25.3078	0.731114	0.4325	24.2625	26	0.05809	0.889442	1	0	1	0.536694	Untreated	On support	1.14007	1.22648	4	0	0	0	0	0	0	0	0	1	0	0
488	2020	2.32289	-0.088205	11.1865	9.45344	25.2404	0.718262	0.4319	24.3516	27	0.062834	0.911487	1	0	1	0.537878	Untreated	On support	1.14149	1.22645	5	0	0	0	0	0	0	0	0	0	1	0
488	2021	2.01046	-0.2149	11.3111	9.41703	25.1402	0.727832	0.4163	24.297	28	0.112244	0.953638	1	0	1	0.542287	Untreated	On support	1.15156	1.22987	6	0	0	0	0	0	0	0	0	0	0	1
498	2013	0.269625	-0.580909	10.9488	7.87246	22.9661	0.755201	0.7302	19.9556	20	0.1101	1.07449	0	0	0	0.525524	Untreated	On support	1.12433	1.21347	-2	0	0	1	0	0	0	0	0	0	0	0
498	2014	0.289685	-0.594987	11.0166	8.86404	23.0285	0.735114	0.7464	19.8515	21	0.113141	1.14361	0	0	0	0.519778	Untreated	On support	1.1157	1.20892	-1	0	0	0	1	0	0	0	0	0	0	0
498	2015	0.458293	-0.482368	11.0693	8.81774	23.0666	0.708156	0.7001	19.8457	22	0.087933	1.21273	0	0	0	0.517086	Untreated	On support	1.11101	1.20065	0	0	0	0	0	1	0	0	0	0	0	0
498	2016	0.457071	-0.426059	11.138	8.9813	23.4342	0.769289	0.7042	20.1243	23	0.066639	1.11375	0	0	1	0.516467	Untreated	On support	1.10995	1.19406	1	0	0	0	0	0	1	0	0	0	0	0
498	2017	0.55466	-0.355673	11.1956	9.04133	23.5927	0.769372	0.6984	20.282	24	0.088905	1.07628	0	0	1	0.519626	Untreated	On support	1.1151	1.20624	2	0	0	0	0	0	0	1	0	0	0	0
498	2018	0.546483	-0.411982	11.242	9.07142	23.8968	0.733793	0.6919	20.2889	25	0.108915	0.988602	0	0	1	0.522463	Untreated	On support	1.11977	1.21165	3	0	0	0	0	0	0	0	1	0	0	0
498	2019	1.05752	-0.355673	11.1655	9.24898	24.1909	0.742626	0.688	20.6272	26	0.195634	0.906138	0	0	1	0.53283	Untreated	On support	1.13307	1.22475	4	0	0	0	0	0	0	0	0	1	0	0
498	2020	1.7508	0.19334	11.1865	9.54824	24.7321	0.765899	0.7365	21.5644	27	0.139926	0.973707	0	0	1	0.532686	Untreated	On support	1.13307	1.22475	5	0	0	0	0	0	0	0	0	0	1	0
498	2021	2.23616	0.376345	11.3111	10.114	25.1468	0.759996	0.7041	21.8979	28	0.10898	0.940463	0	0	1	0.528813	Untreated	On support	1.12771	1.21462	6	0	0	0	0	0	0	0	0	0	0	1
510	2011	0.373899	-0.566832	10.171	8.1197	21.5794	0.524906	0.1294	21.0511	22	0.233721	1.82647	0	1	0	0.530945	Treated	On support	0.904481	0.92192	-4	1	0	0	0	0	0	0	0	0	0	0
510	2013	0.131012	-0.580909	10.3926	8.03754	21.3342	0.48871	0.1307	20.9504	24	0.203019	2.25117	0	1	0	0.527325	Treated	On support	0.901557	0.921654	-2	0	0	1	0	0	0	0	0	0	0	0
510	2014	0.159993	-0.580909	10.4668	8.04431	21.3131	0.559173	0.1209	20.8455	25	0.256419	2.40977	0	1	0	0.531893	Treated	On support	0.906077	0.922148	-1	0	0	0	1	0	0	0	0	0	0	0
510	2015	0.281164	-0.580909	10.5126	7.9413	21.1567	0.484045	0.2517	20.7362	26	0.225832	4.01518	0	1	0	0.531092	Treated	On support	0.904788	0.922183	0	0	0	0	0	1	0	0	0	0	0	0
510	2016	0.236137	-0.594987	10.5967	7.85903	21.0022	0.35885	0.2216	20.6667	27	0.210176	5.62059	0	1	1	0.529925	Treated	On support	0.903031	0.921892	1	0	0	0	0	0	1	0	0	0	0	0
510	2017	0.29666	-0.5246	10.7066	7.83874	21.1292	0.416092	0.3069	20.6212	28	0.289823	3.70991	0	1	1	0.538202	Treated	On support	0.910266	0.92308	2	0	0	0	0	0	0	1	0	0	0	0
510	2018	0.251874	-0.552755	10.7972	7.82204	21.1183	0.35626	0.2999	20.5691	29	0.291086	1.87404	0	1	1	0.537125	Treated	On support	0.909134	0.922338	3	0	0	0	0	0	0	0	1	0	0	0
510	2019	0.237442	-0.538678	10.9291	7.81803	21.1998	0.347894	0.2871	20.507	30	0.398371	1.83113	0	1	1	0.547776	Treated	On support	0.921456	0.923898	4	0	0	0	0	0	0	0	0	1	0	0
510	2020	0.235787	-0.538678	10.9704	7.7977	21.3201	0.39717	0.2571	20.6539	31	0.291962	1.86896	0	1	1	0.537821	Treated	On support	0.909682	0.922305	5	0	0	0	0	0	0	0	0	0	1	0
510	2021	0.25383	-0.383828	11.0717	7.78156	21.5009	0.374023	0.2343	20.7093	32	0.389766	1.95063	0	1	1	0.548498	Treated	On support	0.922135	0.924087	6	0	0	0	0	0	0	0	0	0	0	1
513	2007	1.36186	-0.594987	10.4088	8.34022	21.8036	0.32413	0.4752	20.6774	15	0.146658	3.27091	0	0	0	0.525283	Untreated	On support	1.12389	1.21342	-4	1	0	0	0	0	0	0	0	0	0	0
513	2008	2.32656	-0.538678	10.5345	8.35255	21.7962	0.372558	0.4789	20.6428	16	0.174785	1.70002	0	0	0	0.52691	Untreated	On support	1.12603	1.21402	-4	1	0	0	0	0	0	0	0	0	0	0
513	2009	1.93278	-0.580909	10.6254	8.45169	21.8625	0.287711	0.4912	20.5259	17	0.192691	3.16333	0	0	0	0.528911	Untreated	On support	1.12771	1.21462	-4	1	0	0	0	0	0	0	0	0	0	0
513	2010	2.74109	-0.482368	10.7085	8.44269	22.0213	0.279313	0.5099	20.505	18	0.20374	3.14745	0	0	0	0.530751	Untreated	On support	1.13157	1.21659	-4	1	0	0	0	0	0	0	0	0	0	0
513	2011	1.268	-0.510523	10.8358	8.57697	22.25	0.345714	0.5104	20.8104	19	0.194347	1.4544	0	0	0	0.530242	Untreated	On support	1.13123	1.21458	-4	1	0	0	0	0	0	0	0	0	0	0
513	2012	0.859035	-0.538678	10.8985	8.6282	22.452	0.435524	0.5372	20.8428	20	0.196023	1.9933	0	0	0	0.53139	Untreated	On support	1.13193	1.2245	-3	0	1	0	0	0	0	0	0	0	0	0
513	2013	0.438715	-0.594987	10.9825	8.52873	22.6052	0.451033	0.536	21.4048	21	0.177148	1.82639	0	0	0	0.533389	Untreated	On support	1.13397	1.22503	-2	0	0	1	0	0	0	0	0	0	0	0
513	2014	0.839683	-0.468291	11.0583	8.62047	22.7115	0.440964	0.7012	21.803	22	0.172162	1.86698	0	0	0	0.536953	Untreated	On support	1.14007	1.22648	-1	0	0	0	1	0	0	0	0	0	0	0
513	2015	1.19955	-0.36975	11.1199	8.68491	22.8124	0.404534	0.6744	21.9244	23	0.202173	2.29563	1	0	0	0.540549	Untreated	On support	1.14736	1.23007	0	0	0	0	0	1	0	0	0	0	0	0
513	2016	1.10964	-0.299364	11.212	8.74783	23.0774	0.325153	0.6546	21.9295	24	0.211966	1.95849	1	0	1	0.541786	Untreated	On support	1.15055	1.22982	1	0	0	0	0	0	1	0	0	0	0	0
513	2017	1.36249	-0.130437	11.3014	8.84837	23.4894	0.293382	0.6404	21.9235	25	0.187576	2.01009	1	0	1	0.539945	Untreated	On support	1.14561	1.22967	2	0	0	0	0	0	0	1	0	0	0	0
513	2018	1.37336	-0.186746	11.3669	8.9452	23.5819	0.326166	0.6329	21.8839	26	0.146632	1.23149	1	0	1	0.534695	Untreated	On support	1.13593	1.22545	3	0	0	0	0	0	0	0	1	0	0	0
513	2019	1.48026	-0.0741277	11.4529	9.10709	23.6123	0.317149	0.6516	21.8738	27	0.158588	1.68135	1	0	1	0.535494	Untreated	On support	1.13757	1.22526	4	0	0	0	0	0	0	0	0	1	0	0
513	2020	1.60739	0.0947995	11.3875	9.03205	23.7481	0.337565	0.6374	21.9181	28	0.142492	1.76619	1	0	1	0.534811	Untreated	On support	1.13593	1.22545	5	0	0	0	0	0	0	0	0	0	1	0
513	2021	1.73827	0.0384905	11.4956	9.05719	23.8311	0.360313	0.6452	22.0235	29	0.156835	1.67448	1	0	1	0.536938	Untreated	On support	1.14007	1.22648	6	0	0	0	0	0	0	0	0	0	0	1
519	2015	0.52076	-0.566832	10.6632	8.41627	22.3634	0.192024	0.5333	21.3116	27	0.07501	2.15014	0	0	0	0.523131	Untreated	On support	1.12068	1.21129	0	0	0	0	0	1	0	0	0	0	0	0
519	2016	1.08416	-0.383828	10.7447	9.2557	23.0516	0.282296	0.4961	21.655	28	0.063881	1.44153	0	0	1	0.519902	Untreated	On support	1.1157	1.20892	1	0	0	0	0	0	1	0	0	0	0	0
519	2017	1.07019	-0.426059	10.8109	9.08682	22.9983	0.226262	0.4997	21.6128	29	0.061765	1.2688	0	0	1	0.520385	Untreated	On support	1.11647	1.2093	2	0	0	0	0	0	0	1	0	0	0	0
519	2018	1.09188	-0.341596	10.8771	8.99764	23.0672	0.245685	0.4997	21.5217	30	0.094915	1.04855	0	0	1	0.523876	Untreated	On support	1.12143	1.21227	3	0	0	0	0	0	0	0	1	0	0	0
519	2019	1.11652	-0.383828	10.9602	9.02906	23.1222	0.256386	0.4664	21.5149	31	0.101476	1.14739	0	0	1	0.524099	Untreated	On support	1.12162	1.21228	4	0	0	0	0	0	0	0	0	1	0	0
519	2020	1.1812	-0.454214	11.0493	9.04735	23.222	0.29993	0.4631	21.642	32	0.083602	1.44645	0	0	1	0.523197	Untreated	On support	1.12086	1.21132	5	0	0	0	0	0	0	0	0	0	1	0
519	2021	1.17864	-0.397905	11.1482	9.05777	23.3645	0.357772	0.4095	21.7489	33	0.110636	3.00324	0	0	1	0.526974	Untreated	On support	1.12603	1.21402	6	0	0	0	0	0	0	0	0	0	0	1
521	2014	0.661695	0.0807223	10.4465	9.57164	22.9215	0.61834	0.3625	20.9254	22	0.278968	1.12478	0	1	0	0.532921	Treated	On support	0.906077	0.922148	-1	0	0	0	1	0	0	0	0	0	0	0
521	2015	2.10483	0.629736	10.4912	9.81411	22.9278	0.622796	0.3352	20.9229	23	0.270495	1.18613	1	1	0	0.530274	Treated	On support	0.903592	0.921773	0	0	0	0	0	1	0	0	0	0	0	0
521	2016	2.13237	1.29137	10.5856	9.85046	23.2496	0.586964	0.3398	20.9089	24	0.295704	1.08185	1	1	1	0.533677	Treated	On support	0.906459	0.922329	1	0	0	0	0	0	1	0	0	0	0	0
521	2017	2.3148	1.3336	10.6782	9.75144	23.4934	0.676899	0.3453	21.0872	25	0.25053	0.989368	1	1	1	0.531247	Treated	On support	0.905096	0.922167	2	0	0	0	0	0	0	1	0	0	0	0
521	2018	2.23475	1.22098	10.7729	9.71233	23.4681	0.66999	0.3387	21.2289	26	0.255221	0.870803	1	1	1	0.532484	Treated	On support	0.906077	0.922148	3	0	0	0	0	0	0	0	1	0	0	0
521	2019	2.15241	1.09429	10.9767	9.54803	23.3767	0.640058	0.334	21.4676	27	0.279225	0.876621	1	1	1	0.536875	Treated	On support	0.909134	0.922338	4	0	0	0	0	0	0	0	0	1	0	0
521	2020	2.08098	0.390422	11.0576	9.60959	23.5023	0.69186	0.3364	21.5631	28	0.165422	1.04264	1	1	1	0.525874	Treated	On support	0.901152	0.921706	5	0	0	0	0	0	0	0	0	0	1	0
521	2021	1.62159	0.81274	11.1608	9.45837	23.4439	0.671189	0.3343	21.5239	29	0.250756	0.905926	1	1	1	0.534997	Treated	On support	0.90769	0.922413	6	0	0	0	0	0	0	0	0	0	0	1
523	2015	0.672819	-0.355673	11.1199	6.61473	21.9845	0.68796	0.4244	19.9172	37	0.408193	2.5914	1	1	0	0.556914	Treated	On support	0.92153	0.929704	0	0	0	0	0	1	0	0	0	0	0	0
523	2016	0.656687	-0.0600504	11.212	6.69084	22.1512	0.571952	0.5069	19.955	38	0.487359	1.8494	1	1	1	0.56604	Treated	On support	0.834494	0.979628	1	0	0	0	0	0	1	0	0	0	0	0
523	2017	0.828399	-0.2149	11.3014	6.74288	22.2945	0.617673	0.5064	19.897	39	0.493909	1.40766	1	1	1	0.566196	Treated	On support	0.830591	0.980825	2	0	0	0	0	0	0	1	0	0	0	0
523	2018	0.539569	-0.482368	11.3669	6.72623	22.5497	0.732223	0.4829	19.8443	40	0.555719	1.11189	1	1	1	0.572311	Treated	On support	0.654678	1.12951	3	0	0	0	0	0	0	0	1	0	0	0
523	2019	0.546323	-0.454214	11.4529	6.9613	22.6982	0.791522	0.4769	20.1912	41	0.418122	1.43637	1	1	1	0.559384	Treated	On support	0.916676	0.935236	4	0	0	0	0	0	0	0	0	1	0	0
523	2020	0.234526	-0.313441	11.3875	7.01481	21.9469	1.95656	0.488	20.1484	42	0.19403	2.70878	1	1	1	0.532017	Treated	On support	0.906077	0.922148	5	0	0	0	0	0	0	0	0	0	1	0
528	2007	2.47924	-0.327518	9.43787	8.86333	22.1776	0.450719	0.5247	20.1963	14	0.398292	3.25002	0	1	0	0.546685	Treated	On support	0.920539	0.923772	-4	1	0	0	0	0	0	0	0	0	0	0
528	2008	6.3731	-0.426059	9.61354	9.15048	22.5594	0.577239	0.5131	20.674	15	0.402663	1.1757	0	1	0	0.547548	Treated	On support	0.921565	0.923831	-4	1	0	0	0	0	0	0	0	0	0	0
528	2009	6.08844	-0.355673	9.68315	9.2012	22.9814	0.570544	0.4646	20.9802	16	0.30085	2.04755	0	1	0	0.53981	Treated	On support	0.911421	0.923129	-4	1	0	0	0	0	0	0	0	0	0	0
528	2010	10.0994	-0.355673	9.91438	8.52675	23.6462	0.544765	0.4779	21.2942	17	0.313654	1.83843	0	1	0	0.549097	Treated	On support	0.921373	0.924523	-4	1	0	0	0	0	0	0	0	0	0	0
528	2011	3.64319	-0.482368	10.1396	9.50017	23.8479	0.589365	0.42	21.5021	18	0.285577	1.14434	0	1	0	0.540909	Treated	On support	0.911421	0.923129	-4	1	0	0	0	0	0	0	0	0	0	0
528	2012	1.93502	-0.566832	10.2382	9.4974	23.8405	0.586932	0.4177	21.6872	19	0.131043	1.08454	0	1	0	0.526136	Treated	On support	0.901152	0.921706	-3	0	1	0	0	0	0	0	0	0	0	0
528	2013	0.920531	-0.566832	10.3334	9.41483	23.8225	0.577607	0.3933	21.8475	20	0.136386	0.901597	0	1	0	0.527564	Treated	On support	0.90178	0.921754	-2	0	0	1	0	0	0	0	0	0	0	0
528	2014	1.56316	-0.5246	10.407	9.27397	23.7583	0.561288	0.3855	21.6722	21	0.127375	1.24175	0	1	0	0.526495	Treated	On support	0.901557	0.921654	-1	0	0	0	1	0	0	0	0	0	0	0
528	2015	1.52408	-0.538678	10.4685	9.06497	23.738	0.563075	0.4223	21.6103	22	0.092265	1.02069	0	1	0	0.524146	Treated	On support	0.899277	0.918429	0	0	0	0	0	1	0	0	0	0	0	0
528	2016	1.45573	-0.482368	10.5461	8.98419	23.7478	0.570183	0.4276	21.6263	23	0.098132	0.969793	0	1	1	0.525372	Treated	On support	0.90037	0.921281	1	0	0	0	0	0	1	0	0	0	0	0
528	2017	1.5713	-0.257132	10.548	9.03837	23.7986	0.579048	0.412	21.6295	24	0.124296	1.02222	0	1	1	0.527695	Treated	On support	0.90178	0.921754	2	0	0	0	0	0	0	1	0	0	0	0
528	2018	1.79143	-0.172669	10.6332	9.19085	23.9895	0.614775	0.424	21.7261	25	0.183116	0.95353	0	1	1	0.533918	Treated	On support	0.906851	0.922288	3	0	0	0	0	0	0	0	1	0	0	0
528	2019	1.86721	-0.088205	10.6681	9.24319	24.1198	0.637307	0.4216	21.7807	26	0.170754	0.980499	0	1	1	0.532997	Treated	On support	0.906077	0.922148	4	0	0	0	0	0	0	0	0	1	0	0
528	2020	2.05627	-0.00374134	10.6989	9.48433	24.2499	0.649732	0.415	21.844	27	0.145824	0.969404	0	1	1	0.529648	Treated	On support	0.903031	0.921892	5	0	0	0	0	0	0	0	0	0	1	0
528	2021	1.97381	0.65789	10.8038	9.74812	24.4229	0.600767	0.4148	22.1816	28	0.20942	0.882702	0	1	1	0.536907	Treated	On support	0.909134	0.922338	6	0	0	0	0	0	0	0	0	0	0	1
530	2012	0.479105	-0.468291	10.9446	7.66528	21.8007	0.349769	0.3367	19.8194	19	0.140578	1.03995	0	0	0	0.521103	Untreated	On support	1.1179	1.21058	-3	0	1	0	0	0	0	0	0	0	0	0
530	2013	0.279853	-0.411982	11.0348	7.662	21.8109	0.322938	0.3695	19.7952	20	0.135585	1.32238	0	0	0	0.521167	Untreated	On support	1.1179	1.21058	-2	0	0	1	0	0	0	0	0	0	0	0
530	2014	0.376763	-0.341596	11.0852	7.61579	21.8397	0.324261	0.3486	19.8421	21	0.125317	1.38471	0	0	0	0.520505	Untreated	On support	1.11695	1.2092	-1	0	0	0	1	0	0	0	0	0	0	0
530	2015	0.590452	-0.355673	11.0876	7.53476	22.13	0.335244	0.366	19.9245	22	0.126181	1.6202	1	0	0	0.522809	Untreated	On support	1.11994	1.21156	0	0	0	0	0	1	0	0	0	0	0	0
530	2016	0.530526	-0.327518	10.8355	7.5369	22.3294	0.334328	0.3446	20.0487	23	0.097724	1.38991	1	0	1	0.520806	Untreated	On support	1.11758	1.21073	1	0	0	0	0	0	1	0	0	0	0	0
530	2017	0.504911	-0.271209	10.8879	7.45356	22.4495	0.378105	0.3199	20.6077	24	0.095072	1.08843	1	0	1	0.523792	Untreated	On support	1.12143	1.21227	2	0	0	0	0	0	0	1	0	0	0	0
530	2018	0.390083	-0.383828	10.9683	7.42297	22.4404	0.378905	0.3035	20.6754	25	0.094862	0.827665	1	0	1	0.52392	Untreated	On support	1.12143	1.21227	3	0	0	0	0	0	0	0	1	0	0	0
530	2019	0.330675	-0.243055	10.9542	7.36645	22.4326	0.374875	0.3081	20.7156	26	0.100879	0.889845	1	0	1	0.525164	Untreated	On support	1.12389	1.21342	4	0	0	0	0	0	0	0	0	1	0	0
530	2020	0.341226	-0.271209	10.9831	7.81883	22.4605	0.392913	0.3092	20.608	27	0.083576	0.970879	1	0	1	0.520208	Untreated	On support	1.11616	1.20946	5	0	0	0	0	0	0	0	0	0	1	0
530	2021	0.33142	-0.341596	11.0825	7.81803	22.47	0.468318	0.3075	20.5671	28	0.084639	1.124	1	0	1	0.520034	Untreated	On support	1.11586	1.20883	6	0	0	0	0	0	0	0	0	0	0	1
532	2009	0.821418	-0.552755	10.6254	6.45677	20.7386	0.189438	0.2107	19.2815	17	0.023239	4.08618	0	1	0	0.510598	Treated	On support	0.886413	0.907276	-4	1	0	0	0	0	0	0	0	0	0	0
532	2012	0.553231	-0.482368	10.8985	6.4708	20.6897	0.137633	0.3326	19.1307	20	0.047833	2.95597	0	1	0	0.51312	Treated	On support	0.89089	0.910719	-3	0	1	0	0	0	0	0	0	0	0	0
532	2013	0.174053	-0.5246	10.9825	6.47697	20.8039	0.187312	0.4813	19.0667	21	0.047147	4.64224	0	1	0	0.515831	Treated	On support	0.893794	0.913507	-2	0	0	1	0	0	0	0	0	0	0	0
532	2014	0.184957	-0.538678	11.0583	6.33328	20.8213	0.213197	0.543	18.9717	22	0.037506	4.69268	0	1	0	0.516049	Treated	On support	0.893794	0.913507	-1	0	0	0	1	0	0	0	0	0	0	0
532	2015	0.293249	-0.482368	11.1199	6.37673	20.9252	0.36587	0.5088	18.0489	23	0.033047	8.13747	0	1	0	0.511978	Treated	On support	0.888954	0.908364	0	0	0	0	0	1	0	0	0	0	0	0
532	2016	0.316802	-0.468291	11.212	6.46147	21.3944	0.582156	0.4919	17.9701	24	0.042604	3.86322	0	1	1	0.510437	Treated	On support	0.885993	0.907263	1	0	0	0	0	0	1	0	0	0	0	0
532	2017	0.297877	-0.468291	11.3014	6.46925	21.572	0.628915	0.4919	17.9215	25	0.043714	2.17224	0	1	1	0.509767	Treated	On support	0.884633	0.905778	2	0	0	0	0	0	0	1	0	0	0	0
532	2018	0.272741	-0.510523	11.3669	6.45362	21.6715	0.6367	0.4919	18.1721	26	0.032073	1.95149	0	1	1	0.510183	Treated	On support	0.885889	0.907209	3	0	0	0	0	0	0	0	1	0	0	0
532	2019	0.2359	-0.496446	11.4529	6.41346	21.6513	0.599001	0.4919	18.4257	27	0.033967	2.21501	0	1	1	0.512125	Treated	On support	0.889167	0.908706	4	0	0	0	0	0	0	0	0	1	0	0
532	2020	0.301331	-0.468291	11.3875	6.47389	21.5691	0.493387	0.5036	18.3221	28	0.029601	2.22325	0	1	1	0.510889	Treated	On support	0.887045	0.907421	5	0	0	0	0	0	0	0	0	0	1	0
532	2021	0.342104	-0.383828	11.4956	6.88346	21.7487	0.514095	0.5036	18.4227	29	0.03394	1.98315	0	1	1	0.509786	Treated	On support	0.884633	0.905778	6	0	0	0	0	0	0	0	0	0	0	1
533	2010	2.34509	-0.411982	10.7085	8.19478	21.6029	0.596963	0.4296	18.2603	18	0.223083	3.48208	0	1	0	0.519463	Treated	On support	0.896123	0.916143	-4	1	0	0	0	0	0	0	0	0	0	0
533	2012	0.794974	-0.454214	10.8985	7.57763	21.6058	0.546238	0.4234	18.0404	20	0.235618	1.69141	0	1	0	0.522345	Treated	On support	0.898274	0.917178	-3	0	1	0	0	0	0	0	0	0	0	0
533	2013	0.402635	-0.313441	10.9825	8.2074	22.0667	0.497427	0.4233	18.9013	21	0.242659	1.243	0	1	0	0.525151	Treated	On support	0.90037	0.921281	-2	0	0	1	0	0	0	0	0	0	0	0
533	2014	0.655328	-0.36975	11.0583	8.34093	22.0859	0.483665	0.4226	19.0699	22	0.225384	1.70642	0	1	0	0.523821	Treated	On support	0.899105	0.917432	-1	0	0	0	1	0	0	0	0	0	0	0
533	2015	0.842795	-0.243055	11.1199	8.34522	22.1501	0.49158	0.4144	18.8705	23	0.266168	2.16984	1	1	0	0.527242	Treated	On support	0.901557	0.921654	0	0	0	0	0	1	0	0	0	0	0	0
533	2016	0.868329	-0.454214	11.212	8.32361	21.9046	0.367516	0.4142	19.2631	24	0.233585	3.06726	1	1	1	0.526103	Treated	On support	0.901152	0.921706	1	0	0	0	0	0	1	0	0	0	0	0
533	2017	0.687226	-0.468291	11.3014	7.35372	22.1971	0.500873	0.448	19.2505	25	0.080327	2.16805	1	1	1	0.516915	Treated	On support	0.894496	0.914418	2	0	0	0	0	0	0	1	0	0	0	0
533	2018	0.550171	-0.496446	11.3669	7.18917	21.6357	0.622565	0.4273	19.2227	26	0.545063	1.32163	1	1	1	0.56195	Treated	On support	0.897255	0.944858	3	0	0	0	0	0	0	0	1	0	0	0
533	2019	0.580894	-0.454214	11.4529	7.15383	21.5859	0.630724	0.4305	19.1554	27	0.110125	1.42884	1	1	1	0.517709	Treated	On support	0.895226	0.915235	4	0	0	0	0	0	0	0	0	1	0	0
533	2020	0.635707	-0.482368	11.3875	7.14677	21.6171	0.610891	0.4305	19.0952	28	0.108712	1.46602	1	1	1	0.517458	Treated	On support	0.894981	0.914725	5	0	0	0	0	0	0	0	0	0	1	0
533	2021	0.573947	-0.355673	11.4956	7.12689	21.5882	0.657768	0.4249	19.0369	29	0.144493	2.01331	1	1	1	0.520952	Treated	On support	0.897213	0.916639	6	0	0	0	0	0	0	0	0	0	0	1
536	2015	0.849292	-0.468291	11.1268	8.78737	22.9174	0.663016	0.6956	21.3823	34	0.144531	1.30134	0	0	0	0.53072	Untreated	On support	1.13157	1.21659	0	0	0	0	0	1	0	0	0	0	0	0
536	2016	0.789812	-0.397905	11.2213	8.67965	23.6647	0.309024	0.6383	21.2783	35	0.108401	1.31579	0	0	1	0.529664	Untreated	On support	1.12925	1.21434	1	0	0	0	0	0	1	0	0	0	0	0
536	2017	0.745642	-0.496446	11.3227	8.50167	23.7687	0.389247	0.6141	22.6347	36	0.053749	1.0285	0	0	1	0.532011	Untreated	On support	1.13307	1.22475	2	0	0	0	0	0	0	1	0	0	0	0
536	2018	0.747792	-0.454214	11.4208	8.52278	23.6724	0.605061	0.6064	23.0318	37	0.051468	0.910202	0	0	1	0.532777	Untreated	On support	1.13307	1.22475	3	0	0	0	0	0	0	0	1	0	0	0
536	2019	0.777512	-0.411982	11.5819	8.10168	23.4059	0.661928	0.5964	22.8528	38	0.02189	1.17244	0	0	1	0.530396	Untreated	On support	1.13157	1.21659	4	0	0	0	0	0	0	0	0	1	0	0
536	2020	0.639917	-0.285287	11.5695	8.08795	23.2194	0.54102	0.5523	22.7477	39	0.027989	1.149	0	0	1	0.529617	Untreated	On support	1.12925	1.21434	5	0	0	0	0	0	0	0	0	0	1	0
536	2021	0.569003	-0.0318959	11.6694	8.05516	23.1655	0.533911	0.5311	22.6328	40	0.053273	1.12556	0	0	1	0.531329	Untreated	On support	1.13193	1.2245	6	0	0	0	0	0	0	0	0	0	0	1
538	2010	3.18364	-0.383828	9.66472	8.2501	22.7558	0.421651	0.6752	19.2819	17	0.32622	5.455	0	0	0	0.543443	Untreated	On support	1.15493	1.22998	-4	1	0	0	0	0	0	0	0	0	0	0
538	2012	0.691714	-0.383828	10.0076	8.36031	23.0901	0.341024	0.6541	20.948	19	0.286158	4.76797	0	0	0	0.548065	Untreated	On support	1.16408	1.23167	-3	0	1	0	0	0	0	0	0	0	0	0
538	2013	0.54491	-0.186746	10.1394	8.54384	23.279	0.299057	0.653	20.9623	20	0.287159	5.79604	0	0	0	0.548412	Untreated	On support	1.16562	1.23203	-2	0	0	1	0	0	0	0	0	0	0	0
538	2014	0.830764	-0.0459731	10.2133	8.8588	23.517	0.308801	0.6379	21.2253	21	0.303556	4.33311	0	0	0	0.549286	Untreated	On support	1.16466	1.23246	-1	0	0	0	1	0	0	0	0	0	0	0
538	2015	1.00946	-0.116359	10.2683	9.0059	23.6829	0.298748	0.6829	21.218	22	0.277074	4.21903	1	0	0	0.546769	Untreated	On support	1.16344	1.23009	0	0	0	0	0	1	0	0	0	0	0	0
538	2016	1.00665	-0.116359	10.3447	9.03551	23.9255	0.355604	0.6815	21.301	23	0.257806	3.58102	1	0	1	0.545368	Untreated	On support	1.15598	1.23013	1	0	0	0	0	0	1	0	0	0	0	0
538	2017	0.940301	0.291881	10.4406	9.02329	24.0448	0.345081	0.7087	21.28	24	0.233863	4.17157	1	0	1	0.544008	Untreated	On support	1.15481	1.23006	2	0	0	0	0	0	0	1	0	0	0	0
538	2018	0.915302	0.0103359	10.5223	8.99566	24.137	0.344171	0.7183	21.2627	25	0.221541	2.87964	1	0	1	0.542536	Untreated	On support	1.15156	1.22987	3	0	0	0	0	0	0	0	1	0	0	0
538	2019	0.961028	0.0244132	10.7778	9.00258	24.6284	0.232755	0.7106	21.4209	26	0.225898	1.72276	1	0	1	0.544867	Untreated	On support	1.15623	1.22997	4	0	0	0	0	0	0	0	0	1	0	0
538	2020	1.10743	0.263727	10.8585	9.00344	24.7346	0.305607	0.7074	21.8537	27	0.150194	1.91147	1	0	1	0.53972	Untreated	On support	1.14382	1.22964	5	0	0	0	0	0	0	0	0	0	1	0
538	2021	1.17349	0.897204	10.9628	9.04358	24.6801	0.265026	0.685345	21.8122	28	0.191974	1.86512	1	0	1	0.543091	Untreated	On support	1.15379	1.22997	6	0	0	0	0	0	0	0	0	0	0	1
541	2010	1.12763	-0.566832	10.7085	9.05334	21.8638	0.101122	0.2878	20.3422	18	0.123502	4.06257	0	0	0	0.51555	Untreated	On support	1.10761	1.17925	-4	1	0	0	0	0	0	0	0	0	0	0
541	2012	0.248301	-0.552755	10.8985	8.94338	21.9611	0.130811	0.2751	20.1054	20	0.148985	1.71644	0	0	0	0.51632	Untreated	On support	1.10943	1.19412	-3	0	1	0	0	0	0	0	0	0	0	0
541	2013	0.210579	-0.454214	10.9825	9.09099	21.9393	0.132906	0.2757	19.974	21	0.151046	1.80848	0	0	0	0.514925	Untreated	On support	1.10711	1.17434	-2	0	0	1	0	0	0	0	0	0	0	0
541	2014	0.366299	-0.482368	11.0583	9.09874	22.0415	0.171864	0.2841	19.9539	22	0.197371	2.54101	0	0	0	0.520262	Untreated	On support	1.11616	1.20946	-1	0	0	0	1	0	0	0	0	0	0	0
541	2015	0.488371	-0.510523	11.1199	8.99069	22.523	0.163774	0.3424	19.9984	23	0.200106	3.18668	0	0	0	0.524156	Untreated	On support	1.12162	1.21228	0	0	0	0	0	1	0	0	0	0	0	0
541	2016	0.442394	-0.5246	11.212	9.14634	22.5316	0.179453	0.3625	19.9158	24	0.14704	2.01774	0	0	1	0.516969	Untreated	On support	1.11061	1.19432	1	0	0	0	0	0	1	0	0	0	0	0
541	2017	0.477348	-0.383828	11.3014	9.12794	22.4595	0.15437	0.3625	19.9966	25	0.175272	2.00035	0	0	1	0.520188	Untreated	On support	1.11616	1.20946	2	0	0	0	0	0	0	1	0	0	0	0
541	2018	0.589586	-0.257132	11.3669	9.13065	22.4439	0.223124	0.3625	20.054	26	0.192593	1.39223	0	0	1	0.521687	Untreated	On support	1.1184	1.21132	3	0	0	0	0	0	0	0	1	0	0	0
541	2019	0.560146	-0.200823	11.4529	8.92811	22.5438	0.205303	0.3625	20.2609	27	0.153338	1.18848	0	0	1	0.520264	Untreated	On support	1.11616	1.20946	4	0	0	0	0	0	0	0	0	1	0	0
541	2020	0.704764	-0.285287	11.3875	8.97664	22.8656	0.259076	0.4028	20.346	28	0.090436	1.14657	0	0	1	0.515454	Untreated	On support	1.10749	1.17935	5	0	0	0	0	0	0	0	0	0	1	0
541	2021	0.87032	0.0384905	11.4956	9.13637	22.9953	0.35292	0.4122	21.0032	29	0.10516	1.06034	0	0	1	0.519741	Untreated	On support	1.1154	1.20895	6	0	0	0	0	0	0	0	0	0	0	1
545	2014	0.181796	-0.454214	10.823	6.70196	21.4721	0.231992	0.5291	20.1271	22	0.150449	1.69452	0	0	0	0.531605	Untreated	On support	1.13268	1.22479	-1	0	0	0	1	0	0	0	0	0	0	0
545	2015	0.237145	-0.426059	10.8413	6.98934	21.6494	0.300855	0.4752	20.2022	23	0.09019	2.71428	0	0	0	0.524448	Untreated	On support	1.12243	1.21225	0	0	0	0	0	1	0	0	0	0	0	0
545	2016	0.207282	-0.454214	10.8943	6.98193	21.715	0.294113	0.4251	20.9552	24	0.068452	2.38133	0	0	1	0.52564	Untreated	On support	1.12433	1.21347	1	0	0	0	0	0	1	0	0	0	0	0
545	2017	0.30155	-0.454214	10.9121	6.97915	21.7357	0.271909	0.4124	20.9246	25	0.165111	2.0595	0	0	1	0.535082	Untreated	On support	1.13647	1.22537	2	0	0	0	0	0	0	1	0	0	0	0
545	2018	0.244563	-0.426059	10.9261	6.91374	21.8632	0.34333	0.4121	20.8862	26	0.183346	1.32202	0	0	1	0.536964	Untreated	On support	1.14007	1.22648	3	0	0	0	0	0	0	0	1	0	0	0
545	2019	0.216682	-0.411982	10.6799	6.8977	21.8518	0.32825	0.4135	20.8862	27	0.160072	1.29043	0	0	1	0.534697	Untreated	On support	1.13593	1.22545	4	0	0	0	0	0	0	0	0	1	0	0
545	2020	0.245567	-0.313441	10.8356	6.87109	21.7837	0.37427	0.387	20.841	28	0.127081	1.54785	0	0	1	0.530748	Untreated	On support	1.13157	1.21659	5	0	0	0	0	0	0	0	0	0	1	0
545	2021	0.291261	-0.285287	10.9232	6.95081	21.8477	0.376626	0.3678	20.7787	29	0.19269	1.65794	0	0	1	0.536614	Untreated	On support	1.14007	1.22648	6	0	0	0	0	0	0	0	0	0	0	1
547	2012	0.399078	-0.313441	10.8736	6.9575	21.673	0.318555	0.3396	18.2887	19	0.02788	1.33757	0	0	0	0.505699	Untreated	On support	1.08012	1.10418	-3	0	1	0	0	0	0	0	0	0	0	0
547	2013	0.313461	-0.313441	10.9707	6.89669	21.7661	0.373312	0.3278	18.8473	20	0.026901	1.43341	0	0	0	0.509002	Untreated	On support	1.09232	1.12824	-2	0	0	1	0	0	0	0	0	0	0	0
547	2014	0.481952	-0.327518	11.0584	7.15696	21.9711	0.300708	0.3167	19.0509	21	0.035853	3.6015	0	0	0	0.511335	Untreated	On support	1.0982	1.14189	-1	0	0	0	1	0	0	0	0	0	0	0
547	2015	0.800392	-0.285287	11.1268	7.31721	22.638	0.189144	0.3108	19.302	22	0.036727	2.8704	1	0	0	0.513732	Untreated	On support	1.10387	1.15186	0	0	0	0	0	1	0	0	0	0	0	0
547	2016	0.81282	-0.243055	11.2213	7.40792	22.6614	0.223353	0.3058	19.8579	23	0.049356	2.349	1	0	1	0.51704	Untreated	On support	1.11075	1.19425	1	0	0	0	0	0	1	0	0	0	0	0
547	2017	0.859914	-0.228978	11.3227	7.52618	22.7543	0.255145	0.3004	20.2608	24	0.06184	1.8276	1	0	1	0.519587	Untreated	On support	1.1151	1.20624	2	0	0	0	0	0	0	1	0	0	0	0
547	2018	1.01015	0.0807223	11.4208	7.76345	22.9563	0.22516	0.2756	20.2383	25	0.069595	1.30621	1	0	1	0.518933	Untreated	On support	1.11392	1.20571	3	0	0	0	0	0	0	0	1	0	0	0
547	2019	1.1786	0.446731	11.5819	7.75191	23.1084	0.24599	0.2691	20.3772	26	0.075569	1.51941	1	0	1	0.520835	Untreated	On support	1.11758	1.21073	4	0	0	0	0	0	0	0	0	1	0	0
547	2020	1.17245	0.686045	11.5695	7.85903	23.2438	0.248536	0.275	20.3342	27	0.069831	3.10142	1	0	1	0.520789	Untreated	On support	1.11758	1.21073	5	0	0	0	0	0	0	0	0	0	1	0
547	2021	0.995108	1.19283	11.6694	7.97831	23.3597	0.284414	0.2741	20.378	28	0.075229	1.92371	1	0	1	0.520468	Untreated	On support	1.11663	1.20931	6	0	0	0	0	0	0	0	0	0	0	1
550	2007	2.30609	-0.538678	9.44407	8.9882	22.5355	0.409687	0.7554	21.1596	14	0.329399	1.89169	0	0	0	0.547483	Untreated	On support	1.16296	1.23044	-4	1	0	0	0	0	0	0	0	0	0	0
550	2008	5.65536	-0.5246	9.6011	9.02954	22.509	0.30395	0.7615	21.4503	15	0.336928	1.07635	0	0	0	0.549282	Untreated	On support	1.16466	1.23246	-4	1	0	0	0	0	0	0	0	0	0	0
550	2009	5.45147	-0.482368	9.76048	9.0269	22.8388	0.403587	0.752	21.4099	16	0.329695	2.32033	0	0	0	0.549791	Untreated	On support	1.1663	1.23269	-4	1	0	0	0	0	0	0	0	0	0	0
550	2010	8.87721	-0.510523	9.96425	9.19319	23.1425	0.444496	0.7536	21.5382	17	0.401268	2.29722	0	0	0	0.557582	Untreated	On support	1.16403	1.24489	-4	1	0	0	0	0	0	0	0	0	0	0
550	2012	2.06716	-0.580909	10.2681	9.30783	23.2967	0.375408	0.7651	21.557	19	0.352958	1.45982	0	0	0	0.55246	Untreated	On support	1.16547	1.23483	-3	0	1	0	0	0	0	0	0	0	0	0
550	2014	3.8133	-0.580909	10.4537	9.54938	23.6935	0.456394	0.7623	22.2171	21	0.361956	1.68868	0	0	0	0.556567	Untreated	On support	1.16368	1.24198	-1	0	0	0	1	0	0	0	0	0	0	0
550	2015	5.3313	-0.594987	10.5112	9.66129	23.7702	0.430844	0.7822	22.2681	22	0.326169	1.5385	0	0	0	0.553036	Untreated	On support	1.16383	1.23575	0	0	0	0	0	1	0	0	0	0	0	0
550	2016	5.46956	-0.594987	10.6066	9.733	23.9217	0.493372	0.7801	22.4439	23	0.262423	1.30629	0	0	1	0.54729	Untreated	On support	1.16308	1.23038	1	0	0	0	0	0	1	0	0	0	0	0
550	2017	5.99004	-0.468291	10.6788	9.76083	23.996	0.52348	0.78	22.5212	24	0.333958	0.979944	0	0	1	0.554734	Untreated	On support	1.16191	1.23843	2	0	0	0	0	0	0	1	0	0	0	0
550	2018	5.49317	-0.468291	10.7671	9.71354	23.8759	0.556152	0.79	22.46	25	0.285109	0.940426	0	0	1	0.549416	Untreated	On support	1.16431	1.23271	3	0	0	0	0	0	0	0	1	0	0	0
550	2019	5.4849	-0.468291	10.8811	9.60157	23.9137	0.568016	0.7809	22.4662	26	0.293594	0.939066	0	0	1	0.550956	Untreated	On support	1.16689	1.23382	4	0	0	0	0	0	0	0	0	1	0	0
550	2020	4.64144	-0.257132	10.9485	9.5054	24.0621	0.610204	0.777	22.365	27	0.206846	1.06581	0	0	1	0.542653	Untreated	On support	1.15273	1.22988	5	0	0	0	0	0	0	0	0	0	1	0
550	2021	5.84545	-0.116359	11.0907	9.46731	23.9951	0.675427	0.7594	22.5197	28	0.297447	1.07803	0	0	1	0.55226	Untreated	On support	1.16559	1.23474	6	0	0	0	0	0	0	0	0	0	0	1
551	2010	2.32854	-0.454214	10.875	8.52576	21.816	0.465396	0.409	20.5441	17	0.243108	1.92327	0	0	0	0.531363	Untreated	On support	1.13193	1.2245	-4	1	0	0	0	0	0	0	0	0	0	0
551	2012	0.71889	-0.496446	11.1324	8.38663	21.8964	0.488602	0.4001	20.5823	19	0.173876	1.34142	0	0	0	0.525139	Untreated	On support	1.12389	1.21342	-3	0	1	0	0	0	0	0	0	0	0	0
551	2013	0.359368	-0.454214	11.23	8.36916	21.9541	0.497835	0.4207	20.6913	20	0.162108	1.59386	0	0	0	0.525202	Untreated	On support	1.12389	1.21342	-2	0	0	1	0	0	0	0	0	0	0	0
551	2014	0.578273	-0.440137	11.3129	8.24591	21.9117	0.463045	0.4051	20.6767	21	0.175595	1.68206	0	0	0	0.527028	Untreated	On support	1.12603	1.21402	-1	0	0	0	1	0	0	0	0	0	0	0
551	2015	0.737245	-0.5246	11.385	8.23801	21.9227	0.482095	0.4302	20.6126	22	0.175309	2.07605	0	0	0	0.527252	Untreated	On support	1.12603	1.21402	0	0	0	0	0	1	0	0	0	0	0	0
551	2016	0.73615	-0.243055	11.4813	8.19312	22.1123	0.486747	0.4366	20.5393	23	0.161808	1.53903	0	0	1	0.526157	Untreated	On support	1.12456	1.21349	1	0	0	0	0	0	1	0	0	0	0	0
551	2017	0.731205	-0.454214	11.582	8.1194	22.1625	0.49669	0.45608	20.5545	24	0.156549	1.2793	0	0	1	0.526397	Untreated	On support	1.1248	1.21343	2	0	0	0	0	0	0	1	0	0	0	0
551	2018	0.668453	-0.482368	11.6542	8.09132	22.2003	0.508004	0.47428	20.5064	25	0.171259	1.03873	0	0	1	0.528007	Untreated	On support	1.12658	1.21425	3	0	0	0	0	0	0	0	1	0	0	0
551	2019	0.710758	-0.341596	11.7249	7.87702	22.2577	0.483675	0.48398	20.6619	26	0.189225	1.05981	0	0	1	0.532327	Untreated	On support	1.13307	1.22475	4	0	0	0	0	0	0	0	0	1	0	0
551	2020	0.673236	-0.397905	11.7055	7.88533	22.3328	0.469686	0.47608	20.6321	27	0.138765	1.12337	0	0	1	0.527206	Untreated	On support	1.12603	1.21402	5	0	0	0	0	0	0	0	0	0	1	0
551	2021	0.739737	-0.271209	11.828	7.93666	22.4172	0.488661	0.49308	20.6729	28	0.175238	1.26519	0	0	1	0.531351	Untreated	On support	1.13193	1.2245	6	0	0	0	0	0	0	0	0	0	0	1
553	2012	0.142669	-0.566832	10.5603	7.72135	21.601	0.474181	0.2191	20.9925	19	0.198401	1.49737	0	1	0	0.530618	Treated	On support	0.903884	0.922009	-3	0	1	0	0	0	0	0	0	0	0	0
553	2013	0.138711	-0.510523	10.6649	7.66011	21.7196	0.428993	0.3587	21.0039	20	0.223396	2.4736	0	1	0	0.536434	Treated	On support	0.908619	0.922383	-2	0	0	1	0	0	0	0	0	0	0	0
553	2014	0.141548	-0.538678	10.761	7.62852	21.7997	0.315886	0.3285	20.9456	21	0.266078	2.5745	0	1	0	0.540824	Treated	On support	0.911421	0.923129	-1	0	0	0	1	0	0	0	0	0	0	0
553	2015	0.184335	-0.552755	10.8328	7.53743	21.8143	0.295535	0.332	21.2444	22	0.177923	2.62209	0	1	0	0.534173	Treated	On support	0.906851	0.922288	0	0	0	0	0	1	0	0	0	0	0	0
553	2016	0.167402	-0.440137	10.9271	7.45472	21.8168	0.328263	0.3263	21.1958	23	0.156538	2.66968	0	1	1	0.532135	Treated	On support	0.906077	0.922148	1	0	0	0	0	0	1	0	0	0	0	0
553	2017	2.17745	-0.566832	11.0054	7.37651	24.4024	0.525974	0.8335	22.5383	24	0.214313	1.04446	0	1	1	0.559112	Treated	On support	0.918863	0.934519	2	0	0	0	0	0	0	1	0	0	0	0
553	2018	0.946068	-0.566832	11.1067	7.29302	24.4801	0.479588	0.8218	22.6149	25	0.163077	0.986237	0	1	1	0.555029	Treated	On support	0.916866	0.92735	3	0	0	0	0	0	0	0	1	0	0	0
553	2019	0.898971	-0.538678	11.2566	8.95558	24.5363	0.506024	0.8253	22.6606	26	0.149169	0.991318	0	1	1	0.544045	Treated	On support	0.914483	0.923435	4	0	0	0	0	0	0	0	0	1	0	0
553	2020	0.969136	-0.552755	11.2178	8.95777	24.5692	0.54202	0.8157	22.6067	27	0.141947	0.917714	0	1	1	0.542881	Treated	On support	0.912173	0.923287	5	0	0	0	0	0	0	0	0	0	1	0
559	2012	2.08143	-0.440137	11.0568	9.18153	22.8708	0.535614	0.5575	21.5933	19	0.206083	1.3703	0	1	0	0.534074	Treated	On support	0.906851	0.922288	-3	0	1	0	0	0	0	0	0	0	0	0
559	2013	0.955944	-0.454214	11.139	9.30792	22.9998	0.605592	0.5544	21.6795	20	0.193848	1.47304	0	1	0	0.532808	Treated	On support	0.906077	0.922148	-2	0	0	1	0	0	0	0	0	0	0	0
559	2014	1.67664	-0.327518	11.1982	9.28313	23.2001	0.633816	0.5483	21.7396	21	0.230208	2.53745	0	1	0	0.538079	Treated	On support	0.909682	0.922305	-1	0	0	0	1	0	0	0	0	0	0	0
559	2015	1.92224	-0.243055	11.2599	9.2598	23.2685	0.640637	0.5798	21.7863	22	0.205244	4.70668	1	1	0	0.537778	Treated	On support	0.909682	0.922305	0	0	0	0	0	1	0	0	0	0	0	0
559	2016	1.80413	-0.299364	11.3494	9.23503	23.1672	0.589862	0.5704	21.8	23	0.197225	3.22693	1	1	1	0.536008	Treated	On support	0.908619	0.922383	1	0	0	0	0	0	1	0	0	0	0	0
559	2017	1.62295	0.108877	11.4302	9.17957	23.1682	0.532298	0.6393	21.8331	24	0.245856	2.95607	1	1	1	0.542312	Treated	On support	0.912173	0.923287	2	0	0	0	0	0	0	1	0	0	0	0
559	2018	1.49287	0.179263	11.4993	9.15799	23.2122	0.546613	0.6378	21.855	25	0.246735	1.71657	1	1	1	0.542039	Treated	On support	0.912173	0.923287	3	0	0	0	0	0	0	0	1	0	0	0
559	2019	1.31235	0.432654	11.5864	9.02087	23.2105	0.54705	0.6429	21.8923	26	0.222909	1.7762	1	1	1	0.540742	Treated	On support	0.911421	0.923129	4	0	0	0	0	0	0	0	0	1	0	0
559	2020	1.17583	0.517118	11.5191	9.01736	23.4635	0.428987	0.6865	21.8521	27	0.153721	1.47505	1	1	1	0.535026	Treated	On support	0.90769	0.922413	5	0	0	0	0	0	0	0	0	0	1	0
559	2021	1.04341	0.925358	11.6354	8.98231	23.5459	0.477766	0.6897	21.7681	28	0.203418	1.60739	1	1	1	0.540112	Treated	On support	0.911421	0.923129	6	0	0	0	0	0	0	0	0	0	0	1
561	2012	0.519448	-0.2149	10.5601	7.8071	21.2077	0.428241	0.5718	18.9395	20	0.099696	1.60081	0	0	0	0.512685	Untreated	On support	1.10131	1.14969	-3	0	1	0	0	0	0	0	0	0	0	0
561	2013	0.362541	-0.397905	10.6717	7.85477	21.234	0.405321	0.5692	18.8538	21	0.058576	2.4922	0	0	0	0.508365	Untreated	On support	1.09058	1.1259	-2	0	0	1	0	0	0	0	0	0	0	0
561	2014	0.589019	-0.36975	10.7564	7.88458	21.3682	0.45517	0.5835	18.8127	22	0.051284	3.1776	0	0	0	0.508131	Untreated	On support	1.09	1.12513	-1	0	0	0	1	0	0	0	0	0	0	0
561	2015	0.719568	-0.440137	10.7711	7.97522	21.5415	0.503268	0.5937	18.7326	23	0.054527	4.22117	0	0	0	0.508678	Untreated	On support	1.09162	1.12759	0	0	0	0	0	1	0	0	0	0	0	0
561	2016	0.743554	-0.158591	10.8399	8.03301	21.5598	0.457936	0.599	19.0407	24	0.067084	3.59624	0	0	1	0.511109	Untreated	On support	1.0976	1.14088	1	0	0	0	0	0	1	0	0	0	0	0
561	2017	0.837503	-0.411982	10.9555	8.01928	21.7443	0.495297	0.577	19.5776	25	0.057	2.331	0	0	1	0.512517	Untreated	On support	1.10095	1.14901	2	0	0	0	0	0	0	1	0	0	0	0
561	2018	0.725897	-0.313441	11.0584	8.00503	21.7909	0.483476	0.5578	19.4482	26	0.063724	1.63843	0	0	1	0.512142	Untreated	On support	1.10035	1.14701	3	0	0	0	0	0	0	0	1	0	0	0
561	2019	0.750826	-0.36975	11.1072	7.97039	21.8951	0.496983	0.5598	19.3196	27	0.057826	1.85292	0	0	1	0.511535	Untreated	On support	1.09855	1.14181	4	0	0	0	0	0	0	0	0	1	0	0
561	2020	0.753546	-0.411982	11.1018	7.97694	21.9965	0.522123	0.576	19.4312	28	0.018913	1.72902	0	0	1	0.508537	Untreated	On support	1.09116	1.12782	5	0	0	0	0	0	0	0	0	0	1	0
561	2021	0.749445	-0.341596	11.23	7.96867	22.0814	0.527199	0.5618	20.1534	29	0.052382	1.8277	0	0	1	0.515947	Untreated	On support	1.10851	1.17927	6	0	0	0	0	0	0	0	0	0	0	1
565	2012	0.162512	-0.580909	10.5691	7.16935	20.7713	0.454895	0.4406	19.2571	20	0.109007	1.77903	0	1	0	0.516076	Treated	On support	0.89391	0.913535	-3	0	1	0	0	0	0	0	0	0	0	0
565	2013	0.135752	-0.552755	10.6741	7.09672	20.6923	0.384248	0.4292	19.2497	21	0.116795	1.76113	0	1	0	0.517009	Treated	On support	0.894496	0.914418	-2	0	0	1	0	0	0	0	0	0	0	0
565	2014	0.171527	-0.5246	10.7758	7.05186	20.6754	0.335169	0.4453	19.2869	22	0.127583	2.73647	0	1	0	0.519392	Treated	On support	0.896123	0.916143	-1	0	0	0	1	0	0	0	0	0	0	0
565	2015	0.245197	-0.538678	10.8652	6.98564	20.7823	0.26697	0.4209	19.2704	23	0.115046	6.38163	0	1	0	0.520687	Treated	On support	0.896928	0.916605	0	0	0	0	0	1	0	0	0	0	0	0
565	2016	0.283653	-0.538678	10.9768	6.91572	21.0104	0.262776	0.4244	19.3082	24	0.381977	4.35902	0	1	1	0.54804	Treated	On support	0.921018	0.924171	1	0	0	0	0	0	1	0	0	0	0	0
565	2017	0.316815	-0.538678	11.0579	6.84801	21.175	0.334427	0.4287	19.341	25	0.590124	2.30776	0	1	1	0.568822	Treated	On support	0.756696	1.02334	2	0	0	0	0	0	0	1	0	0	0	0
565	2018	0.200499	-0.496446	11.0964	6.81674	21.1077	0.265447	0.4275	19.2087	26	0.101902	1.52307	0	1	1	0.51845	Treated	On support	0.895476	0.915309	3	0	0	0	0	0	0	0	1	0	0	0
565	2019	0.189057	-0.510523	11.2362	6.81892	21.1543	0.263261	0.4277	19.1502	27	0.072315	1.78202	0	1	1	0.515424	Treated	On support	0.89322	0.912763	4	0	0	0	0	0	0	0	0	1	0	0
565	2020	0.219272	-0.482368	11.2666	6.83303	21.1861	0.247254	0.4286	19.0803	28	0.045317	1.54103	0	1	1	0.512235	Treated	On support	0.889167	0.908706	5	0	0	0	0	0	0	0	0	0	1	0
565	2021	0.256014	-0.454214	11.3723	6.81674	21.1976	0.213528	0.4344	19.461	29	0.064071	2.01324	0	1	1	0.516709	Treated	On support	0.894496	0.914418	6	0	0	0	0	0	0	0	0	0	0	1
566	2012	0.211024	-0.552755	10.3852	7.28276	21.739	0.460584	0.3977	19.6582	20	0.097642	2.19128	0	1	0	0.519198	Treated	On support	0.896123	0.916143	-3	0	1	0	0	0	0	0	0	0	0	0
566	2013	0.166783	-0.510523	10.4819	7.32251	21.968	0.542144	0.4055	20.0021	21	0.118394	2.0866	0	1	0	0.523495	Treated	On support	0.898766	0.917344	-2	0	0	1	0	0	0	0	0	0	0	0
566	2014	0.221359	-0.36975	10.5694	7.41818	22.0244	0.529454	0.3786	20.2301	22	0.083697	2.57823	0	1	0	0.52073	Treated	On support	0.89707	0.91662	-1	0	0	0	1	0	0	0	0	0	0	0
566	2015	0.298561	-0.440137	10.6169	7.55904	22.3089	0.480438	0.4312	20.6189	23	0.086083	4.46376	0	1	0	0.524966	Treated	On support	0.900184	0.921257	0	0	0	0	0	1	0	0	0	0	0	0
566	2016	0.349988	-0.510523	10.6998	7.72754	22.9858	0.413974	0.4681	20.7382	24	0.074876	1.8743	0	1	1	0.524819	Treated	On support	0.899999	0.920058	1	0	0	0	0	0	1	0	0	0	0	0
566	2017	0.320406	0.277804	10.7879	7.76217	23.0791	0.518631	0.5031	20.8357	25	0.039099	1.51763	0	1	1	0.521811	Treated	On support	0.897658	0.917128	2	0	0	0	0	0	0	1	0	0	0	0
566	2018	0.318845	-0.144514	10.8581	7.76599	23.0589	0.533162	0.4999	21.0293	26	0.0629	1.16096	0	1	1	0.524885	Treated	On support	0.899999	0.920058	3	0	0	0	0	0	0	0	1	0	0	0
566	2019	0.421999	-0.440137	10.9421	7.85864	23.1007	0.57032	0.4561	21.0099	27	0.069248	1.28074	0	1	1	0.524422	Treated	On support	0.899453	0.918404	4	0	0	0	0	0	0	0	0	1	0	0
566	2020	0.451265	-0.355673	10.9175	8.05452	23.0534	0.613627	0.4813	21.3818	28	0.046127	1.73249	0	1	1	0.523174	Treated	On support	0.898436	0.917437	5	0	0	0	0	0	0	0	0	0	1	0
566	2021	0.326693	-0.411982	11.062	7.85903	22.847	0.714827	0.4815	21.3094	29	0.056167	1.47545	0	1	1	0.52395	Treated	On support	0.899277	0.918429	6	0	0	0	0	0	0	0	0	0	0	1
568	2013	0.370727	-0.411982	10.3926	7.50988	23.3432	0.225484	0.563	20.8285	19	0.204938	2.27992	0	0	0	0.542855	Untreated	On support	1.15379	1.22997	-2	0	0	1	0	0	0	0	0	0	0	0
568	2014	0.386674	-0.158591	10.4668	7.55433	23.3013	0.256437	0.5583	20.8058	20	0.112173	2.42653	0	0	0	0.532882	Untreated	On support	1.13307	1.22475	-1	0	0	0	1	0	0	0	0	0	0	0
568	2015	0.658121	-0.257132	10.5126	7.39142	23.3021	0.213882	0.5901	20.8285	21	0.139923	3.09816	1	0	0	0.537689	Untreated	On support	1.14078	1.2264	0	0	0	0	0	1	0	0	0	0	0	0
568	2016	0.665001	-0.0318959	10.5967	7.60539	23.3388	0.186441	0.5872	20.8879	22	0.172501	3.56966	1	0	1	0.54042	Untreated	On support	1.14641	1.23	1	0	0	0	0	0	1	0	0	0	0	0
568	2017	0.761584	-0.0459731	10.7066	7.80425	23.7067	0.224905	0.558	20.8455	23	0.186862	4.94127	1	0	1	0.541969	Untreated	On support	1.15055	1.22982	2	0	0	0	0	0	0	1	0	0	0	0
568	2018	0.683249	-0.088205	10.7972	7.96555	23.8414	0.242457	0.5828	20.7519	24	0.167265	2.87119	1	0	1	0.538074	Untreated	On support	1.14223	1.22948	3	0	0	0	0	0	0	0	1	0	0	0
568	2019	0.586012	0.151109	10.9291	8.07962	24.0878	0.323833	0.5753	21.14	25	0.174251	4.70226	1	0	1	0.541694	Untreated	On support	1.14948	1.22993	4	0	0	0	0	0	0	0	0	1	0	0
568	2020	0.701735	0.165186	10.9704	8.11073	24.2789	0.337835	0.5761	22.6528	26	0.119389	9.79748	1	0	1	0.547361	Untreated	On support	1.16296	1.23044	5	0	0	0	0	0	0	0	0	0	1	0
568	2021	0.688783	0.277804	11.0717	8.14148	24.4894	0.348852	0.5896	22.8136	27	0.134841	8.95152	1	0	1	0.549938	Untreated	On support	1.16582	1.23302	6	0	0	0	0	0	0	0	0	0	0	1
570	2010	1.47073	-0.566832	10.875	8.11701	21.9536	0.389066	0.3159	19.8718	16	0.254792	1.81632	0	1	0	0.530841	Treated	On support	0.904481	0.92192	-4	1	0	0	0	0	0	0	0	0	0	0
570	2011	0.485514	-0.580909	11.0396	8.09407	21.7776	0.388028	0.3059	19.8767	17	0.275731	1.23218	0	1	0	0.532095	Treated	On support	0.906077	0.922148	-4	1	0	0	0	0	0	0	0	0	0	0
570	2012	0.422156	-0.566832	11.1324	8.06495	21.86	0.402746	0.3135	20.1541	18	0.280143	1.2756	0	1	0	0.534537	Treated	On support	0.907258	0.922458	-3	0	1	0	0	0	0	0	0	0	0	0
570	2013	0.289234	-0.552755	11.23	8.06086	21.8359	0.399786	0.3251	20.2444	19	0.255322	1.45102	0	1	0	0.532695	Treated	On support	0.906077	0.922148	-2	0	0	1	0	0	0	0	0	0	0	0
570	2014	0.402888	-0.566832	11.3129	8.02943	21.876	0.38324	0.3279	20.166	20	0.240113	1.69543	0	1	0	0.531272	Treated	On support	0.905096	0.922167	-1	0	0	0	1	0	0	0	0	0	0	0
570	2015	0.483024	-0.552755	11.385	8.18479	21.8965	0.374924	0.3293	20.1338	21	0.195492	1.98472	0	1	0	0.525897	Treated	On support	0.901152	0.921706	0	0	0	0	0	1	0	0	0	0	0	0
570	2016	0.456346	-0.538678	11.4813	8.14902	22.0383	0.371122	0.3552	20.1321	22	0.204707	1.61566	0	1	1	0.527643	Treated	On support	0.90178	0.921754	1	0	0	0	0	0	1	0	0	0	0	0
570	2017	0.441256	-0.552755	11.582	8.1409	22.0388	0.391518	0.3189	20.0925	23	0.184289	1.13533	0	1	1	0.524621	Treated	On support	0.899453	0.918404	2	0	0	0	0	0	0	1	0	0	0	0
570	2018	0.365766	-0.566832	11.6542	8.06652	21.9891	0.417794	0.3188	20.0529	24	0.160105	0.938393	0	1	1	0.522068	Treated	On support	0.897658	0.917128	3	0	0	0	0	0	0	0	1	0	0	0
570	2019	0.324618	-0.510523	11.7249	8.0097	21.9728	0.389327	0.3202	19.9417	25	0.152899	1.01759	0	1	1	0.521166	Treated	On support	0.897213	0.916639	4	0	0	0	0	0	0	0	0	1	0	0
570	2020	0.366088	-0.454214	11.7055	7.95963	22.0977	0.419966	0.3324	19.934	26	0.154551	1.07476	0	1	1	0.522131	Treated	On support	0.897658	0.917128	5	0	0	0	0	0	0	0	0	0	1	0
570	2021	0.334546	-0.341596	11.828	7.92443	22.3044	0.362813	0.3738	19.8142	27	0.187282	1.05613	0	1	1	0.526375	Treated	On support	0.901557	0.921654	6	0	0	0	0	0	0	0	0	0	0	1
572	2008	6.00667	-0.566832	9.75121	8.45148	22.5641	0.378013	0.7536	21.1301	15	0.250605	0.910236	0	1	0	0.54218	Treated	On support	0.912173	0.923287	-4	1	0	0	0	0	0	0	0	0	0	0
572	2009	4.07079	-0.510523	9.86547	8.4722	22.7985	0.433772	0.5706	21.2038	16	0.124073	1.33327	0	1	0	0.528127	Treated	On support	0.90201	0.922091	-4	1	0	0	0	0	0	0	0	0	0	0
572	2010	5.65628	-0.440137	10.0787	9.11008	23.2678	0.37421	0.5209	21.607	17	0.28626	1.08789	0	1	0	0.543727	Treated	On support	0.914709	0.923265	-4	1	0	0	0	0	0	0	0	0	0	0
572	2011	2.10121	-0.327518	10.2715	8.96034	23.2959	0.355492	0.5209	21.6609	18	0.236075	0.758961	0	1	0	0.53978	Treated	On support	0.911421	0.923129	-4	1	0	0	0	0	0	0	0	0	0	0
572	2012	1.60765	-0.397905	10.3852	9.01942	23.2641	0.300822	0.521	21.8081	19	0.153059	0.683714	0	1	0	0.531754	Treated	On support	0.905096	0.922167	-3	0	1	0	0	0	0	0	0	0	0	0
572	2013	1.21544	-0.496446	10.4819	9.0974	23.3496	0.316922	0.521	21.9187	20	0.18111	0.769452	0	1	0	0.535004	Treated	On support	0.90769	0.922413	-2	0	0	1	0	0	0	0	0	0	0	0
572	2014	2.20367	-0.397905	10.5694	9.1582	23.5026	0.39661	0.4996	21.9205	21	0.192766	0.934746	0	1	0	0.53597	Treated	On support	0.908619	0.922383	-1	0	0	0	1	0	0	0	0	0	0	0
572	2015	2.0609	-0.0600504	10.6169	9.15799	23.5796	0.44184	0.472	21.8611	22	0.219495	1.0468	1	1	0	0.538227	Treated	On support	0.910266	0.92308	0	0	0	0	0	1	0	0	0	0	0	0
572	2016	2.02056	-0.397905	10.6998	9.17098	23.6246	0.470243	0.4657	21.8601	23	0.231802	0.954718	1	1	1	0.539342	Treated	On support	0.911421	0.923129	1	0	0	0	0	0	1	0	0	0	0	0
572	2017	1.7833	-0.468291	10.7879	9.01055	23.4828	0.476495	0.467	21.6562	24	0.183868	0.953515	1	1	1	0.533917	Treated	On support	0.906851	0.922288	2	0	0	0	0	0	0	1	0	0	0	0
572	2018	1.74059	-0.383828	10.8581	8.74481	23.162	0.495849	0.459	21.8404	25	0.111908	0.801871	1	1	1	0.527899	Treated	On support	0.90201	0.922091	3	0	0	0	0	0	0	0	1	0	0	0
572	2019	1.34908	-0.355673	10.9421	8.20385	23.0962	0.466688	0.4529	21.8262	26	0.064543	1.07347	1	1	1	0.526209	Treated	On support	0.901557	0.921654	4	0	0	0	0	0	0	0	0	1	0	0
572	2020	0.727721	-0.285287	10.9175	8.04623	22.9434	0.518158	0.4313	21.718	27	0.020167	1.34506	1	1	1	0.521337	Treated	On support	0.89736	0.917219	5	0	0	0	0	0	0	0	0	0	1	0
572	2021	0.521456	-0.257132	11.062	7.69939	22.8283	0.445324	0.4035	21.5253	28	0.037349	1.61666	1	1	1	0.523747	Treated	On support	0.899105	0.917432	6	0	0	0	0	0	0	0	0	0	0	1
576	2014	0.11916	-0.496446	11.0583	6.43935	21.0991	0.294006	0.5357	20.2631	20	0.076292	2.7183	0	1	0	0.525678	Treated	On support	0.900757	0.921561	-1	0	0	0	1	0	0	0	0	0	0	0
576	2015	0.215813	-0.5246	11.1199	6.4708	21.3952	0.384404	0.5412	20.2908	21	0.057492	3.15351	0	1	0	0.524813	Treated	On support	0.899999	0.920058	0	0	0	0	0	1	0	0	0	0	0	0
576	2016	0.172089	-0.482368	11.212	6.29895	21.1785	0.170435	0.5459	20.2756	22	0.042689	4.48036	0	1	1	0.524845	Treated	On support	0.899999	0.920058	1	0	0	0	0	0	1	0	0	0	0	0
576	2017	0.174403	-0.510523	11.3014	6.18826	20.9136	0.15271	0.5381	19.415	23	0.040056	6.27407	0	1	1	0.520799	Treated	On support	0.89707	0.91662	2	0	0	0	0	0	0	1	0	0	0	0
576	2018	0.160266	-0.468291	11.3669	5.45959	21.2334	0.311863	0.4699	17.5298	24	0.071679	1.88906	0	1	1	0.515819	Treated	On support	0.893794	0.913507	3	0	0	0	0	0	0	0	1	0	0	0
576	2019	0.155949	-0.566832	11.4529	5.44674	21.1843	0.277351	0.491	17.2699	25	0.065436	2.35567	0	1	1	0.514344	Treated	On support	0.892098	0.911746	4	0	0	0	0	0	0	0	0	1	0	0
576	2020	0.229334	-0.566832	11.3875	5.62762	21.3876	0.106346	0.4959	17.2176	26	0.078641	2.47089	0	1	1	0.515497	Treated	On support	0.893334	0.912689	5	0	0	0	0	0	0	0	0	0	1	0
576	2021	0.225632	-0.538678	11.4956	5.7869	21.3409	0.120657	0.4655	17.4329	27	0.071454	2.99805	0	1	1	0.514653	Treated	On support	0.89232	0.912041	6	0	0	0	0	0	0	0	0	0	0	1
581	2012	0.872615	-0.580909	11.1324	8.55237	23.1262	0.189489	0.4024	21.0633	20	0.127604	1.76717	0	1	0	0.526947	Treated	On support	0.901557	0.921654	-3	0	1	0	0	0	0	0	0	0	0	0
581	2013	0.556474	-0.538678	11.23	8.54481	23.2939	0.235316	0.3869	21.1092	21	0.112965	2.13825	0	1	0	0.526205	Treated	On support	0.901557	0.921654	-2	0	0	1	0	0	0	0	0	0	0	0
581	2014	1.10387	-0.552755	11.3129	8.54364	23.3966	0.222622	0.3891	21.0234	22	0.121578	1.85727	0	1	0	0.526871	Treated	On support	0.901557	0.921654	-1	0	0	0	1	0	0	0	0	0	0	0
581	2015	1.28876	-0.397905	11.385	8.52298	23.4772	0.222287	0.4117	21.5653	23	0.11686	1.72468	0	1	0	0.529852	Treated	On support	0.903031	0.921892	0	0	0	0	0	1	0	0	0	0	0	0
581	2016	1.24076	-0.538678	11.4813	8.55834	23.5719	0.223899	0.4114	21.6185	24	0.095482	1.47605	0	1	1	0.527909	Treated	On support	0.90201	0.922091	1	0	0	0	0	0	1	0	0	0	0	0
581	2017	1.34001	-0.397905	11.582	8.59619	23.7305	0.241196	0.3904	21.673	25	0.135388	1.3526	0	1	1	0.53216	Treated	On support	0.906077	0.922148	2	0	0	0	0	0	0	1	0	0	0	0
581	2018	1.27541	-0.228978	11.6542	8.6165	23.7626	0.212524	0.4281	21.7191	26	0.112676	1.0177	0	1	1	0.530442	Treated	On support	0.903592	0.921773	3	0	0	0	0	0	0	0	1	0	0	0
581	2019	1.22114	-0.0741277	11.7249	8.60172	23.8996	0.270206	0.4328	21.7688	27	0.102237	1.02169	0	1	1	0.530118	Treated	On support	0.903592	0.921773	4	0	0	0	0	0	0	0	0	1	0	0
581	2020	1.33948	0.108877	11.7055	8.59212	24.032	0.312834	0.4369	21.7817	28	0.116422	1.09774	0	1	1	0.53212	Treated	On support	0.906077	0.922148	5	0	0	0	0	0	0	0	0	0	1	0
581	2021	1.18288	-0.00374134	11.828	8.58298	24.0544	0.286304	0.3913	21.799	29	0.164229	1.00529	0	1	1	0.536606	Treated	On support	0.908619	0.922383	6	0	0	0	0	0	0	0	0	0	0	1
586	2010	0.922177	-0.482368	9.96091	6.66441	20.0866	0.652037	0.3223	17.9548	22	0.103372	3.15437	0	1	0	0.508241	Treated	On support	0.882554	0.904348	-4	1	0	0	0	0	0	0	0	0	0	0
586	2011	0.688305	-0.482368	10.171	6.6174	20.0671	0.602868	0.3099	17.7854	23	0.164405	2.75046	0	1	0	0.513505	Treated	On support	0.891107	0.911117	-4	1	0	0	0	0	0	0	0	0	0	0
586	2012	0.290572	-0.454214	10.2958	6.57508	20.058	0.582026	0.3099	17.6656	24	0.168272	2.34654	0	1	0	0.513311	Treated	On support	0.891107	0.911117	-3	0	1	0	0	0	0	0	0	0	0	0
586	2013	0.173044	-0.468291	10.3926	6.94505	20.0088	0.536989	0.3396	17.5372	25	0.168721	2.9161	0	1	0	0.511083	Treated	On support	0.887256	0.908035	-2	0	0	1	0	0	0	0	0	0	0	0
586	2014	0.205984	-0.454214	10.4668	7.06817	20.1026	0.56173	0.3356	17.4404	26	0.176943	4.60992	0	1	0	0.511827	Treated	On support	0.888634	0.908315	-1	0	0	0	1	0	0	0	0	0	0	0
586	2015	0.302873	-0.36975	10.5126	6.98101	20.0892	0.517645	0.3672	17.3631	27	0.179601	6.30374	1	1	0	0.513647	Treated	On support	0.891216	0.91126	0	0	0	0	0	1	0	0	0	0	0	0
586	2016	0.306256	-0.228978	10.5967	6.98193	20.1282	0.527149	0.3802	17.3057	28	0.204515	7.99756	1	1	1	0.517113	Treated	On support	0.894616	0.914379	1	0	0	0	0	0	1	0	0	0	0	0
586	2017	0.305408	-0.440137	10.7066	6.99668	20.1447	0.531551	0.414	17.4291	29	0.195765	6.71756	1	1	1	0.51654	Treated	On support	0.89426	0.914118	2	0	0	0	0	0	0	1	0	0	0	0
586	2018	0.284363	0.0103359	10.7972	6.89061	20.2114	0.564357	0.3986	17.6227	30	0.135219	4.2983	1	1	1	0.51061	Treated	On support	0.886413	0.907276	3	0	0	0	0	0	0	0	1	0	0	0
586	2019	0.27196	-0.00374134	10.9291	6.60935	20.2536	0.570667	0.4104	17.6446	31	0.129218	3.71116	1	1	1	0.511766	Treated	On support	0.888421	0.908353	4	0	0	0	0	0	0	0	0	1	0	0
586	2020	0.261125	-0.383828	10.9704	6.40192	20.0116	0.443661	0.4539	17.6003	32	0.090876	3.30478	1	1	1	0.508704	Treated	On support	0.883175	0.905418	5	0	0	0	0	0	0	0	0	0	1	0
586	2021	0.260933	-0.496446	11.0717	6.12687	20.0601	0.415471	0.4309	17.7966	33	0.166082	3.76462	1	1	1	0.519252	Treated	On support	0.896123	0.916143	6	0	0	0	0	0	0	0	0	0	0	1
589	2012	0.853947	-0.538678	9.88888	9.08217	22.6306	0.66665	0.3681	21.4775	16	0.246165	1.01362	0	0	0	0.5344	Untreated	On support	1.1349	1.22488	-3	0	1	0	0	0	0	0	0	0	0	0
589	2013	0.616355	-0.496446	10.0498	9.08455	22.7477	0.685134	0.3483	21.4308	17	0.206972	1.01897	0	0	0	0.530251	Untreated	On support	1.13123	1.21458	-2	0	0	1	0	0	0	0	0	0	0	0
589	2015	0.853469	-0.552755	10.3038	8.93669	23.137	0.688149	0.2722	21.9608	19	0.105835	1.18314	0	0	0	0.524037	Untreated	On support	1.12162	1.21228	0	0	0	0	0	1	0	0	0	0	0	0
589	2016	0.69398	-0.566832	10.4117	8.79149	23.0678	0.656792	0.2734	22.0535	20	0.084198	1.09683	0	0	1	0.523013	Untreated	On support	1.12031	1.2115	1	0	0	0	0	0	1	0	0	0	0	0
589	2017	0.689239	-0.5246	10.5442	8.71654	22.997	0.656262	0.2742	22.0354	21	0.104688	1.02901	0	0	1	0.525195	Untreated	On support	1.12389	1.21342	2	0	0	0	0	0	0	1	0	0	0	0
589	2018	0.641896	-0.285287	10.6273	8.75416	23.0729	0.674157	0.2753	22.0614	22	0.164506	0.922015	0	0	1	0.531346	Untreated	On support	1.13193	1.2245	3	0	0	0	0	0	0	0	1	0	0	0
589	2019	0.61002	-0.341596	10.7458	8.70814	23.0766	0.646081	0.2755	21.9187	23	0.156992	0.989553	0	0	1	0.530226	Untreated	On support	1.13123	1.21458	4	0	0	0	0	0	0	0	0	1	0	0
589	2020	0.645253	-0.0741277	10.7422	8.72111	23.167	0.576066	0.2688	22.0485	24	0.124019	1.0309	0	0	1	0.52787	Untreated	On support	1.12603	1.21402	5	0	0	0	0	0	0	0	0	0	1	0
589	2021	0.623492	-0.102282	10.8358	8.7281	23.2786	0.538593	0.337	22.2534	25	0.14169	0.995813	0	0	1	0.532015	Untreated	On support	1.13307	1.22475	6	0	0	0	0	0	0	0	0	0	0	1
590	2012	0.148224	-0.566832	10.4187	7.57815	20.3723	0.320214	0.4173	18.9154	19	0.150175	3.57384	0	1	0	0.515689	Treated	On support	0.893449	0.912974	-3	0	1	0	0	0	0	0	0	0	0	0
590	2013	0.106639	-0.580909	10.5171	7.52887	20.1301	0.512252	0.4247	18.622	20	0.138579	6.16041	0	1	0	0.513598	Treated	On support	0.891107	0.911117	-2	0	0	1	0	0	0	0	0	0	0	0
590	2014	0.121142	-0.580909	10.6034	7.41095	20.1902	0.686265	0.4369	18.7507	21	0.107527	6.73882	0	1	0	0.512127	Treated	On support	0.889167	0.908706	-1	0	0	0	1	0	0	0	0	0	0	0
590	2015	0.169284	-0.580909	10.6632	7.40123	20.1913	0.649673	0.4357	18.7991	22	0.164249	7.13791	0	1	0	0.518514	Treated	On support	0.895476	0.915309	0	0	0	0	0	1	0	0	0	0	0	0
590	2016	0.165302	-0.538678	10.7447	7.50219	20.2623	0.581474	0.4275	18.7756	23	0.155803	7.537	0	1	1	0.517424	Treated	On support	0.894737	0.914772	1	0	0	0	0	0	1	0	0	0	0	0
590	2017	0.220002	-0.538678	10.8109	7.29029	20.5883	0.332371	0.5128	18.8988	24	0.128711	4.37104	0	1	1	0.51754	Treated	On support	0.894981	0.914725	2	0	0	0	0	0	0	1	0	0	0	0
590	2018	0.133582	-0.482368	10.8771	7.24494	20.5207	0.290081	0.5017	18.8427	25	0.070012	2.41585	0	1	1	0.510157	Treated	On support	0.885574	0.90635	3	0	0	0	0	0	0	0	1	0	0	0
590	2019	0.122666	-0.440137	10.9602	7.19744	20.5569	0.265232	0.4981	18.7811	26	0.108306	3.46819	0	1	1	0.514747	Treated	On support	0.892544	0.91192	4	0	0	0	0	0	0	0	0	1	0	0
590	2020	0.1599	-0.397905	11.0493	7.13569	20.6092	0.277164	0.4905	18.7943	27	0.071865	2.55273	0	1	1	0.511006	Treated	On support	0.88715	0.907953	5	0	0	0	0	0	0	0	0	0	1	0
590	2021	0.174321	-0.0318959	11.1482	7.10168	20.6906	0.294996	0.5094	19.247	28	0.083336	2.73894	0	1	1	0.515349	Treated	On support	0.893106	0.912715	6	0	0	0	0	0	0	0	0	0	0	1
591	2015	0.849643	-0.510523	10.8652	7.80057	23.8473	0.726502	0.5884	23.2743	28	0.378863	1.00165	0	0	0	0.57149	Untreated	On support	0.861397	1.5676	0	0	0	0	0	1	0	0	0	0	0	0
591	2016	0.497609	-0.285287	10.9768	7.79934	24.1167	0.612976	0.4321	23.578	29	0.030045	1.04159	0	0	1	0.537102	Untreated	On support	1.14007	1.22648	1	0	0	0	0	0	1	0	0	0	0	0
591	2017	0.630607	-0.383828	11.0579	7.84581	24.1748	0.611733	0.4309	23.7205	30	0.018727	1.09942	0	0	1	0.536633	Untreated	On support	1.14007	1.22648	2	0	0	0	0	0	0	1	0	0	0	0
591	2018	0.50937	-0.313441	11.0964	7.6256	24.2561	0.623772	0.43	23.8579	31	0.026716	0.921342	0	0	1	0.53962	Untreated	On support	1.14382	1.22964	3	0	0	0	0	0	0	0	1	0	0	0
591	2019	0.406969	-0.102282	11.2362	7.50879	24.3463	0.640408	0.43	23.9647	32	0.024824	0.955488	0	0	1	0.540971	Untreated	On support	1.14736	1.23007	4	0	0	0	0	0	0	0	0	1	0	0
591	2020	0.458411	0.137031	11.2666	7.51371	24.3908	0.638227	0.4115	23.9959	33	0.026509	1.13316	0	0	1	0.541288	Untreated	On support	1.14736	1.23007	5	0	0	0	0	0	0	0	0	0	1	0
591	2021	0.476228	0.460809	11.3723	7.52779	24.4063	0.625136	0.4003	23.9385	34	0.039183	1.31977	0	0	1	0.542226	Untreated	On support	1.15043	1.22993	6	0	0	0	0	0	0	0	0	0	0	1
592	2010	1.53131	-0.496446	10.5973	7.0579	21.3792	0.355135	0.6073	19.4091	17	0.071616	1.76197	0	0	0	0.518127	Untreated	On support	1.11251	1.20202	-4	1	0	0	0	0	0	0	0	0	0	0
592	2011	0.38213	-0.566832	10.7659	7.59689	21.3235	0.32262	0.5263	19.4209	18	0.048977	2.10304	0	0	0	0.511646	Untreated	On support	1.09891	1.1422	-4	1	0	0	0	0	0	0	0	0	0	0
592	2012	0.154553	-0.580909	10.8736	7.2145	21.325	0.303001	0.4193	19.2848	19	0.078337	2.50235	0	0	0	0.515122	Untreated	On support	1.10736	1.17906	-3	0	1	0	0	0	0	0	0	0	0	0
592	2013	0.113876	-0.566832	10.9707	7.2233	21.3259	0.262255	0.405	19.3918	20	0.071168	3.99014	0	0	0	0.515657	Untreated	On support	1.108	1.17922	-2	0	0	1	0	0	0	0	0	0	0	0
592	2014	0.111816	-0.5246	11.0584	7.16627	21.4866	0.333412	0.4136	19.3233	21	0.08406	6.94641	0	0	0	0.519115	Untreated	On support	1.11421	1.20559	-1	0	0	0	1	0	0	0	0	0	0	0
592	2015	0.204183	-0.468291	11.1268	7.17166	22.0577	0.098014	0.3813	19.2691	22	0.094417	4.62472	0	0	0	0.520518	Untreated	On support	1.11695	1.2092	0	0	0	0	0	1	0	0	0	0	0	0
592	2016	0.147135	-0.454214	11.2213	7.06817	22.1513	0.163072	0.3307	19.2258	23	0.04182	3.27234	0	0	1	0.514301	Untreated	On support	1.10536	1.16317	1	0	0	0	0	0	1	0	0	0	0	0
592	2017	0.167146	-0.482368	11.3227	7.07242	22.1923	0.194945	0.3329	19.1502	24	0.025796	2.34044	0	0	1	0.511807	Untreated	On support	1.09927	1.14636	2	0	0	0	0	0	0	1	0	0	0	0
592	2018	0.117481	-0.496446	11.4208	6.93731	22.1828	0.213906	0.332	19.6296	25	0.039611	1.40855	0	0	1	0.515948	Untreated	On support	1.10851	1.17927	3	0	0	0	0	0	0	0	1	0	0	0
592	2019	0.103406	-0.5246	11.5819	7.02731	22.1704	0.158587	0.3007	19.6674	26	0.051855	1.472	0	0	1	0.51656	Untreated	On support	1.10995	1.19406	4	0	0	0	0	0	0	0	0	1	0	0
592	2020	0.166051	-0.566832	11.5695	6.96602	22.3198	0.335763	0.2485	19.5941	27	0.029072	1.41604	0	0	1	0.513612	Untreated	On support	1.10375	1.15188	5	0	0	0	0	0	0	0	0	0	1	0
592	2021	0.18687	-0.552755	11.6694	7.01751	22.148	0.400775	0.2055	19.495	28	0.060099	1.86123	0	0	1	0.51492	Untreated	On support	1.10711	1.17434	6	0	0	0	0	0	0	0	0	0	0	1
595	2009	0.788499	-0.552755	9.98861	8.28223	20.5821	0.574357	0.4287	18.9166	13	0.048338	2.37258	0	0	0	0.500636	Untreated	On support	1.05791	1.07575	-4	1	0	0	0	0	0	0	0	0	0	0
595	2010	0.937918	-0.496446	10.1984	8.21175	20.4252	0.722021	0.3964	18.7853	14	0.103877	3.25152	0	0	0	0.505264	Untreated	On support	1.07806	1.1026	-4	1	0	0	0	0	0	0	0	0	0	0
595	2012	0.261638	-0.411982	10.5022	7.77947	20.5518	0.734147	0.3896	19.0168	16	0.110702	2.32228	0	0	0	0.509579	Untreated	On support	1.09395	1.12914	-3	0	1	0	0	0	0	0	0	0	0	0
595	2013	0.195638	-0.5246	10.5869	7.75061	20.7774	0.738589	0.4157	18.9401	17	0.107015	1.85766	0	0	0	0.509783	Untreated	On support	1.09442	1.12929	-2	0	0	1	0	0	0	0	0	0	0	0
595	2014	0.207216	-0.383828	10.6415	7.18992	20.7683	0.720412	0.3279	19.2747	18	0.074576	2.43831	0	0	0	0.510844	Untreated	On support	1.09678	1.13706	-1	0	0	0	1	0	0	0	0	0	0	0
595	2015	0.287516	-0.36975	10.6875	7.14045	20.9132	0.382771	0.5558	19.1954	19	0.030253	2.90895	1	0	0	0.510672	Untreated	On support	1.09642	1.13683	0	0	0	0	0	1	0	0	0	0	0	0
595	2016	0.262487	-0.299364	10.762	7.25771	20.9061	0.448156	0.563	19.6412	20	0.045992	4.98421	1	0	1	0.515019	Untreated	On support	1.10711	1.17434	1	0	0	0	0	0	1	0	0	0	0	0
595	2017	0.329243	-0.355673	10.835	7.26052	21.3542	0.590115	0.5423	19.998	21	0.09766	3.32597	1	0	1	0.522091	Untreated	On support	1.11925	1.21148	2	0	0	0	0	0	0	1	0	0	0	0
595	2018	0.229395	-0.482368	10.8985	7.30519	21.3268	0.616965	0.549	19.9526	22	0.048159	1.66773	1	0	1	0.515538	Untreated	On support	1.10761	1.17925	3	0	0	0	0	0	0	0	1	0	0	0
595	2019	0.185463	-0.440137	10.9008	7.19669	21.145	0.749768	0.5335	19.8902	23	0.044976	2.32761	1	0	1	0.514821	Untreated	On support	1.10698	1.1744	4	0	0	0	0	0	0	0	0	1	0	0
595	2020	0.217737	-0.341596	10.9065	7.09506	21.1826	0.369118	0.6665	19.8603	24	0.031715	2.69741	1	0	1	0.51684	Untreated	On support	1.11061	1.19432	5	0	0	0	0	0	0	0	0	0	1	0
595	2021	0.233209	-0.313441	11.0437	6.84801	21.033	0.403466	0.6696	19.7601	25	0.024687	3.0672	1	0	1	0.516776	Untreated	On support	1.11021	1.19394	6	0	0	0	0	0	0	0	0	0	0	1
596	2012	0.49773	-0.538678	10.2679	8.60153	22.3925	0.364091	0.6189	20.4795	16	0.305655	3.30972	0	0	0	0.542522	Untreated	On support	1.15156	1.22987	-3	0	1	0	0	0	0	0	0	0	0	0
596	2013	0.321434	-0.454214	10.3735	8.69751	22.484	0.356576	0.6103	20.9591	17	0.275723	2.1181	0	0	0	0.54096	Untreated	On support	1.14736	1.23007	-2	0	0	1	0	0	0	0	0	0	0	0
596	2014	0.553576	-0.496446	10.4465	8.68896	22.5817	0.348088	0.6216	21.2679	18	0.242697	2.9097	0	0	0	0.540219	Untreated	On support	1.14561	1.22967	-1	0	0	0	1	0	0	0	0	0	0	0
596	2015	0.769345	-0.228978	10.4912	8.67385	22.695	0.327075	0.624	21.2486	19	0.238295	2.66117	1	0	0	0.540071	Untreated	On support	1.14561	1.22967	0	0	0	0	0	1	0	0	0	0	0	0
596	2016	0.797816	-0.186746	10.5856	8.66181	22.8907	0.319987	0.6235	21.3471	20	0.220489	2.68647	1	0	1	0.539522	Untreated	On support	1.14382	1.22964	1	0	0	0	0	0	1	0	0	0	0	0
596	2017	0.839166	-0.0741277	10.6782	8.98607	23.041	0.326182	0.6216	21.3066	21	0.210815	3.24365	1	0	1	0.537142	Untreated	On support	1.14007	1.22648	2	0	0	0	0	0	0	1	0	0	0	0
596	2018	0.928294	-0.0459731	10.7729	9.02678	23.2498	0.35813	0.6202	21.2908	22	0.222533	2.33977	1	0	1	0.538086	Untreated	On support	1.14223	1.22948	3	0	0	0	0	0	0	0	1	0	0	0
596	2019	0.932568	-0.158591	10.9767	9.17792	23.3531	0.320024	0.6249	21.2673	23	0.268559	4.62754	1	0	1	0.543487	Untreated	On support	1.15493	1.22998	4	0	0	0	0	0	0	0	0	1	0	0
596	2020	1.00749	-0.200823	11.0576	9.20392	23.4437	0.31197	0.6143	21.3099	24	0.213176	7.90058	1	0	1	0.539973	Untreated	On support	1.14561	1.22967	5	0	0	0	0	0	0	0	0	0	1	0
596	2021	0.94797	0.0103359	11.1608	9.2822	23.9587	0.321237	0.5938	21.4084	25	0.227318	4.46414	1	0	1	0.540911	Untreated	On support	1.14736	1.23007	6	0	0	0	0	0	0	0	0	0	0	1
597	2007	0.952312	-0.5246	10.1554	8.99169	21.8388	0.708574	0.5429	20.3839	14	0.398128	1.80057	0	0	0	0.544616	Untreated	On support	1.15481	1.23006	-4	1	0	0	0	0	0	0	0	0	0	0
597	2008	2.38601	-0.580909	10.3501	8.93234	22.1352	0.616339	0.6343	20.3935	15	0.339127	1.30947	0	0	0	0.541132	Untreated	On support	1.14736	1.23007	-4	1	0	0	0	0	0	0	0	0	0	0
597	2012	0.505572	-0.594987	10.9446	9.12598	22.5139	0.707952	0.5264	21.0432	19	0.17767	1.05513	0	0	0	0.526494	Untreated	On support	1.12504	1.21337	-3	0	1	0	0	0	0	0	0	0	0	0
597	2013	0.399007	-0.440137	11.0348	9.11592	22.7454	0.788334	0.5301	21.1596	20	0.161227	1.09418	0	0	0	0.526149	Untreated	On support	1.12456	1.21349	-2	0	0	1	0	0	0	0	0	0	0	0
597	2014	0.632087	-0.341596	11.0852	9.10542	22.8719	0.677917	0.4827	21.2754	21	0.151303	1.18427	0	0	0	0.525911	Untreated	On support	1.12433	1.21347	-1	0	0	0	1	0	0	0	0	0	0	0
597	2015	0.763476	-0.510523	11.0876	9.05719	22.8857	0.723788	0.4814	21.9349	22	0.117917	1.26797	0	0	0	0.526256	Untreated	On support	1.1248	1.21343	0	0	0	0	0	1	0	0	0	0	0	0
597	2016	0.711227	-0.482368	10.8355	9.01979	23.0046	0.751378	0.4116	21.9028	23	0.136767	1.21825	0	0	1	0.527625	Untreated	On support	1.12603	1.21402	1	0	0	0	0	0	1	0	0	0	0	0
597	2017	0.787539	-0.355673	10.8879	9.00036	23.0835	0.759463	0.3566	21.8662	24	0.145635	1.28564	0	0	1	0.528018	Untreated	On support	1.12658	1.21425	2	0	0	0	0	0	0	1	0	0	0	0
597	2018	0.809133	-0.257132	10.9683	8.94364	23.1845	0.693411	0.543	21.7928	25	0.174691	1.15561	0	0	1	0.533745	Untreated	On support	1.1349	1.22488	3	0	0	0	0	0	0	0	1	0	0	0
597	2019	0.733422	0.0244132	10.9542	8.96521	23.2522	0.687569	0.5297	21.9729	26	0.172745	1.20396	0	0	1	0.534454	Untreated	On support	1.1349	1.22488	4	0	0	0	0	0	0	0	0	1	0	0
597	2020	0.702284	-0.313441	10.9831	8.93155	23.2219	0.661161	0.6098	22.2825	27	0.138007	1.20723	0	0	1	0.533758	Untreated	On support	1.1349	1.22488	5	0	0	0	0	0	0	0	0	0	1	0
597	2021	0.652479	-0.228978	11.0825	8.86813	23.3019	0.674474	0.6299	22.2285	28	0.151227	1.30517	0	0	1	0.535747	Untreated	On support	1.13757	1.22526	6	0	0	0	0	0	0	0	0	0	0	1
598	2008	1.80337	-0.552755	9.40179	8.09316	21.4451	0.630833	0.2834	20.5936	12	0.288218	1.18838	0	0	0	0.535187	Untreated	On support	1.13701	1.22536	-4	1	0	0	0	0	0	0	0	0	0	0
598	2009	1.10178	-0.496446	9.46281	8.2255	21.453	0.691609	0.3419	20.4609	13	0.150531	2.03596	0	0	0	0.520828	Untreated	On support	1.11758	1.21073	-4	1	0	0	0	0	0	0	0	0	0	0
598	2012	0.256103	-0.580909	10.2958	8.02943	22.845	0.478082	0.49	21.8998	16	0.067613	1.29038	0	0	0	0.527716	Untreated	On support	1.12603	1.21402	-3	0	1	0	0	0	0	0	0	0	0	0
598	2013	0.194937	-0.566832	10.3926	8.13593	23.0654	0.346266	0.445	22.3317	17	0.054719	1.57933	0	0	0	0.528633	Untreated	On support	1.12742	1.2141	-2	0	0	1	0	0	0	0	0	0	0	0
598	2014	0.197819	-0.552755	10.4668	8.11253	23.2207	0.383473	0.4398	22.3659	18	0.060086	1.73079	0	0	0	0.529946	Untreated	On support	1.12957	1.21423	-1	0	0	0	1	0	0	0	0	0	0	0
598	2015	0.298536	-0.538678	10.5126	8.08333	23.3767	0.414519	0.4478	22.4442	19	0.053	1.91161	0	0	0	0.530464	Untreated	On support	1.13157	1.21659	0	0	0	0	0	1	0	0	0	0	0	0
598	2016	0.270339	-0.440137	10.5967	8.13241	23.5517	0.459026	0.454	22.5648	20	0.049418	1.47565	0	0	1	0.530747	Untreated	On support	1.13157	1.21659	1	0	0	0	0	0	1	0	0	0	0	0
598	2017	0.317412	-0.440137	10.7066	8.16707	23.6547	0.456978	0.4531	22.7166	21	0.045632	1.32157	0	0	1	0.531196	Untreated	On support	1.13193	1.2245	2	0	0	0	0	0	0	1	0	0	0	0
598	2018	0.268984	-0.327518	10.7972	8.23403	23.7641	0.466923	0.4621	22.8047	22	0.047443	1.04214	0	0	1	0.531734	Untreated	On support	1.13268	1.22479	3	0	0	0	0	0	0	0	1	0	0	0
598	2019	0.282648	-0.440137	10.9291	8.2718	23.9556	0.526595	0.5065	22.8937	23	0.045023	1.07228	0	0	1	0.532816	Untreated	On support	1.13307	1.22475	4	0	0	0	0	0	0	0	0	1	0	0
598	2020	0.341448	-0.327518	10.9704	8.34284	24.1534	0.574368	0.5667	22.8828	24	0.038056	1.03854	0	0	1	0.532926	Untreated	On support	1.13307	1.22475	5	0	0	0	0	0	0	0	0	0	1	0
598	2021	0.315456	-0.299364	11.0717	8.39412	24.2646	0.584369	0.6232	22.9719	25	0.038561	1.13122	0	0	1	0.534263	Untreated	On support	1.1349	1.22488	6	0	0	0	0	0	0	0	0	0	0	1
599	2012	0.475418	-0.482368	10.8545	9.0405	22.2948	0.680971	0.2436	21.4859	16	0.270223	1.06362	0	0	0	0.534419	Untreated	On support	1.1349	1.22488	-3	0	1	0	0	0	0	0	0	0	0	0
599	2015	0.657514	-0.243055	11.0693	8.75321	22.499	0.560562	0.3378	20.7919	19	0.126827	1.65018	1	0	0	0.520426	Untreated	On support	1.11647	1.2093	0	0	0	0	0	1	0	0	0	0	0	0
599	2016	0.716209	-0.00374134	11.138	8.6085	22.704	0.627498	0.3452	21.2823	20	0.153211	1.34112	1	0	1	0.527016	Untreated	On support	1.12603	1.21402	1	0	0	0	0	0	1	0	0	0	0	0
599	2017	0.735355	0.151109	11.1956	8.48467	22.8491	0.665051	0.3719	21.7664	21	0.134713	1.16105	1	0	1	0.52907	Untreated	On support	1.12801	1.2146	2	0	0	0	0	0	0	1	0	0	0	0
599	2018	0.590256	0.066645	11.242	8.4187	22.9166	0.570377	0.4247	21.8135	22	0.1041	0.931576	1	0	1	0.527594	Untreated	On support	1.12603	1.21402	3	0	0	0	0	0	0	0	1	0	0	0
599	2019	0.655106	-0.243055	11.1655	8.44419	23.0139	0.63229	0.4283	22.0367	23	0.121471	1.02676	1	0	1	0.530662	Untreated	On support	1.13157	1.21659	4	0	0	0	0	0	0	0	0	1	0	0
599	2020	0.701682	-0.088205	11.1865	8.53267	23.0318	0.650014	0.4391	22.2008	24	0.078722	0.997589	1	0	1	0.526789	Untreated	On support	1.12554	1.21341	5	0	0	0	0	0	0	0	0	0	1	0
599	2021	0.623249	0.0807223	11.3111	8.2963	23.1069	0.71132	0.4382	22.1957	25	0.120422	1.03219	1	0	1	0.532546	Untreated	On support	1.13307	1.22475	6	0	0	0	0	0	0	0	0	0	0	1
601	2010	0.969298	-0.566832	10.7085	8.48838	22.8521	0.619481	0.2084	22.69	17	0.054363	1.17416	0	1	0	0.523741	Treated	On support	0.899105	0.917432	-4	1	0	0	0	0	0	0	0	0	0	0
601	2012	0.224112	-0.566832	10.8985	8.43185	22.8618	0.603037	0.2127	22.6773	19	0.062527	0.993069	0	1	0	0.524868	Treated	On support	0.899999	0.920058	-3	0	1	0	0	0	0	0	0	0	0	0
601	2013	0.186302	-0.5246	10.9825	8.36985	22.8854	0.570881	0.288	22.6463	20	0.061492	1.0984	0	1	0	0.526161	Treated	On support	0.901152	0.921706	-2	0	0	1	0	0	0	0	0	0	0	0
601	2014	0.22976	-0.510523	11.0583	8.38366	22.8764	0.535824	0.2837	22.6786	21	0.070348	1.25283	0	1	0	0.527228	Treated	On support	0.901557	0.921654	-1	0	0	0	1	0	0	0	0	0	0	0
601	2015	0.307094	-0.440137	11.1199	8.39615	22.8642	0.506576	0.393	22.6494	22	0.086385	1.83245	0	1	0	0.530398	Treated	On support	0.903592	0.921773	0	0	0	0	0	1	0	0	0	0	0	0
601	2016	0.323661	-0.482368	11.212	8.43164	22.9018	0.490746	0.4033	22.642	23	0.093214	1.54117	0	1	1	0.530965	Treated	On support	0.904481	0.92192	1	0	0	0	0	0	1	0	0	0	0	0
601	2017	0.334057	-0.454214	11.3014	8.48219	22.9388	0.482853	0.4438	22.7005	24	0.093762	1.33134	0	1	1	0.531568	Treated	On support	0.905096	0.922167	2	0	0	0	0	0	0	1	0	0	0	0
601	2018	0.333951	-0.426059	11.3669	8.5543	23.0277	0.519525	0.4363	22.6825	25	0.0772	0.920784	0	1	1	0.529236	Treated	On support	0.902766	0.921933	3	0	0	0	0	0	0	0	1	0	0	0
601	2019	0.32948	-0.411982	11.4529	8.50956	23.1399	0.543918	0.4371	22.7782	26	0.094384	1.07798	0	1	1	0.532168	Treated	On support	0.906077	0.922148	4	0	0	0	0	0	0	0	0	1	0	0
601	2020	0.396094	-0.397905	11.3875	8.55353	23.2624	0.600835	0.4472	22.9019	27	0.083903	1.1713	0	1	1	0.531949	Treated	On support	0.906077	0.922148	5	0	0	0	0	0	0	0	0	0	1	0
601	2021	0.353547	-0.397905	11.4956	8.42858	23.2856	0.612345	0.4514	22.88	28	0.096631	1.039	0	1	1	0.533911	Treated	On support	0.906851	0.922288	6	0	0	0	0	0	0	0	0	0	0	1
612	2013	0.165242	-0.426059	10.4403	8.3535	22.6967	0.399113	0.4565	21.9837	20	0.199201	1.25603	0	0	0	0.538787	Untreated	On support	1.14299	1.22963	-2	0	0	1	0	0	0	0	0	0	0	0
612	2014	0.182133	-0.510523	10.5206	8.33086	22.9367	0.48312	0.4545	21.8842	21	0.161268	1.646	0	0	0	0.535352	Untreated	On support	1.13701	1.22536	-1	0	0	0	1	0	0	0	0	0	0	0
612	2015	0.24435	-0.510523	10.5745	8.30672	22.8783	0.447863	0.3903	21.8074	22	0.127212	1.40732	0	0	0	0.530558	Untreated	On support	1.13157	1.21659	0	0	0	0	0	1	0	0	0	0	0	0
612	2016	0.231207	-0.496446	10.659	8.27894	22.7087	0.378894	0.4298	21.7213	23	0.119499	2.05561	0	0	1	0.529965	Untreated	On support	1.12957	1.21423	1	0	0	0	0	0	1	0	0	0	0	0
612	2017	0.265259	-0.482368	10.7509	8.26514	22.7335	0.369023	0.5874	21.7091	24	0.14284	1.72939	0	0	1	0.534313	Untreated	On support	1.1349	1.22488	2	0	0	0	0	0	0	1	0	0	0	0
612	2018	0.196964	-0.510523	10.8228	7.97694	22.7307	0.432418	0.5889	21.7432	25	0.137342	1.06648	0	0	1	0.53517	Untreated	On support	1.13701	1.22536	3	0	0	0	0	0	0	0	1	0	0	0
612	2019	0.170244	-0.496446	10.94	7.91826	22.6711	0.384877	0.5616	21.7012	26	0.163352	1.11913	0	0	1	0.537528	Untreated	On support	1.14007	1.22648	4	0	0	0	0	0	0	0	0	1	0	0
612	2020	0.224261	-0.440137	10.923	7.78614	22.6886	0.32387	0.5484	21.6181	27	0.136679	1.4959	0	0	1	0.53542	Untreated	On support	1.13701	1.22536	5	0	0	0	0	0	0	0	0	0	1	0
615	2013	0.278863	-0.538678	10.6649	8.00269	20.909	0.495739	0.3088	19.4417	20	0.098474	1.65425	0	0	0	0.5095	Untreated	On support	1.09384	1.12892	-2	0	0	1	0	0	0	0	0	0	0	0
615	2014	0.33651	-0.510523	10.761	8.08395	21.1231	0.47627	0.2431	19.6619	21	0.149114	1.45658	0	0	0	0.515111	Untreated	On support	1.10736	1.17906	-1	0	0	0	1	0	0	0	0	0	0	0
615	2015	0.615705	-0.468291	10.8328	8.23324	22.717	0.733866	0.5814	20.0136	22	0.126914	1.25891	0	0	0	0.522756	Untreated	On support	1.11994	1.21156	0	0	0	0	0	1	0	0	0	0	0	0
615	2016	0.327128	-0.440137	10.9271	8.20084	22.6427	0.713111	0.5664	20.015	23	0.04461	1.40969	0	0	1	0.514275	Untreated	On support	1.10523	1.1631	1	0	0	0	0	0	1	0	0	0	0	0
615	2017	0.417649	-0.2149	11.0054	8.13827	22.9376	0.693009	0.541	19.9456	24	0.056547	1.23914	0	0	1	0.516094	Untreated	On support	1.10903	1.18673	2	0	0	0	0	0	0	1	0	0	0	0
615	2018	0.259198	-0.341596	11.1067	8.21663	23.2316	0.757065	0.5448	20.1165	25	0.028356	1.07864	0	0	1	0.514433	Untreated	On support	1.10585	1.167	3	0	0	0	0	0	0	0	1	0	0	0
615	2019	0.21623	-0.426059	11.2566	8.22363	23.0465	0.739543	0.5127	20.067	26	0.065012	1.07543	0	0	1	0.516872	Untreated	On support	1.11061	1.19432	4	0	0	0	0	0	0	0	0	1	0	0
615	2020	0.223587	-0.383828	11.2178	8.17892	22.9696	0.719366	0.4444	20.1097	27	0.012839	1.34317	0	0	1	0.511111	Untreated	On support	1.0976	1.14088	5	0	0	0	0	0	0	0	0	0	1	0
615	2021	0.235708	-0.468291	11.3669	8.04879	22.1868	0.554046	0.417	21.0955	28	0.065493	2.49988	0	0	1	0.520551	Untreated	On support	1.11695	1.2092	6	0	0	0	0	0	0	0	0	0	0	1
619	2012	0.338177	-0.594987	10.2679	7.03966	22.2246	0.457357	0.4309	21.2557	16	0.176725	1.22024	0	1	0	0.538589	Treated	On support	0.910266	0.92308	-3	0	1	0	0	0	0	0	0	0	0	0
619	2013	0.263822	-0.580909	10.3735	8.42508	22.1925	0.41399	0.4248	21.2806	17	0.149547	1.01706	0	1	0	0.527386	Treated	On support	0.901557	0.921654	-2	0	0	1	0	0	0	0	0	0	0	0
619	2014	0.381687	-0.566832	10.4465	8.26642	22.1245	0.353838	0.4415	21.2638	18	0.168226	1.23786	0	1	0	0.530407	Treated	On support	0.903592	0.921773	-1	0	0	0	1	0	0	0	0	0	0	0
619	2015	0.456427	-0.496446	10.4912	8.21825	22.0866	0.321319	0.4436	21.1832	19	0.145658	1.70264	0	1	0	0.52822	Treated	On support	0.90201	0.922091	0	0	0	0	0	1	0	0	0	0	0	0
619	2016	0.440091	-0.538678	10.5856	8.18646	22.0779	0.312097	0.4026	21.0983	20	0.14516	1.43426	0	1	1	0.527223	Treated	On support	0.901557	0.921654	1	0	0	0	0	0	1	0	0	0	0	0
619	2017	0.42082	-0.552755	10.6782	8.18396	21.9813	0.252183	0.3845	21.0439	21	0.144338	1.10242	0	1	1	0.526262	Treated	On support	0.901557	0.921654	2	0	0	0	0	0	0	1	0	0	0	0
619	2018	0.377432	-0.538678	10.7729	8.19478	22.0554	0.30386	0.3832	20.9933	22	0.141899	0.796963	0	1	1	0.52562	Treated	On support	0.900757	0.921561	3	0	0	0	0	0	0	0	1	0	0	0
619	2019	0.362542	-0.538678	10.9767	8.24591	22.122	0.337815	0.3834	20.9114	23	0.166921	0.852453	0	1	1	0.5276	Treated	On support	0.90178	0.921754	4	0	0	0	0	0	0	0	0	1	0	0
619	2020	0.43951	-0.538678	11.0576	8.33759	22.2843	0.395434	0.3844	20.9872	24	0.104948	0.849601	0	1	1	0.52156	Treated	On support	0.897508	0.917212	5	0	0	0	0	0	0	0	0	0	1	0
619	2021	0.534212	-0.440137	11.1608	8.39909	22.4284	0.518675	0.3841	21.1762	25	0.180481	0.864134	0	1	1	0.530065	Treated	On support	0.903592	0.921773	6	0	0	0	0	0	0	0	0	0	0	1
622	2012	0.150914	-0.580909	10.4187	5.11199	19.8825	0.417374	0.4183	17.6211	19	0.120048	0.214798	0	1	0	0.517025	Treated	On support	0.894616	0.914379	-3	0	1	0	0	0	0	0	0	0	0	0
622	2013	0.0965807	-0.580909	10.5171	5.16479	19.8793	0.38989	0.4847	17.5745	20	0.048513	2.50239	0	1	0	0.511387	Treated	On support	0.887784	0.908146	-2	0	0	1	0	0	0	0	0	0	0	0
622	2014	0.0877602	-0.566832	10.6034	5.27811	19.7396	0.405503	0.4672	17.4341	21	0.034227	4.78998	0	1	0	0.50908	Treated	On support	0.883591	0.905253	-1	0	0	0	1	0	0	0	0	0	0	0
622	2015	0.129162	-0.594987	10.6632	5.27811	19.5397	0.444994	0.4659	17.5135	22	0.040568	17.7288	0	1	0	0.516733	Treated	On support	0.894496	0.914418	0	0	0	0	0	1	0	0	0	0	0	0
622	2016	0.16156	-0.566832	10.7447	4.92725	19.9607	0.542295	0.4696	16.9392	23	0.029128	11.6338	0	1	1	0.512422	Treated	On support	0.889381	0.908771	1	0	0	0	0	0	1	0	0	0	0	0
622	2017	0.135743	-0.510523	10.8109	5.26269	19.7957	0.496649	0.4659	16.8149	24	0.01819	5.53886	0	1	1	0.504661	Treated	On support	0.873216	0.889991	2	0	0	0	0	0	0	1	0	0	0	0
622	2018	0.104298	-0.538678	10.8771	4.99721	19.6502	0.402865	0.4559	16.6411	25	0.03473	9.74121	0	1	1	0.509029	Treated	On support	0.883487	0.905311	3	0	0	0	0	0	0	0	1	0	0	0
622	2019	0.0864793	-0.552755	10.9602	4.91998	19.5725	0.320823	0.4497	16.6575	26	0.345234	6.73131	0	1	1	0.53929	Treated	On support	0.911421	0.923129	4	0	0	0	0	0	0	0	0	1	0	0
622	2020	0.146014	-0.5246	11.0493	4.89035	19.7761	0.449633	0.4099	16.537	27	0.062298	4.75849	0	1	1	0.508818	Treated	On support	0.883279	0.905395	5	0	0	0	0	0	0	0	0	0	1	0
622	2021	0.14817	-0.510523	11.1482	4.85981	19.6529	0.374093	0.4008	16.418	28	0.257648	5.27291	0	1	1	0.528194	Treated	On support	0.90201	0.922091	6	0	0	0	0	0	0	0	0	0	0	1
623	2008	1.64062	-0.566832	10.0654	3.3673	22.4772	0.109864	0.4077	20.5227	15	0.041681	1.83225	0	1	0	0.544859	Treated	On support	0.915247	0.923563	-4	1	0	0	0	0	0	0	0	0	0	0
623	2009	1.24338	-0.5246	10.1885	8.20686	22.6921	0.084029	0.3751	20.4632	16	0.037463	3.67026	0	1	0	0.516239	Treated	On support	0.894026	0.913499	-4	1	0	0	0	0	0	0	0	0	0	0
623	2010	1.68362	-0.538678	10.3609	8.51559	22.7899	0.082605	0.3305	20.3461	17	0.035859	2.404	0	1	0	0.512612	Treated	On support	0.889703	0.909052	-4	1	0	0	0	0	0	0	0	0	0	0
623	2011	0.645372	-0.341596	10.5574	3.3322	23.0339	0.097797	0.3455	20.468	18	0.032695	1.45209	0	1	0	0.544706	Treated	On support	0.915359	0.923499	-4	1	0	0	0	0	0	0	0	0	0	0
623	2012	0.255923	-0.538678	10.6786	8.30623	23.1177	0.110211	0.3091	20.8002	19	0.030319	1.41962	0	1	0	0.515894	Treated	On support	0.893794	0.913507	-3	0	1	0	0	0	0	0	0	0	0	0
623	2013	0.217217	-0.538678	10.767	8.36311	23.217	0.11983	0.3172	20.981	20	0.034495	1.37307	0	1	0	0.517312	Treated	On support	0.894737	0.914772	-2	0	0	1	0	0	0	0	0	0	0	0
623	2014	0.335676	-0.566832	10.823	8.42574	23.3457	0.080649	0.2898	21.2057	21	0.042333	2.18371	0	1	0	0.519531	Treated	On support	0.896256	0.916364	-1	0	0	0	1	0	0	0	0	0	0	0
623	2015	0.470911	-0.383828	10.8413	8.34022	23.7107	0.113463	0.3169	21.3094	22	0.035302	1.45937	1	1	0	0.520949	Treated	On support	0.897213	0.916639	0	0	0	0	0	1	0	0	0	0	0	0
623	2016	0.376399	-0.426059	10.8943	8.27436	23.7359	0.072096	0.3991	21.4784	23	0.028482	1.40098	1	1	1	0.522755	Treated	On support	0.898274	0.917178	1	0	0	0	0	0	1	0	0	0	0	0
623	2017	0.406962	-0.36975	10.9121	8.11701	23.8077	0.060306	0.4189	21.4595	24	0.023878	1.24248	1	1	1	0.523569	Treated	On support	0.898766	0.917344	2	0	0	0	0	0	0	1	0	0	0	0
623	2018	0.39601	-0.299364	10.9261	8.24355	23.9284	0.138458	0.4059	21.4498	25	0.028938	0.825767	1	1	1	0.523085	Treated	On support	0.898436	0.917437	3	0	0	0	0	0	0	0	1	0	0	0
623	2019	0.388445	-0.257132	10.6799	8.2933	23.9737	0.130081	0.4058	21.4841	26	0.032228	0.87746	1	1	1	0.523494	Treated	On support	0.898766	0.917344	4	0	0	0	0	0	0	0	0	1	0	0
623	2020	0.343228	-0.228978	10.8356	8.40335	24.0321	0.139806	0.363981	21.4662	27	0.017916	0.8405	1	1	1	0.520884	Treated	On support	0.89707	0.91662	5	0	0	0	0	0	0	0	0	0	1	0
625	2007	3.20735	-0.594987	9.59288	8.98231	23.3872	0.46438	0.5338	21.9417	11	0.21432	1.70681	0	1	0	0.539678	Treated	On support	0.911421	0.923129	-4	1	0	0	0	0	0	0	0	0	0	0
625	2008	9.65177	-0.510523	9.79951	9.07004	23.4555	0.498392	0.4865	21.9271	12	0.257864	1.57998	0	1	0	0.542946	Treated	On support	0.912173	0.923287	-4	1	0	0	0	0	0	0	0	0	0	0
625	2009	7.14515	-0.510523	10.0398	9.14003	23.9208	0.636533	0.4984	21.8704	13	0.297649	1.45315	0	1	0	0.547547	Treated	On support	0.921565	0.923831	-4	1	0	0	0	0	0	0	0	0	0	0
625	2011	9.40048	-0.538678	10.4487	9.62912	24.3215	0.599021	0.4854	22.7438	15	0.219393	1.04673	0	1	0	0.542261	Treated	On support	0.912173	0.923287	-4	1	0	0	0	0	0	0	0	0	0	0
625	2012	7.36907	-0.538678	10.5691	9.62747	24.5545	0.666268	0.5072	23.1769	16	0.208672	1.25045	0	1	0	0.544465	Treated	On support	0.91437	0.923507	-3	0	1	0	0	0	0	0	0	0	0	0
625	2014	7.44446	-0.5246	10.7758	10.4417	24.9673	0.63472	0.4332	23.4022	18	0.211307	1.64194	0	1	0	0.541694	Treated	On support	0.912173	0.923287	-1	0	0	0	1	0	0	0	0	0	0	0
625	2015	10.2366	-0.383828	10.8652	10.5309	25.2165	0.617805	0.4522	23.3559	19	0.241114	1.43585	1	1	0	0.544911	Treated	On support	0.915247	0.923563	0	0	0	0	0	1	0	0	0	0	0	0
625	2016	10.5063	-0.257132	10.9768	10.6255	25.3915	0.592968	0.4755	23.4628	20	0.200459	1.21636	1	1	1	0.541593	Treated	On support	0.912173	0.923287	1	0	0	0	0	0	1	0	0	0	0	0
625	2017	10.749	-0.144514	11.0579	10.5748	25.3879	0.552762	0.5015	23.6698	21	0.158178	1.0734	1	1	1	0.539036	Treated	On support	0.910146	0.923141	2	0	0	0	0	0	0	1	0	0	0	0
625	2018	10.5752	-0.130437	11.0964	10.4921	25.2611	0.506327	0.5012	23.8216	22	0.186727	0.815302	1	1	1	0.542759	Treated	On support	0.912173	0.923287	3	0	0	0	0	0	0	0	1	0	0	0
625	2019	10.9571	-0.228978	11.2362	10.5123	25.3043	0.549934	0.5142	24.0169	23	0.16698	0.989625	1	1	1	0.541974	Treated	On support	0.912173	0.923287	4	0	0	0	0	0	0	0	0	1	0	0
625	2020	9.63664	-0.0459731	11.2666	10.6041	25.5184	0.557706	0.4907	23.9981	24	0.121365	1.35975	1	1	1	0.537291	Treated	On support	0.909134	0.922338	5	0	0	0	0	0	0	0	0	0	1	0
625	2021	8.34707	0.34819	11.3723	10.6559	25.6315	0.587413	0.4616	23.7834	25	0.250235	1.30497	1	1	1	0.548789	Treated	On support	0.921808	0.924302	6	0	0	0	0	0	0	0	0	0	0	1
629	2010	14.5347	-0.383828	9.96091	11.218	24.8131	0.725846	0.5853	24.1093	17	0.17265	1.97036	0	0	0	0.538249	Untreated	On support	1.14223	1.22948	-4	1	0	0	0	0	0	0	0	0	0	0
629	2012	5.94311	-0.468291	10.2958	9.69443	24.1592	0.504488	0.5868	22.9026	19	0.104655	1.35733	0	0	0	0.532235	Untreated	On support	1.13307	1.22475	-3	0	1	0	0	0	0	0	0	0	0	0
629	2013	2.56658	-0.580909	10.3926	9.76377	24.2998	0.577386	0.5868	22.8706	20	0.108592	1.05082	0	0	0	0.532174	Untreated	On support	1.13307	1.22475	-2	0	0	1	0	0	0	0	0	0	0	0
629	2014	3.07949	-0.594987	10.4668	9.83162	24.6811	0.767554	0.5868	22.9167	21	0.09316	1.19795	0	0	0	0.531352	Untreated	On support	1.13193	1.2245	-1	0	0	0	1	0	0	0	0	0	0	0
629	2015	2.81324	-0.552755	10.5126	9.74748	24.7488	0.825853	0.602	24.0302	22	0.060911	1.21571	0	0	0	0.53474	Untreated	On support	1.13593	1.22545	0	0	0	0	0	1	0	0	0	0	0	0
629	2016	2.09418	-0.468291	10.5967	8.3582	22.9872	0.625044	0.602	21.6471	23	0.050335	1.42565	0	0	1	0.524309	Untreated	On support	1.12223	1.21215	1	0	0	0	0	0	1	0	0	0	0	0
629	2017	1.75369	-0.411982	10.7066	8.15937	23.0721	0.566641	0.602	22.2683	24	0.23304	1.63559	0	0	1	0.547821	Untreated	On support	1.16272	1.23057	2	0	0	0	0	0	0	1	0	0	0	0
629	2018	2.22165	-0.355673	10.7972	8.12888	23.1969	0.351754	0.602	22.2218	25	0.30755	1.84553	0	0	1	0.556274	Untreated	On support	1.16461	1.24137	3	0	0	0	0	0	0	0	1	0	0	0
629	2019	2.03413	-0.257132	10.9291	8.12445	23.2856	0.256702	0.602	22.2024	26	0.312623	1.66105	0	0	1	0.557104	Untreated	On support	1.16217	1.24296	4	0	0	0	0	0	0	0	0	1	0	0
629	2020	1.38522	-0.327518	10.9704	8.06495	23.1785	0.158988	0.602	22.2005	27	0.200474	1.65968	0	0	1	0.546008	Untreated	On support	1.16215	1.22987	5	0	0	0	0	0	0	0	0	0	1	0
629	2021	1.07169	-0.271209	11.0717	8.09499	23.0467	0.221951	0.5868	22.4362	28	0.282704	3.49434	0	0	1	0.555621	Untreated	On support	1.15935	1.24009	6	0	0	0	0	0	0	0	0	0	0	1
630	2010	8.20678	-0.5246	9.94693	9.64847	24.1944	0.742978	0.60773	23.0457	18	0.456489	2.1531	0	0	0	0.569041	Untreated	On support	0.954715	1.44708	-4	1	0	0	0	0	0	0	0	0	0	0
630	2012	2.7801	-0.5246	10.2679	9.67822	24.4095	0.697281	0.545	23.0318	20	0.449052	1.37079	0	0	0	0.567608	Untreated	On support	1.0107	1.38948	-3	0	1	0	0	0	0	0	0	0	0	0
630	2013	1.79502	-0.496446	10.3735	9.68837	24.4058	0.699186	0.5429	23.3118	21	0.418711	1.05756	0	0	0	0.565743	Untreated	On support	1.05394	1.32913	-2	0	0	1	0	0	0	0	0	0	0	0
630	2014	4.09244	-0.341596	10.4465	9.6972	24.5719	0.666115	0.5666	23.4426	22	0.440766	1.2207	0	0	0	0.569579	Untreated	On support	0.935	1.46706	-1	0	0	0	1	0	0	0	0	0	0	0
630	2015	3.83456	-0.510523	10.4912	9.68353	24.5113	0.66883	0.449	23.4693	23	0.379724	1.44376	0	0	0	0.562104	Untreated	On support	1.13062	1.26988	0	0	0	0	0	1	0	0	0	0	0	0
630	2016	3.40958	-0.482368	10.5856	9.68371	24.5209	0.60694	0.4184	23.468	24	0.418401	1.26727	0	0	1	0.565651	Untreated	On support	1.05645	1.32688	1	0	0	0	0	0	1	0	0	0	0	0
630	2017	2.98929	-0.5246	10.6782	9.67294	24.5902	0.611346	0.4533	23.4192	25	0.406677	1.23112	0	0	1	0.564929	Untreated	On support	1.07668	1.3097	2	0	0	0	0	0	0	1	0	0	0	0
630	2018	2.79441	-0.510523	10.7729	9.66745	24.5731	0.585336	0.4535	23.6208	26	0.364766	1.02424	0	0	1	0.561694	Untreated	On support	1.13509	1.26711	3	0	0	0	0	0	0	0	1	0	0	0
630	2019	3.19545	-0.172669	10.9767	9.63509	24.5926	0.582374	0.4605	23.6461	27	0.472397	1.08564	0	0	1	0.572983	Untreated	On support	0.809494	1.66452	4	0	0	0	0	0	0	0	0	1	0	0
630	2020	3.51718	-0.243055	11.0576	9.57783	24.678	0.604078	0.4722	23.6714	28	0.410596	1.1225	0	0	1	0.567678	Untreated	On support	1.00785	1.3923	5	0	0	0	0	0	0	0	0	0	1	0
630	2021	3.23882	-0.36975	11.1608	9.37856	24.652	0.539755	0.4133	23.4801	29	0.549084	1.26029	0	0	1	0.58106	Untreated	On support	0.534886	2.54143	6	0	0	0	0	0	0	0	0	0	0	1
635	2012	0.144474	-0.482368	10.5022	8.07714	22.0114	0.26082	0.6089	21.7727	16	0.137773	0.987639	0	1	0	0.532998	Treated	On support	0.906077	0.922148	-3	0	1	0	0	0	0	0	0	0	0	0
635	2013	0.124398	-0.552755	10.5869	7.96381	21.9907	0.227402	0.5722	21.7038	17	0.165176	1.02973	0	1	0	0.535656	Treated	On support	0.908151	0.922408	-2	0	0	1	0	0	0	0	0	0	0	0
635	2014	0.114397	-0.552755	10.6415	7.84893	21.8537	0.106284	0.5634	21.6408	18	0.120755	1.19366	0	1	0	0.531309	Treated	On support	0.905096	0.922167	-1	0	0	0	1	0	0	0	0	0	0	0
635	2015	0.167035	-0.552755	10.6875	7.834	21.8687	0.111514	0.5361	21.5583	19	0.109611	1.5422	0	1	0	0.529716	Treated	On support	0.903031	0.921892	0	0	0	0	0	1	0	0	0	0	0	0
635	2016	0.157365	-0.5246	10.762	7.75448	21.9263	0.130624	0.5359	21.4695	20	0.093957	2.9266	0	1	1	0.529068	Treated	On support	0.902766	0.921933	1	0	0	0	0	0	1	0	0	0	0	0
635	2018	0.136159	-0.510523	10.8985	7.6834	21.8662	0.156592	0.5853	21.2908	22	0.114332	0.978109	0	1	1	0.529909	Treated	On support	0.903031	0.921892	3	0	0	0	0	0	0	0	1	0	0	0
635	2019	0.115438	-0.5246	10.9008	7.68708	21.8541	0.137681	0.55	21.1864	23	0.159326	0.906574	0	1	1	0.533409	Treated	On support	0.906077	0.922148	4	0	0	0	0	0	0	0	0	1	0	0
635	2020	0.150465	-0.496446	10.9065	7.66294	21.8656	0.139316	0.5529	21.0837	24	0.079365	0.8907	0	1	1	0.524956	Treated	On support	0.899999	0.920058	5	0	0	0	0	0	0	0	0	0	1	0
635	2021	0.17583	-0.440137	11.0437	7.6353	21.8403	0.130256	0.5417	21.0395	25	0.17023	1.30161	0	1	1	0.534144	Treated	On support	0.906851	0.922288	6	0	0	0	0	0	0	0	0	0	0	1
636	2010	3.49255	-0.411982	10.7085	9.06381	21.916	0.26868	0.2259	20.7064	16	0.150747	2.80302	0	0	0	0.51846	Untreated	On support	1.11321	1.20591	-4	1	0	0	0	0	0	0	0	0	0	0
636	2011	2.08899	-0.411982	10.8358	8.96252	21.9201	0.305384	0.2499	20.8186	17	0.151481	1.60085	0	0	0	0.5193	Untreated	On support	1.11465	1.20616	-4	1	0	0	0	0	0	0	0	0	0	0
636	2012	1.47497	-0.383828	10.8985	8.83361	21.9108	0.329583	0.2708	20.8543	18	0.127309	1.59419	0	0	0	0.517993	Untreated	On support	1.11223	1.20218	-3	0	1	0	0	0	0	0	0	0	0	0
636	2013	0.564627	-0.496446	10.9825	8.73536	22.0762	0.402173	0.2708	20.8674	19	0.129824	1.36987	0	0	0	0.519169	Untreated	On support	1.11436	1.20614	-2	0	0	1	0	0	0	0	0	0	0	0
636	2014	0.713261	-0.496446	11.0583	8.58111	22.3492	0.258933	0.323	20.9006	20	0.137959	1.55358	0	0	0	0.523106	Untreated	On support	1.12031	1.2115	-1	0	0	0	1	0	0	0	0	0	0	0
636	2015	0.979692	-0.440137	11.1199	8.85737	22.6085	0.273827	0.3027	21.1926	21	0.07465	1.69099	0	0	0	0.517164	Untreated	On support	1.11141	1.20067	0	0	0	0	0	1	0	0	0	0	0	0
636	2016	0.907639	-0.482368	11.212	8.87305	22.6167	0.319639	0.2984	21.2777	22	0.086619	1.57638	0	0	1	0.51854	Untreated	On support	1.11335	1.20586	1	0	0	0	0	0	1	0	0	0	0	0
636	2017	0.924472	-0.327518	11.3014	8.80941	22.5684	0.276182	0.28135	21.4662	23	0.093066	1.86829	0	0	1	0.520457	Untreated	On support	1.11663	1.20931	2	0	0	0	0	0	0	1	0	0	0	0
636	2018	0.998771	-0.285287	11.3669	8.81388	22.6753	0.215138	0.2643	21.498	24	0.137775	1.56741	0	0	1	0.525241	Untreated	On support	1.12389	1.21342	3	0	0	0	0	0	0	0	1	0	0	0
636	2019	1.08938	-0.327518	11.4529	8.72843	22.6694	0.194626	0.2362	21.4808	25	0.124439	2.09847	0	0	1	0.524275	Untreated	On support	1.12203	1.2121	4	0	0	0	0	0	0	0	0	1	0	0
636	2020	1.1442	-0.257132	11.3875	8.91018	22.8956	0.309441	0.2905	21.5966	26	0.098462	3.74601	0	0	1	0.52327	Untreated	On support	1.12105	1.21151	5	0	0	0	0	0	0	0	0	0	1	0
636	2021	0.992551	-0.426059	11.4956	9.06924	23.1054	0.346079	0.2418	21.8716	27	0.128648	2.80997	0	0	1	0.52627	Untreated	On support	1.1248	1.21343	6	0	0	0	0	0	0	0	0	0	0	1
637	2012	0.322395	-0.580909	10.8985	6.4677	20.6627	0.127677	0.5059	19.4906	24	1.12643	1.9152	0	1	0	0.623943	Treated	On support	0.331685	1.573	-3	0	1	0	0	0	0	0	0	0	0	0
637	2013	0.205973	-0.580909	10.9825	6.48464	20.7623	0.169992	0.5097	19.5854	25	0.934432	2.0679	0	1	0	0.606138	Treated	On support	0.276455	1.78956	-2	0	0	1	0	0	0	0	0	0	0	0
637	2014	0.357508	-0.552755	11.0583	6.46459	20.9158	0.261497	0.4799	19.844	26	0.814639	2.39594	0	1	0	0.59595	Treated	On support	0.232587	2.1575	-1	0	0	0	1	0	0	0	0	0	0	0
637	2015	0.316148	-0.538678	11.1199	6.47235	20.9637	0.256789	0.463	19.7392	27	0.562862	2.86207	0	1	0	0.570628	Treated	On support	0.707406	1.07272	0	0	0	0	0	1	0	0	0	0	0	0
637	2016	0.298282	-0.566832	11.212	6.43935	20.97	0.26409	0.4669	19.7549	28	0.500309	2.69477	0	1	1	0.564607	Treated	On support	0.8638	0.962604	1	0	0	0	0	0	1	0	0	0	0	0
637	2017	0.324749	-0.566832	11.3014	6.43615	20.9131	0.181275	0.4621	19.7817	29	0.893153	2.23243	0	1	1	0.603336	Treated	On support	0.284524	1.84339	2	0	0	0	0	0	0	1	0	0	0	0
637	2018	0.274083	-0.538678	11.3669	6.43294	20.9382	0.236019	0.4609	19.7387	30	0.811107	1.57	0	1	1	0.594687	Treated	On support	0.206803	2.10603	3	0	0	0	0	0	0	0	1	0	0	0
637	2019	0.23982	-0.5246	11.4529	6.49979	21.1309	0.312399	0.4742	19.7105	31	0.820634	1.60748	0	1	1	0.595724	Treated	On support	0.233396	2.15286	4	0	0	0	0	0	0	0	0	1	0	0
637	2020	0.274096	-0.538678	11.3875	6.52796	21.3762	0.487123	0.47	19.6489	32	0.425668	1.4263	0	1	1	0.556187	Treated	On support	0.921584	0.928624	5	0	0	0	0	0	0	0	0	0	1	0
639	2013	0.161671	-0.496446	10.9488	7.4055	21.0854	0.193606	0.5666	20.1601	26	0.351745	1.71311	0	1	0	0.547237	Treated	On support	0.920539	0.923772	-2	0	0	1	0	0	0	0	0	0	0	0
639	2014	0.238404	-0.5246	11.0166	7.29574	21.3436	0.344343	0.5742	20.2344	27	0.260854	1.98492	0	1	0	0.539856	Treated	On support	0.911421	0.923129	-1	0	0	0	1	0	0	0	0	0	0	0
639	2015	0.334003	-0.496446	11.0693	7.36265	21.2786	0.219564	0.5841	20.0797	28	0.337763	3.87691	0	1	0	0.54768	Treated	On support	0.921456	0.923898	0	0	0	0	0	1	0	0	0	0	0	0
639	2016	0.598504	-0.440137	11.138	7.69485	22.8439	0.583785	0.6498	20.3383	29	0.281367	1.8442	0	1	1	0.545349	Treated	On support	0.916197	0.923596	1	0	0	0	0	0	1	0	0	0	0	0
639	2017	0.365482	-0.426059	11.1956	7.71869	22.7654	0.64059	0.6684	20.3959	30	0.225085	1.63073	0	1	1	0.539548	Treated	On support	0.911421	0.923129	2	0	0	0	0	0	0	1	0	0	0	0
639	2018	0.325781	-0.341596	11.242	7.65302	23.0534	0.51104	0.6099	20.3493	31	0.161077	0.99441	0	1	1	0.533327	Treated	On support	0.906077	0.922148	3	0	0	0	0	0	0	0	1	0	0	0
639	2019	0.269688	-0.496446	11.1655	7.56216	22.8201	0.496239	0.6255	20.3093	32	0.1366	1.09667	0	1	1	0.530707	Treated	On support	0.904181	0.921931	4	0	0	0	0	0	0	0	0	1	0	0
639	2020	0.33118	-0.468291	11.1865	7.57917	22.7676	0.444163	0.6255	20.2436	33	0.14946	1.41683	0	1	1	0.53169	Treated	On support	0.905096	0.922167	5	0	0	0	0	0	0	0	0	0	1	0
639	2021	0.416775	-0.411982	11.3111	7.54539	22.7663	0.422144	0.6255	20.1671	34	0.203892	1.133	0	1	1	0.536898	Treated	On support	0.909134	0.922338	6	0	0	0	0	0	0	0	0	0	0	1
650	2014	0.141161	-0.172669	10.4537	8.69868	21.6777	0.167517	0.4611	20.0606	18	0.17628	3.11177	0	1	0	0.522537	Treated	On support	0.898274	0.917178	-1	0	0	0	1	0	0	0	0	0	0	0
650	2015	0.258297	-0.00374134	10.5112	8.76312	21.8727	0.175971	0.359	20.1768	19	0.189388	4.32211	1	1	0	0.524076	Treated	On support	0.899277	0.918429	0	0	0	0	0	1	0	0	0	0	0	0
650	2016	0.332341	-0.200823	10.6066	8.84607	22.0752	0.170875	0.3663	20.3229	20	0.226383	2.42935	1	1	1	0.527803	Treated	On support	0.90201	0.922091	1	0	0	0	0	0	1	0	0	0	0	0
650	2017	0.330587	-0.088205	10.6788	8.88142	22.1506	0.166758	0.356	20.3199	21	0.21641	1.71471	1	1	1	0.526278	Treated	On support	0.901557	0.921654	2	0	0	0	0	0	0	1	0	0	0	0
650	2018	0.305402	-0.271209	10.7671	8.90409	22.2529	0.151987	0.4176	20.2555	22	0.240115	1.5928	1	1	1	0.52931	Treated	On support	0.902766	0.921933	3	0	0	0	0	0	0	0	1	0	0	0
650	2019	0.287898	-0.397905	10.8811	8.83725	22.3296	0.126889	0.3405	20.1289	23	0.244712	1.66442	1	1	1	0.528864	Treated	On support	0.902254	0.922028	4	0	0	0	0	0	0	0	0	1	0	0
650	2020	0.352345	-0.482368	10.9485	8.78539	22.5646	0.110156	0.3324	20.0515	24	0.172053	1.39171	1	1	1	0.521934	Treated	On support	0.897658	0.917128	5	0	0	0	0	0	0	0	0	0	1	0
650	2021	0.404564	0.390422	11.0907	8.86149	22.6559	0.142011	0.3543	20.0781	25	0.179747	1.98812	1	1	1	0.523249	Treated	On support	0.898599	0.917352	6	0	0	0	0	0	0	0	0	0	0	1
652	2010	2.39303	-0.566832	11.1981	7.17855	22.9597	0.672316	0.3661	20.4603	18	0.165569	1.35602	0	0	0	0.533615	Untreated	On support	1.13443	1.22492	-4	1	0	0	0	0	0	0	0	0	0	0
652	2011	1.16613	-0.566832	11.3529	7.11883	23.3444	0.800966	0.3693	20.3964	19	0.111913	1.25223	0	0	0	0.529153	Untreated	On support	1.12801	1.2146	-4	1	0	0	0	0	0	0	0	0	0	0
652	2012	0.335471	-0.552755	11.4422	6.9921	23.5253	0.830865	0.3591	20.3271	20	0.051099	1.14843	0	0	0	0.523711	Untreated	On support	1.12143	1.21227	-3	0	1	0	0	0	0	0	0	0	0	0
652	2013	0.28937	-0.580909	11.514	6.90375	23.7093	0.849184	0.3673	20.0647	21	0.066672	1.19034	0	0	0	0.525143	Untreated	On support	1.12389	1.21342	-2	0	0	1	0	0	0	0	0	0	0	0
652	2014	0.259801	-0.580909	11.5639	6.84694	23.8794	0.852878	0.3896	19.4947	22	0.056264	1.30957	0	0	0	0.522334	Untreated	On support	1.11977	1.21165	-1	0	0	0	1	0	0	0	0	0	0	0
652	2015	0.417092	-0.580909	11.5895	6.88141	24.0757	0.86348	0.3822	19.289	23	0.023029	1.23015	0	0	0	0.518141	Untreated	On support	1.11251	1.20202	0	0	0	0	0	1	0	0	0	0	0	0
652	2017	0.484032	-0.538678	11.6864	6.94698	24.214	0.852533	0.3749	19.968	25	0.100769	1.05063	0	0	1	0.529509	Untreated	On support	1.12925	1.21434	2	0	0	0	0	0	0	1	0	0	0	0
652	2018	0.389065	-0.566832	11.7012	7.12609	24.2676	0.850991	0.375	19.8968	26	0.105416	0.979319	0	0	1	0.528663	Untreated	On support	1.12771	1.21462	3	0	0	0	0	0	0	0	1	0	0	0
652	2019	0.363805	-0.566832	11.4117	7.14992	24.2565	0.82546	0.3741	19.844	27	0.104415	0.987533	0	0	1	0.528153	Untreated	On support	1.12686	1.21423	4	0	0	0	0	0	0	0	0	1	0	0
652	2020	0.488334	-0.510523	11.5289	7.355	24.2382	0.82049	0.3715	19.8998	28	0.076249	1.04433	0	0	1	0.524291	Untreated	On support	1.12223	1.21215	5	0	0	0	0	0	0	0	0	0	1	0
652	2021	0.42613	-0.482368	11.6416	7.39203	24.3411	0.827947	0.3765	19.8714	29	0.040527	0.998651	0	0	1	0.520644	Untreated	On support	1.1171	1.20911	6	0	0	0	0	0	0	0	0	0	0	1
657	2013	1.88689	-0.426059	10.4819	9.25206	22.987	0.592067	0.7502	21.7504	20	0.699645	1.06959	0	1	0	0.58655	Treated	On support	0.295064	1.89588	-2	0	0	1	0	0	0	0	0	0	0	0
657	2014	0.818809	-0.36975	10.5694	9.2978	22.7797	0.498505	0.698	21.7213	21	0.150113	1.19408	0	1	0	0.529866	Treated	On support	0.903031	0.921892	-1	0	0	0	1	0	0	0	0	0	0	0
657	2015	1.04756	-0.2149	10.6169	9.24946	22.6446	0.49342	0.6399	21.6392	22	0.162391	1.25445	1	1	0	0.529822	Treated	On support	0.903031	0.921892	0	0	0	0	0	1	0	0	0	0	0	0
657	2016	1.0545	-0.186746	10.6998	9.22316	22.6519	0.474306	0.6377	21.5738	23	0.169753	1.31483	1	1	1	0.530458	Treated	On support	0.903592	0.921773	1	0	0	0	0	0	1	0	0	0	0	0
657	2017	1.06846	-0.102282	10.7879	8.97778	22.727	0.49195	0.64	21.5117	24	0.206731	1.21372	1	1	1	0.535547	Treated	On support	0.90769	0.922413	2	0	0	0	0	0	0	1	0	0	0	0
657	2018	0.938263	-0.158591	10.8581	8.97322	22.7297	0.492383	0.6439	21.5713	25	0.229134	1.06289	1	1	1	0.538131	Treated	On support	0.910266	0.92308	3	0	0	0	0	0	0	0	1	0	0	0
657	2019	1.17997	-0.144514	10.9421	8.92758	22.7133	0.471075	0.6564	21.5293	26	0.243809	1.25942	1	1	1	0.539939	Treated	On support	0.911421	0.923129	4	0	0	0	0	0	0	0	0	1	0	0
657	2020	1.23044	0.0384905	10.9175	8.92877	22.9428	0.463029	0.5962	21.8074	27	0.209147	1.21539	1	1	1	0.537847	Treated	On support	0.909682	0.922305	5	0	0	0	0	0	0	0	0	0	1	0
657	2021	1.07528	0.418577	11.062	8.92559	23.0075	0.426148	0.5475	21.8598	28	0.275483	2.0457	1	1	1	0.544989	Treated	On support	0.915135	0.923623	6	0	0	0	0	0	0	0	0	0	0	1
661	2009	1.40957	-0.580909	10.1885	7.66996	21.162	0.554468	0.331	19.68	16	0.10162	2.51581	0	1	0	0.514578	Treated	On support	0.89232	0.912041	-4	1	0	0	0	0	0	0	0	0	0	0
661	2010	2.37802	-0.580909	10.3609	7.91206	21.2895	0.543646	0.3394	19.6611	17	0.154176	5.07612	0	1	0	0.520368	Treated	On support	0.896928	0.916605	-4	1	0	0	0	0	0	0	0	0	0	0
661	2012	0.557004	-0.594987	10.6786	8.12711	21.5624	0.436626	0.3619	20.2054	19	0.170311	3.90361	0	1	0	0.524338	Treated	On support	0.899453	0.918404	-3	0	1	0	0	0	0	0	0	0	0	0
661	2013	0.367159	-0.594987	10.767	8.15306	21.7545	0.39257	0.3101	20.3795	20	0.203771	5.48232	0	1	0	0.529451	Treated	On support	0.903031	0.921892	-2	0	0	1	0	0	0	0	0	0	0	0
661	2014	0.588744	-0.594987	10.823	8.23138	21.8702	0.350592	0.3245	20.3775	21	0.154031	3.96695	0	1	0	0.523712	Treated	On support	0.898935	0.917285	-1	0	0	0	1	0	0	0	0	0	0	0
661	2015	0.772403	-0.566832	10.8413	8.25868	22.0623	0.361767	0.3027	20.3699	22	0.16641	4.50633	0	1	0	0.525396	Treated	On support	0.90037	0.921281	0	0	0	0	0	1	0	0	0	0	0	0
661	2016	0.809543	-0.566832	10.8943	8.37701	22.5484	0.282593	0.2857	20.4161	23	0.162681	3.34867	0	1	1	0.525441	Treated	On support	0.90037	0.921281	1	0	0	0	0	0	1	0	0	0	0	0
661	2017	0.886511	-0.552755	10.9121	8.43663	22.7182	0.29261	0.3026	20.833	24	0.111399	4.52509	0	1	1	0.523485	Treated	On support	0.898766	0.917344	2	0	0	0	0	0	0	1	0	0	0	0
661	2018	0.834966	-0.566832	10.9261	8.53149	22.9654	0.327952	0.2964	20.8981	25	0.132214	3.48902	0	1	1	0.525436	Treated	On support	0.90037	0.921281	3	0	0	0	0	0	0	0	1	0	0	0
661	2019	0.893207	-0.594987	10.6799	8.61885	23.2665	0.307654	0.3843	21.138	26	0.180619	6.39154	0	1	1	0.534904	Treated	On support	0.90769	0.922413	4	0	0	0	0	0	0	0	0	1	0	0
661	2020	1.1031	-0.566832	10.8356	8.73986	23.5473	0.268417	0.3634	21.4104	27	0.119315	9.82359	0	1	1	0.532064	Treated	On support	0.906077	0.922148	5	0	0	0	0	0	0	0	0	0	1	0
661	2021	1.33492	-0.510523	10.9232	8.99281	23.8375	0.234456	0.3369	21.5221	28	0.128362	4.8688	0	1	1	0.52992	Treated	On support	0.903031	0.921892	6	0	0	0	0	0	0	0	0	0	0	1
663	2015	0.308111	-0.454214	11.1268	8.32676	22.1055	0.486907	0.4902	19.9446	21	0.061753	1.46287	0	1	0	0.51266	Treated	On support	0.889919	0.909366	0	0	0	0	0	1	0	0	0	0	0	0
663	2016	0.242995	-0.327518	11.2213	7.95997	22.1874	0.500101	0.4902	19.7382	22	0.049524	1.46011	0	1	1	0.512789	Treated	On support	0.890349	0.910457	1	0	0	0	0	0	1	0	0	0	0	0
663	2017	0.227955	-0.102282	11.3227	7.96589	22.1496	0.46751	0.4902	20.5156	23	0.04411	1.54321	0	1	1	0.516298	Treated	On support	0.894143	0.913613	2	0	0	0	0	0	0	1	0	0	0	0
663	2018	0.157973	-0.172669	11.4208	7.73105	21.7488	0.699734	0.4902	20.5578	24	0.030334	1.28006	0	1	1	0.514554	Treated	On support	0.892209	0.911779	3	0	0	0	0	0	0	0	1	0	0	0
663	2019	0.133528	-0.2149	11.5819	7.63868	21.67	0.765554	0.4586	20.4823	25	0.04413	1.29665	0	1	1	0.515313	Treated	On support	0.893106	0.912715	4	0	0	0	0	0	0	0	0	1	0	0
663	2020	0.148036	-0.200823	11.5695	6.38351	21.1412	0.587863	0.4556	19.1088	26	0.03199	1.95147	0	1	1	0.513432	Treated	On support	0.891107	0.911117	5	0	0	0	0	0	0	0	0	0	1	0
663	2021	0.268258	-0.200823	11.6694	6.34388	21.0348	0.502262	0.4329	18.9548	27	0.060194	2.6063	0	1	1	0.51565	Treated	On support	0.893334	0.912689	6	0	0	0	0	0	0	0	0	0	0	1
665	2008	1.97404	-0.538678	9.89646	7.15149	20.4749	0.694671	0.4325	19.7552	20	0.142111	1.22166	0	0	0	0.520247	Untreated	On support	1.11616	1.20946	-4	1	0	0	0	0	0	0	0	0	0	0
665	2009	1.38219	-0.5246	10.0291	7.08423	20.665	0.734952	0.3699	19.8231	21	0.101305	1.90466	0	0	0	0.516971	Untreated	On support	1.11061	1.19432	-4	1	0	0	0	0	0	0	0	0	0	0
665	2010	1.23123	-0.510523	10.2366	7.16704	20.7103	0.715773	0.3759	19.7478	22	0.258587	2.71594	0	0	0	0.532793	Untreated	On support	1.13307	1.22475	-4	1	0	0	0	0	0	0	0	0	0	0
665	2014	0.513951	3.92382	10.761	9.04097	22.7402	0.331647	0.5642	22.1	26	0.083046	1.13518	0	0	0	0.525072	Untreated	On support	1.12389	1.21342	-1	0	0	0	1	0	0	0	0	0	0	0
665	2015	0.595748	4.28983	10.8328	9.0287	22.7521	0.296669	0.5191	22.1851	27	0.078384	1.31048	1	0	0	0.524751	Untreated	On support	1.12368	1.21327	0	0	0	0	0	1	0	0	0	0	0	0
665	2016	0.586849	4.4306	10.9271	9.0305	22.8175	0.286639	0.5191	22.2506	28	0.076238	1.29391	1	0	1	0.525096	Untreated	On support	1.12389	1.21342	1	0	0	0	0	0	1	0	0	0	0	0
665	2017	0.659001	4.02236	11.0054	9.03587	22.9703	0.352956	0.5191	22.3476	29	0.067017	1.02241	1	0	1	0.524837	Untreated	On support	1.12389	1.21342	2	0	0	0	0	0	0	1	0	0	0	0
665	2018	0.672296	4.99369	11.1067	9.00209	23.1352	0.402302	0.5191	22.4457	30	0.065337	0.810672	1	0	1	0.5257	Untreated	On support	1.12433	1.21347	3	0	0	0	0	0	0	0	1	0	0	0
665	2019	0.693653	4.21944	11.2566	8.96891	23.1968	0.420399	0.4798	22.537	31	0.052024	0.854901	1	0	1	0.524705	Untreated	On support	1.12326	1.21236	4	0	0	0	0	0	0	0	0	1	0	0
665	2020	0.703308	4.89515	11.2178	8.95235	23.1806	0.463561	0.4708	22.5062	32	0.037547	0.837022	1	0	1	0.522895	Untreated	On support	1.11994	1.21156	5	0	0	0	0	0	0	0	0	0	1	0
670	2015	0.489484	0.686045	10.8328	5.20401	20.353	0.22105	0.4233	17.6545	26	0.088663	13.3134	1	1	0	0.522937	Treated	On support	0.898274	0.917178	0	0	0	0	0	1	0	0	0	0	0	0
670	2016	0.311049	0.151109	10.9271	5.35186	20.4683	0.118446	0.3932	18.8969	27	0.213079	11.4903	1	1	1	0.54039	Treated	On support	0.911421	0.923129	1	0	0	0	0	0	1	0	0	0	0	0
670	2017	0.244838	0.165186	11.0054	4.92725	19.9178	0.183631	0.3835	18.7208	28	0.104518	9.66715	1	1	1	0.527907	Treated	On support	0.90201	0.922091	2	0	0	0	0	0	0	1	0	0	0	0
670	2018	0.161766	0.19334	11.1067	4.64439	19.3487	0.220098	0.3265	18.6518	29	0.077565	7.97163	1	1	1	0.522862	Treated	On support	0.898274	0.917178	3	0	0	0	0	0	0	0	1	0	0	0
670	2019	0.0772321	-0.228978	11.2566	3.78419	17.8787	1.54536	0.3182	13.8643	30	0.003473	6.2761	1	1	1	0.486397	Treated	Off support			4	0	0	0	0	0	0	0	0	1	0	0
670	2020	1.90296	-0.299364	11.2178	4.91265	21.1075	0.884768	0.3093	15.1719	31	0.014416	4.58058	1	1	1	0.498606	Treated	On support	0.85219	0.851549	5	0	0	0	0	0	0	0	0	0	1	0
672	2013	1.89389	-0.496446	10.108	7.38337	21.9205	0.555556	0.7807	21.3797	21	0.059506	1.1859	0	1	0	0.528563	Treated	On support	0.902254	0.922028	-2	0	0	1	0	0	0	0	0	0	0	0
672	2014	0.129769	-0.482368	10.1824	7.46279	22.0714	0.538752	0.789	21.4184	22	0.212768	1.37522	0	1	0	0.544571	Treated	On support	0.915359	0.923499	-1	0	0	0	1	0	0	0	0	0	0	0
672	2015	0.185926	-0.440137	10.1722	7.56164	22.2661	0.601407	0.789	21.6303	23	0.133228	1.28595	0	1	0	0.537482	Treated	On support	0.909682	0.922305	0	0	0	0	0	1	0	0	0	0	0	0
672	2016	0.188504	-0.327518	10.2271	7.56112	22.4834	0.724193	0.6882	21.576	24	0.077473	2.45135	0	1	1	0.531338	Treated	On support	0.905096	0.922167	1	0	0	0	0	0	1	0	0	0	0	0
672	2017	0.217332	-0.200823	10.2575	7.53209	22.513	0.607327	0.6382	21.5777	25	0.129043	1.92809	0	1	1	0.536168	Treated	On support	0.908619	0.922383	2	0	0	0	0	0	0	1	0	0	0	0
672	2018	0.213946	-0.355673	10.3525	7.5974	22.6695	0.490646	0.6375	21.5199	26	0.131458	1.47129	0	1	1	0.53622	Treated	On support	0.908619	0.922383	3	0	0	0	0	0	0	0	1	0	0	0
672	2019	0.237529	0.0947995	10.4041	7.78072	23.0157	0.41616	0.64	21.6986	27	0.152225	1.91938	0	1	1	0.539743	Treated	On support	0.911421	0.923129	4	0	0	0	0	0	0	0	0	1	0	0
672	2020	0.286957	0.0947995	10.4911	7.79688	23.1484	0.366158	0.6243	21.7904	28	0.107739	1.77045	0	1	1	0.535878	Treated	On support	0.908619	0.922383	5	0	0	0	0	0	0	0	0	0	1	0
672	2021	0.362535	-0.102282	10.6224	7.97522	23.4396	0.402857	0.6158	22.013	29	0.106054	1.48245	0	1	1	0.5364	Treated	On support	0.908619	0.922383	6	0	0	0	0	0	0	0	0	0	0	1
676	2012	0.356881	-0.496446	10.3577	7.27379	20.5189	0.753735	0.3178	19.0573	16	0.111494	66.4475	0	0	0	0.548168	Untreated	On support	1.16408	1.23167	-3	0	1	0	0	0	0	0	0	0	0	0
676	2013	0.175947	-0.411982	10.4403	7.0859	20.398	0.678592	0.3245	18.9377	17	0.140054	53.411	0	0	0	0.544068	Untreated	On support	1.15481	1.23006	-2	0	0	1	0	0	0	0	0	0	0	0
676	2014	0.246244	-0.510523	10.5206	6.91671	20.2595	0.761481	0.3162	18.8492	18	0.112071	40.3745	0	0	0	0.533677	Untreated	On support	1.13443	1.22492	-1	0	0	0	1	0	0	0	0	0	0	0
676	2015	0.292192	-0.130437	10.5745	6.91175	19.5603	0.534206	0.3159	18.3921	19	0.16413	27.338	1	0	0	0.527409	Untreated	On support	1.12603	1.21402	0	0	0	0	0	1	0	0	0	0	0	0
676	2016	1.78933	2.92433	10.659	6.45205	22.5937	0.289852	0.6479	16.0668	20	0.179459	14.3015	1	0	1	0.526944	Untreated	On support	1.12603	1.21402	1	0	0	0	0	0	1	0	0	0	0	0
676	2017	0.519082	3.74081	10.7509	6.45834	22.6731	0.280641	0.614	16.0019	21	0.173474	1.26506	1	0	1	0.518399	Untreated	On support	1.11307	1.20593	2	0	0	0	0	0	0	1	0	0	0	0
676	2018	0.473532	2.62871	10.8228	6.57786	22.7888	0.256617	0.591	16.1009	22	0.287425	1.13731	1	0	1	0.529848	Untreated	On support	1.12957	1.21423	3	0	0	0	0	0	0	0	1	0	0	0
676	2019	0.513605	4.4306	10.94	6.77194	22.9488	0.28118	0.521	16.0698	23	0.305398	1.286	1	0	1	0.529984	Untreated	On support	1.12957	1.21423	4	0	0	0	0	0	0	0	0	1	0	0
676	2020	0.481791	3.40296	11.3875	6.79682	22.5183	0.388394	0.4779	15.7683	24	0.358481	1.66002	1	0	1	0.531639	Untreated	On support	1.13268	1.22479	5	0	0	0	0	0	0	0	0	0	1	0
676	2021	0.330127	4.95146	11.4956	6.35437	22.3493	0.25002	0.4271	15.5133	25	0.311184	2.11675	1	0	1	0.527522	Untreated	On support	1.12603	1.21402	6	0	0	0	0	0	0	0	0	0	0	1
677	2013	0.170961	-0.580909	10.9488	8.60245	21.9257	0.843264	0.4607	21.3704	25	0.101505	1.62465	0	0	0	0.520875	Untreated	On support	1.11758	1.21073	-2	0	0	1	0	0	0	0	0	0	0	0
677	2014	0.245342	-0.580909	11.0166	8.63016	21.8261	0.811452	0.3933	21.3444	26	0.160244	2.68386	0	0	0	0.526014	Untreated	On support	1.12433	1.21347	-1	0	0	0	1	0	0	0	0	0	0	0
677	2015	0.241112	-0.313441	11.0693	6.75926	20.534	0.242511	0.3933	19.94	27	0.1567	5.18555	1	0	0	0.528021	Untreated	On support	1.12658	1.21425	0	0	0	0	0	1	0	0	0	0	0	0
677	2016	0.234198	-0.566832	11.138	6.73102	20.5541	0.238342	0.367	19.8579	28	0.129923	7.68724	1	0	1	0.526191	Untreated	On support	1.12456	1.21349	1	0	0	0	0	0	1	0	0	0	0	0
677	2017	0.245248	-0.580909	11.1956	6.76157	20.5546	0.229517	0.3657	19.7804	29	0.161777	4.30011	1	0	1	0.52692	Untreated	On support	1.12603	1.21402	2	0	0	0	0	0	0	1	0	0	0	0
677	2018	0.216323	-0.580909	11.242	6.83733	20.5871	0.246866	0.3571	19.956	30	0.175497	2.82084	1	0	1	0.527899	Untreated	On support	1.1263	1.21425	3	0	0	0	0	0	0	0	1	0	0	0
677	2019	0.16375	-0.580909	11.1655	6.85751	20.5768	0.218258	0.3578	19.8681	31	0.225964	3.90912	1	0	1	0.533094	Untreated	On support	1.13307	1.22475	4	0	0	0	0	0	0	0	0	1	0	0
677	2020	0.185986	-0.566832	11.1865	6.83626	20.5808	0.202091	0.3556	19.7886	32	0.19734	2.95175	1	0	1	0.529377	Untreated	On support	1.12862	1.21449	5	0	0	0	0	0	0	0	0	0	1	0
677	2021	0.212788	-0.566832	11.3111	6.7546	20.7858	0.207755	0.3813	19.7181	33	0.237386	2.86977	1	0	1	0.534512	Untreated	On support	1.13541	1.22478	6	0	0	0	0	0	0	0	0	0	0	1
678	2012	0.295495	-0.468291	10.5603	7.78738	21.0002	0.597451	0.2909	19.2704	19	0.212479	1.50818	0	0	0	0.52127	Untreated	On support	1.1179	1.21058	-3	0	1	0	0	0	0	0	0	0	0	0
678	2013	0.237615	-0.440137	10.6649	7.76557	21.4905	0.49023	0.4982	20.1718	20	0.109999	1.2294	0	0	0	0.520111	Untreated	On support	1.11601	1.20929	-2	0	0	1	0	0	0	0	0	0	0	0
678	2014	0.297008	-0.482368	10.761	8.39367	21.5306	0.509652	0.5281	20.4921	21	0.142804	1.5382	0	0	0	0.521983	Untreated	On support	1.11907	1.21158	-1	0	0	0	1	0	0	0	0	0	0	0
678	2015	0.382108	-0.552755	10.8328	8.3832	21.5778	0.554425	0.5303	20.6489	22	0.131805	2.27717	0	0	0	0.522257	Untreated	On support	1.11959	1.21172	0	0	0	0	0	1	0	0	0	0	0	0
678	2016	0.356985	-0.566832	10.9271	8.38	21.6704	0.499855	0.5497	20.7538	23	0.131238	2.72316	0	0	1	0.523703	Untreated	On support	1.12143	1.21227	1	0	0	0	0	0	1	0	0	0	0	0
678	2017	0.377356	-0.538678	11.0054	8.39004	21.7535	0.527887	0.5441	20.8743	24	0.142659	2.03778	0	0	1	0.525187	Untreated	On support	1.12389	1.21342	2	0	0	0	0	0	0	1	0	0	0	0
678	2018	0.301436	-0.482368	11.1067	8.4038	21.737	0.543568	0.5363	20.9122	25	0.13193	1.35241	0	0	1	0.523634	Untreated	On support	1.12143	1.21227	3	0	0	0	0	0	0	0	1	0	0	0
678	2019	0.304894	-0.538678	11.2566	8.19781	21.7147	0.529874	0.5358	20.9229	26	0.125049	1.71336	0	0	1	0.524393	Untreated	On support	1.12243	1.21225	4	0	0	0	0	0	0	0	0	1	0	0
678	2020	0.334783	-0.383828	11.2178	8.16479	21.6775	0.556464	0.514	20.8913	27	0.080326	1.40606	0	0	1	0.519238	Untreated	On support	1.11465	1.20616	5	0	0	0	0	0	0	0	0	0	1	0
678	2021	0.339581	-0.440137	11.3669	8.13065	21.621	0.552536	0.534	20.8039	28	0.154413	1.42715	0	0	1	0.526614	Untreated	On support	1.12504	1.21337	6	0	0	0	0	0	0	0	0	0	0	1
680	2012	1.63619	-0.496446	10.8545	9.06843	23.3115	0.630917	0.2332	21.6648	19	0.191387	1.03994	0	0	0	0.530491	Untreated	On support	1.13157	1.21659	-3	0	1	0	0	0	0	0	0	0	0	0
680	2013	0.963588	-0.440137	10.9488	8.99665	23.2554	0.62131	0.2953	21.57	20	0.181359	0.950024	0	0	0	0.529998	Untreated	On support	1.12957	1.21423	-2	0	0	1	0	0	0	0	0	0	0	0
680	2014	1.33968	-0.440137	11.0166	8.957	23.1401	0.597773	0.2938	21.5987	21	0.208872	1.33352	0	0	0	0.533054	Untreated	On support	1.13307	1.22475	-1	0	0	0	1	0	0	0	0	0	0	0
680	2015	1.21248	-0.285287	11.0693	8.87305	22.9639	0.628449	0.3234	21.5853	22	0.110986	1.49128	1	0	0	0.523371	Untreated	On support	1.12105	1.21151	0	0	0	0	0	1	0	0	0	0	0	0
680	2016	1.06445	-0.327518	11.138	8.67317	22.9492	0.620766	0.32	21.4503	23	0.128828	1.30802	1	0	1	0.525506	Untreated	On support	1.12433	1.21347	1	0	0	0	0	0	1	0	0	0	0	0
680	2017	0.965191	-0.158591	11.1956	8.60722	22.981	0.621864	0.3239	21.2852	24	0.1663	1.24057	1	0	1	0.528958	Untreated	On support	1.12771	1.21462	2	0	0	0	0	0	0	1	0	0	0	0
680	2018	0.989895	-0.257132	11.242	8.5923	22.961	0.608086	0.335	21.1807	25	0.208529	1.03494	1	0	1	0.532779	Untreated	On support	1.13307	1.22475	3	0	0	0	0	0	0	0	1	0	0	0
680	2019	1.05083	-0.327518	11.1655	8.59026	22.9128	0.584022	0.3353	21.1085	26	0.192291	1.07763	1	0	1	0.530687	Untreated	On support	1.13157	1.21659	4	0	0	0	0	0	0	0	0	1	0	0
680	2020	1.17973	0.122954	11.1865	8.60904	22.9957	0.606005	0.3285	21.0271	27	0.156556	1.07397	1	0	1	0.526647	Untreated	On support	1.12504	1.21337	5	0	0	0	0	0	0	0	0	0	1	0
680	2021	1.07081	-0.00374134	11.3111	8.54169	23.0978	0.562697	0.4154	20.8717	28	0.258561	1.1132	1	0	1	0.538171	Untreated	On support	1.14223	1.22948	6	0	0	0	0	0	0	0	0	0	0	1
681	2014	0.381531	0.0525677	11.3129	6.18208	21.1444	0.092627	0.5764	15.8657	21	0.000738	2.7594	0	0	0	0.497498	Untreated	On support	1.03762	1.04088	-1	0	0	0	1	0	0	0	0	0	0	0
681	2015	0.28621	0.756431	11.385	6.67203	21.7422	0.237634	0.5512	15.9043	22	0.060929	3.48464	1	0	0	0.502595	Untreated	On support	1.06746	1.09363	0	0	0	0	0	1	0	0	0	0	0	0
681	2016	0.255011	1.34768	11.4813	6.53524	21.9827	0.337898	0.5512	15.6144	23	0.035702	1.878	1	0	1	0.49898	Untreated	On support	1.04668	1.06164	1	0	0	0	0	0	1	0	0	0	0	0
681	2017	0.292896	2.65686	11.582	6.4151	22.1341	0.364926	0.5093	15.5975	24	0.032166	2.07757	1	0	1	0.499267	Untreated	On support	1.04884	1.06436	2	0	0	0	0	0	0	1	0	0	0	0
681	2018	0.244679	1.84038	11.6542	6.38182	22.1655	0.312123	0.5091	15.2234	25	0.03904	2.40674	1	0	1	0.4986	Untreated	On support	1.04453	1.05648	3	0	0	0	0	0	0	0	1	0	0	0
681	2019	0.200519	2.20639	11.7249	6.25575	22.1384	0.253447	0.4819	14.9473	26	0.039525	3.064	1	0	1	0.498019	Untreated	On support	1.04102	1.04709	4	0	0	0	0	0	0	0	0	1	0	0
681	2020	0.236531	1.74184	11.7055	6.18002	22.1192	0.215325	0.4468	14.4989	27	0.026601	2.24613	1	0	1	0.493895	Untreated	On support	1.00661	0.981247	5	0	0	0	0	0	0	0	0	0	1	0
681	2021	0.285594	2.06562	11.828	6.3613	22.0981	0.174475	0.4428	14.4461	28	0.034193	3.94185	1	0	1	0.494223	Untreated	On support	1.01125	0.985642	6	0	0	0	0	0	0	0	0	0	0	1
682	2015	0.883926	0.0525677	11.0693	8.29355	21.9076	0.419911	0.2094	19.9901	21	0.123544	2.63133	1	0	0	0.515907	Untreated	On support	1.10851	1.17927	0	0	0	0	0	1	0	0	0	0	0	0
682	2016	0.892099	0.179263	11.138	8.3535	21.9491	0.405371	0.2134	19.9807	22	0.13032	1.96128	1	0	1	0.516024	Untreated	On support	1.10864	1.18679	1	0	0	0	0	0	1	0	0	0	0	0
682	2017	1.04539	0.334113	11.1956	8.327	22.29	0.341871	0.2313	20.1997	23	0.097786	1.29123	1	0	1	0.515143	Untreated	On support	1.10736	1.17906	2	0	0	0	0	0	0	1	0	0	0	0
682	2018	1.06753	0.207418	11.242	8.42595	22.3632	0.363459	0.4378	20.1842	24	0.097464	1.16369	1	0	1	0.517232	Untreated	On support	1.11141	1.20067	3	0	0	0	0	0	0	0	1	0	0	0
682	2019	1.13778	1.37583	11.1655	8.53444	22.5576	0.431899	0.4231	20.2034	25	0.116068	1.37286	1	0	1	0.518985	Untreated	On support	1.11392	1.20571	4	0	0	0	0	0	0	0	0	1	0	0
682	2020	1.16809	2.16416	11.1865	8.64206	22.6546	0.448873	0.4238	20.1985	26	0.098751	1.29692	1	0	1	0.516792	Untreated	On support	1.11035	1.19405	5	0	0	0	0	0	0	0	0	0	1	0
682	2021	1.12489	2.65686	11.3111	8.66423	22.8098	0.477879	0.4593	20.3179	27	0.110095	1.8873	1	0	1	0.519684	Untreated	On support	1.1154	1.20895	6	0	0	0	0	0	0	0	0	0	0	1
683	2014	0.226898	-0.468291	11.1711	8.50431	23.6952	0.562241	0.5161	23.0407	17	0.05357	0.953285	0	0	0	0.532174	Untreated	On support	1.13307	1.22475	-1	0	0	0	1	0	0	0	0	0	0	0
683	2015	0.302383	-0.552755	11.1718	8.468	23.6876	0.57365	0.5305	23.0156	18	0.076398	1.021	0	0	0	0.534752	Untreated	On support	1.13593	1.22545	0	0	0	0	0	1	0	0	0	0	0	0
683	2016	0.403548	-0.454214	11.1853	8.43098	23.8249	0.56106	0.4671	22.999	19	0.075525	1.05826	0	0	1	0.534479	Untreated	On support	1.13541	1.22478	1	0	0	0	0	0	1	0	0	0	0	0
683	2017	0.504603	-0.440137	11.0629	8.42617	23.8161	0.522167	0.4572	22.9495	20	0.103424	1.03285	0	0	1	0.536992	Untreated	On support	1.14007	1.22648	2	0	0	0	0	0	0	1	0	0	0	0
683	2018	0.423454	-0.426059	11.1317	8.47512	23.8851	0.502393	0.4182	22.9289	21	0.101174	0.929279	0	0	1	0.536067	Untreated	On support	1.13757	1.22526	3	0	0	0	0	0	0	0	1	0	0	0
683	2019	0.380818	-0.440137	11.1251	8.49964	23.8811	0.483047	0.4044	23.2625	22	0.071735	0.874606	0	0	1	0.534506	Untreated	On support	1.13541	1.22478	4	0	0	0	0	0	0	0	0	1	0	0
683	2020	0.433585	-0.411982	11.1853	8.49433	23.8698	0.479072	0.3935	23.2851	23	0.061218	0.842783	0	0	1	0.533403	Untreated	On support	1.13397	1.22503	5	0	0	0	0	0	0	0	0	0	1	0
683	2021	0.424086	-0.411982	11.3554	8.40447	23.9905	0.348293	0.3993	23.0318	24	0.097022	1.33551	0	0	1	0.537287	Untreated	On support	1.14007	1.22648	6	0	0	0	0	0	0	0	0	0	0	1
698	2009	1.69556	-0.468291	10.4699	8.57659	22.6756	0.602719	0.4203	21.5457	16	0.149186	1.35473	0	0	0	0.529129	Untreated	On support	1.12801	1.2146	-4	1	0	0	0	0	0	0	0	0	0	0
698	2010	2.31863	-0.468291	10.6538	8.51659	22.6509	0.562133	0.3515	22.2971	17	0.243157	1.35818	0	0	0	0.542088	Untreated	On support	1.15043	1.22993	-4	1	0	0	0	0	0	0	0	0	0	0
698	2011	0.858052	-0.580909	10.8349	8.36591	22.6456	0.52891	0.3552	22.2482	18	0.366432	1.06209	0	0	0	0.555121	Untreated	On support	1.16121	1.23868	-4	1	0	0	0	0	0	0	0	0	0	0
698	2012	0.474702	-0.580909	10.9446	8.30003	22.6716	0.564337	0.3578	22.2108	19	0.38733	0.963759	0	0	0	0.557409	Untreated	On support	1.16055	1.24426	-3	0	1	0	0	0	0	0	0	0	0	0
698	2013	0.364976	-0.566832	11.0348	8.22524	22.6722	0.560279	0.3587	22.2278	20	0.267681	0.923981	0	0	0	0.545882	Untreated	On support	1.15903	1.23003	-2	0	0	1	0	0	0	0	0	0	0	0
698	2014	0.442755	-0.426059	11.0852	8.12829	22.7436	0.588404	0.3548	22.1203	21	0.353645	1.03276	0	0	0	0.554758	Untreated	On support	1.16191	1.23843	-1	0	0	0	1	0	0	0	0	0	0	0
698	2015	0.7069	-0.426059	11.0876	8.26848	22.9882	0.597846	0.4814	22.143	22	0.153205	1.14384	0	0	0	0.536248	Untreated	On support	1.13881	1.22641	0	0	0	0	0	1	0	0	0	0	0	0
698	2016	0.568228	-0.426059	10.8355	8.20358	23.0839	0.602551	0.4771	22.4089	23	0.198316	1.1122	0	0	1	0.542834	Untreated	On support	1.15379	1.22997	1	0	0	0	0	0	1	0	0	0	0	0
698	2017	0.614336	-0.426059	10.8879	8.12888	23.0117	0.555087	0.4798	22.3202	24	0.294836	1.02443	0	0	1	0.552422	Untreated	On support	1.16547	1.23483	2	0	0	0	0	0	0	1	0	0	0	0
698	2018	0.520145	-0.426059	10.9683	8.02486	22.9363	0.50727	0.4776	22.2571	25	0.229869	0.840382	0	0	1	0.545887	Untreated	On support	1.15903	1.23003	3	0	0	0	0	0	0	0	1	0	0	0
698	2019	0.514585	-0.327518	10.9542	7.96137	22.906	0.580263	0.4773	22.0965	26	0.239462	0.895208	0	0	1	0.546164	Untreated	On support	1.16203	1.22997	4	0	0	0	0	0	0	0	0	1	0	0
698	2020	0.574164	-0.257132	10.9831	7.89058	23.0704	0.609229	0.4788	21.9972	27	0.142254	0.979303	0	0	1	0.536772	Untreated	On support	1.14007	1.22648	5	0	0	0	0	0	0	0	0	0	1	0
698	2021	0.508645	-0.102282	11.0825	7.87131	23.0349	0.591606	0.4978	21.8764	28	0.266119	1.06553	0	0	1	0.549003	Untreated	On support	1.16502	1.23228	6	0	0	0	0	0	0	0	0	0	0	1
700	2012	0.317695	-0.538678	11.1324	7.78239	22.1174	0.660946	0.3922	20.5988	24	0.112253	1.07874	0	0	0	0.52271	Untreated	On support	1.11994	1.21156	-3	0	1	0	0	0	0	0	0	0	0	0
700	2013	0.268669	-0.552755	11.23	7.7178	22.0811	0.599532	0.3916	20.5707	25	0.13346	1.31892	0	0	0	0.525256	Untreated	On support	1.12389	1.21342	-2	0	0	1	0	0	0	0	0	0	0	0
700	2014	0.404742	-0.552755	11.3129	7.80588	22.0915	0.64609	0.4067	20.5533	26	0.191752	1.62863	0	0	0	0.530856	Untreated	On support	1.13157	1.21659	-1	0	0	0	1	0	0	0	0	0	0	0
700	2015	0.469522	-0.510523	11.385	8.09499	22.2401	0.470709	0.4737	21.0697	27	0.187877	2.18952	0	0	0	0.533493	Untreated	On support	1.13397	1.22503	0	0	0	0	0	1	0	0	0	0	0	0
700	2016	0.43994	-0.552755	11.4813	7.85322	22.504	0.477059	0.383	21.0781	28	0.172457	1.47277	0	0	1	0.532707	Untreated	On support	1.13307	1.22475	1	0	0	0	0	0	1	0	0	0	0	0
700	2017	0.598931	-0.566832	11.582	8.36707	22.7425	0.64302	0.3573	21.3567	29	0.134115	1.17783	0	0	1	0.527084	Untreated	On support	1.12603	1.21402	2	0	0	0	0	0	0	1	0	0	0	0
700	2018	0.547442	-0.538678	11.6542	8.54598	22.7244	0.685327	0.4417	21.6621	30	0.145908	1.01281	0	0	1	0.529654	Untreated	On support	1.12925	1.21434	3	0	0	0	0	0	0	0	1	0	0	0
700	2019	0.650637	-0.482368	11.7249	8.35208	22.7832	0.696701	0.4477	21.7955	31	0.169885	1.09628	0	0	1	0.534254	Untreated	On support	1.1349	1.22488	4	0	0	0	0	0	0	0	0	1	0	0
700	2020	0.689324	-0.383828	11.7055	8.66734	22.8446	0.670059	0.3941	21.7294	32	0.118208	1.2369	0	0	1	0.526398	Untreated	On support	1.1248	1.21343	5	0	0	0	0	0	0	0	0	0	1	0
700	2021	0.586011	-0.383828	11.828	8.64541	22.8416	0.722761	0.3931	21.5738	33	0.207421	1.28512	0	0	1	0.534659	Untreated	On support	1.13593	1.22545	6	0	0	0	0	0	0	0	0	0	0	1
701	2014	0.515589	-0.200823	11.0584	7.97178	23.078	0.790127	0.3717	20.0982	22	0.532393	1.11056	0	1	0	0.564036	Treated	On support	0.87307	0.958286	-1	0	0	0	1	0	0	0	0	0	0	0
701	2015	0.809277	0.65789	11.1268	8.29555	23.3766	0.705449	0.3574	20.2869	23	0.404645	1.22735	1	1	0	0.551273	Treated	On support	0.920861	0.924997	0	0	0	0	0	1	0	0	0	0	0	0
701	2016	1.02565	0.728277	11.2213	8.47345	23.4954	0.657712	0.3696	21.1692	24	0.388607	1.03455	1	1	1	0.553736	Treated	On support	0.917984	0.92598	1	0	0	0	0	0	1	0	0	0	0	0
701	2017	0.992704	0.559349	11.3227	8.54364	23.4639	0.646789	0.3531	21.2427	25	0.410106	0.916083	1	1	1	0.555506	Treated	On support	0.916022	0.927741	2	0	0	0	0	0	0	1	0	0	0	0
701	2018	1.07355	0.446731	11.4208	8.82247	23.5201	0.691093	0.3374	21.3094	26	0.510598	0.852605	1	1	1	0.56413	Treated	On support	0.871422	0.959218	3	0	0	0	0	0	0	0	1	0	0	0
701	2019	1.26433	0.531195	11.5819	8.71227	23.7056	0.844306	0.3371	21.1334	27	0.7608	0.953714	1	1	1	0.58909	Treated	On support	0.2577	2.07348	4	0	0	0	0	0	0	0	0	1	0	0
701	2020	1.3627	0.798663	11.5695	8.5856	23.6093	0.830433	0.3325	21.2161	28	0.620689	0.951051	1	1	1	0.576033	Treated	On support	0.516095	1.30345	5	0	0	0	0	0	0	0	0	0	1	0
701	2021	1.38959	0.869049	11.6694	8.57979	23.4778	0.77795	0.4927	21.134	29	0.773801	0.972441	1	1	1	0.592537	Treated	On support	0.221977	2.19846	6	0	0	0	0	0	0	0	0	0	0	1
702	2015	0.224221	-0.383828	10.6632	7.35883	20.2588	0.266837	0.327	19.4812	18	0.363205	7.2289	1	1	0	0.542275	Treated	On support	0.912173	0.923287	0	0	0	0	0	1	0	0	0	0	0	0
702	2016	0.202298	-0.440137	10.7447	7.28756	20.2865	0.286479	0.3178	19.4662	19	0.334668	5.89874	1	1	1	0.538913	Treated	On support	0.910266	0.92308	1	0	0	0	0	0	1	0	0	0	0	0
702	2017	0.244887	-0.411982	10.8109	7.11802	20.3751	0.328778	0.342	19.3422	20	0.370782	2.93858	1	1	1	0.541779	Treated	On support	0.912173	0.923287	2	0	0	0	0	0	0	1	0	0	0	0
702	2018	0.181295	-0.397905	10.8771	7.04925	20.3937	0.273323	0.3775	19.3941	21	0.389836	2.3346	1	1	1	0.544694	Treated	On support	0.915359	0.923499	3	0	0	0	0	0	0	0	1	0	0	0
702	2019	0.146155	-0.538678	10.9602	6.95368	20.3357	0.176657	0.3611	19.372	22	0.38845	2.43957	1	1	1	0.544886	Treated	On support	0.915247	0.923563	4	0	0	0	0	0	0	0	0	1	0	0
705	2012	0.208746	-0.580909	11.0568	7.38088	21.2254	0.328037	0.3567	19.1506	19	0.41644	1.38643	0	1	0	0.545909	Treated	On support	0.915975	0.923733	-3	0	1	0	0	0	0	0	0	0	0	0
705	2013	0.166876	-0.426059	11.139	7.4061	21.2793	0.324508	0.2898	19.2173	20	0.306095	1.63417	0	1	0	0.534392	Treated	On support	0.907258	0.922458	-2	0	0	1	0	0	0	0	0	0	0	0
705	2014	0.185987	-0.440137	11.1982	7.46737	21.3125	0.321773	0.2574	19.7763	21	0.307061	1.98207	0	1	0	0.536948	Treated	On support	0.909134	0.922338	-1	0	0	0	1	0	0	0	0	0	0	0
705	2015	0.252089	-0.200823	11.2599	7.47079	21.385	0.340293	0.2673	19.7625	22	0.293087	3.17218	1	1	0	0.536436	Treated	On support	0.908619	0.922383	0	0	0	0	0	1	0	0	0	0	0	0
705	2016	0.241598	-0.383828	11.3494	7.48605	21.4249	0.348689	0.2658	20.0861	23	0.294704	2.27724	1	1	1	0.537794	Treated	On support	0.909682	0.922305	1	0	0	0	0	0	1	0	0	0	0	0
705	2017	0.25415	-0.411982	11.4302	7.49776	21.4417	0.322559	0.2579	20.1187	24	0.297179	1.55823	1	1	1	0.537749	Treated	On support	0.909682	0.922305	2	0	0	0	0	0	0	1	0	0	0	0
705	2018	0.234501	-0.482368	11.4993	7.52887	21.4748	0.319304	0.2627	20.1032	25	0.328506	1.23146	1	1	1	0.540647	Treated	On support	0.911421	0.923129	3	0	0	0	0	0	0	0	1	0	0	0
705	2019	0.216769	-0.355673	11.5864	7.55171	21.6744	0.338722	0.2678	20.0321	26	0.351684	1.16742	1	1	1	0.543123	Treated	On support	0.913034	0.92327	4	0	0	0	0	0	0	0	0	1	0	0
705	2020	0.243927	-0.355673	11.5191	7.56941	21.717	0.347719	0.3092	19.9824	27	0.288991	1.20736	1	1	1	0.537084	Treated	On support	0.909134	0.922338	5	0	0	0	0	0	0	0	0	0	1	0
705	2021	0.267499	-0.0741277	11.6354	7.58782	21.8173	0.373192	0.3234	19.919	28	0.320092	1.30952	1	1	1	0.540305	Treated	On support	0.911421	0.923129	6	0	0	0	0	0	0	0	0	0	0	1
707	2012	0.564346	-0.552755	10.5603	8.61867	22.8562	0.745206	0.2842	22.0755	19	0.132849	1.03118	0	1	0	0.528331	Treated	On support	0.90201	0.922091	-3	0	1	0	0	0	0	0	0	0	0	0
707	2013	0.369505	-0.538678	10.6649	8.59582	22.9166	0.835018	0.2731	22.0023	20	0.140573	1.03849	0	1	0	0.528728	Treated	On support	0.902254	0.922028	-2	0	0	1	0	0	0	0	0	0	0	0
707	2014	0.526531	-0.566832	10.761	8.4659	23.0304	0.853113	0.2918	21.9846	21	0.109742	1.09106	0	1	0	0.526894	Treated	On support	0.901557	0.921654	-1	0	0	0	1	0	0	0	0	0	0	0
707	2015	0.633254	-0.594987	10.8328	8.49023	23.1286	0.865886	0.2942	21.934	22	0.077165	1.24281	0	1	0	0.52358	Treated	On support	0.898766	0.917344	0	0	0	0	0	1	0	0	0	0	0	0
707	2016	0.575479	-0.580909	10.9271	8.5305	23.0842	0.911002	0.2712	21.9126	23	0.068223	1.30244	0	1	1	0.521803	Treated	On support	0.897658	0.917128	1	0	0	0	0	0	1	0	0	0	0	0
707	2017	0.4933	-0.580909	11.0054	8.48921	22.9889	0.951942	0.3084	22.0103	24	0.080095	1.21876	0	1	1	0.523805	Treated	On support	0.899105	0.917432	2	0	0	0	0	0	0	1	0	0	0	0
707	2018	0.2214	-0.594987	11.1067	7.61628	22.1888	0.959436	0.275	21.5417	25	0.093807	1.13509	0	1	1	0.524888	Treated	On support	0.899999	0.920058	3	0	0	0	0	0	0	0	1	0	0	0
707	2019	0.233482	-0.580909	11.2566	7.53903	22.0142	0.948966	0.2912	21.5557	26	0.151474	1.05141	0	1	1	0.530901	Treated	On support	0.904481	0.92192	4	0	0	0	0	0	0	0	0	1	0	0
707	2020	0.297322	-0.580909	11.2178	7.46394	21.8327	1.09744	0.3192	21.4343	27	0.104475	0.96773	0	1	1	0.525329	Treated	On support	0.90037	0.921281	5	0	0	0	0	0	0	0	0	0	1	0
707	2021	0.287287	-0.552755	11.3669	7.08339	21.5058	0.730552	0.2983	20.9662	28	0.172241	0.884052	0	1	1	0.531477	Treated	On support	0.905096	0.922167	6	0	0	0	0	0	0	0	0	0	0	1
708	2010	2.34656	-0.566832	10.2366	8.19589	22.2355	0.44039	0.6593	21.3138	17	0.447684	1.95696	0	1	0	0.562705	Treated	On support	0.887429	0.949328	-4	1	0	0	0	0	0	0	0	0	0	0
708	2011	0.671531	-0.566832	10.4399	8.21636	22.2711	0.38333	0.66	21.5266	18	0.456248	1.31088	0	1	0	0.564435	Treated	On support	0.867095	0.961755	-4	1	0	0	0	0	0	0	0	0	0	0
708	2012	0.612497	-0.552755	10.5603	8.18702	22.1712	0.309464	0.6262	21.638	19	0.525645	1.08968	0	1	0	0.571413	Treated	On support	0.680662	1.09635	-3	0	1	0	0	0	0	0	0	0	0	0
708	2013	0.387228	-0.580909	10.6649	8.18702	22.2277	0.302641	0.6229	21.6177	20	0.41669	0.87729	0	1	0	0.560433	Treated	On support	0.911044	0.938395	-2	0	0	1	0	0	0	0	0	0	0	0
708	2014	0.723695	-0.566832	10.761	8.2335	22.3382	0.340129	0.6005	21.5505	21	0.408707	1.22128	0	1	0	0.559186	Treated	On support	0.918446	0.93474	-1	0	0	0	1	0	0	0	0	0	0	0
708	2015	0.799997	-0.566832	10.8328	8.24302	22.3598	0.319129	0.6008	21.4775	22	0.317303	1.3872	0	1	0	0.549756	Treated	On support	0.920831	0.924812	0	0	0	0	0	1	0	0	0	0	0	0
708	2016	0.723522	-0.580909	10.9271	8.2592	22.4892	0.363229	0.6131	21.7276	23	0.282332	1.34242	0	1	1	0.547894	Treated	On support	0.921128	0.924089	1	0	0	0	0	0	1	0	0	0	0	0
708	2017	0.904018	-0.552755	11.0054	8.23377	22.6071	0.387679	0.6291	21.621	24	0.40662	1.16849	0	1	1	0.560448	Treated	On support	0.91094	0.938484	2	0	0	0	0	0	0	1	0	0	0	0
708	2018	1.01434	-0.496446	11.1067	8.22577	22.7616	0.426451	0.6198	21.5021	25	0.442973	0.939782	0	1	1	0.563695	Treated	On support	0.878329	0.955508	3	0	0	0	0	0	0	0	1	0	0	0
708	2019	5.21689	-0.496446	11.2566	10.0074	25.008	0.651766	0.8984	24.2119	26	0.41282	1.08926	0	1	1	0.574516	Treated	On support	0.5753	1.23458	4	0	0	0	0	0	0	0	0	1	0	0
708	2020	4.60688	-0.327518	11.2178	10.0325	25.0728	0.633461	0.8984	24.1959	27	0.226401	1.26285	0	1	1	0.555954	Treated	On support	0.919449	0.928496	5	0	0	0	0	0	0	0	0	0	1	0
708	2021	4.44963	-0.130437	11.3669	10.0535	25.1645	0.61158	0.8955	24.2261	28	0.279483	1.20692	0	1	1	0.561599	Treated	On support	0.900983	0.943211	6	0	0	0	0	0	0	0	0	0	0	1
709	2009	16.6759	-0.538678	10.1097	10.9281	25.3554	0.707163	0.5728	24.4861	15	0.243947	0.979212	0	1	0	0.550274	Treated	On support	0.922043	0.924757	-4	1	0	0	0	0	0	0	0	0	0	0
709	2011	3.95745	-0.482368	10.4332	10.9012	25.6723	0.682523	0.6589	24.7723	17	0.302815	0.951038	0	1	0	0.560032	Treated	On support	0.914993	0.937039	-4	1	0	0	0	0	0	0	0	0	0	0
709	2012	4.41689	-0.5246	10.5074	10.8176	25.7653	0.712047	0.6589	24.8094	18	0.202694	0.950107	0	1	0	0.550885	Treated	On support	0.921505	0.924796	-3	0	1	0	0	0	0	0	0	0	0	0
709	2014	4.36192	-0.496446	10.5962	10.7239	25.8612	0.734403	0.6555	25.0933	20	0.157347	0.987115	0	1	0	0.548596	Treated	On support	0.922026	0.924169	-1	0	0	0	1	0	0	0	0	0	0	0
709	2015	3.97721	-0.496446	10.603	10.6405	25.9096	0.745003	0.6331	25.1246	21	0.126535	0.942763	0	1	0	0.54597	Treated	On support	0.915864	0.923816	0	0	0	0	0	1	0	0	0	0	0	0
709	2016	3.67693	-0.454214	10.6704	10.6092	25.949	0.749285	0.6494	25.3074	22	0.103316	0.939984	0	1	1	0.545096	Treated	On support	0.915135	0.923623	1	0	0	0	0	0	1	0	0	0	0	0
709	2017	4.445	-0.285287	10.723	10.528	25.9711	0.749358	0.6338	25.4328	23	0.150769	0.967154	0	1	1	0.55092	Treated	On support	0.921505	0.924796	2	0	0	0	0	0	0	1	0	0	0	0
709	2018	5.34939	-0.496446	10.7742	10.4835	26.0644	0.717593	0.6429	25.4965	24	0.130214	0.862082	0	1	1	0.549878	Treated	On support	0.920831	0.924812	3	0	0	0	0	0	0	0	1	0	0	0
709	2019	5.0058	-0.454214	10.7439	10.4469	26.0795	0.722388	0.6527	25.5492	25	0.140928	0.851677	0	1	1	0.551613	Treated	On support	0.920647	0.924996	4	0	0	0	0	0	0	0	0	1	0	0
709	2020	4.48503	-0.426059	10.7906	10.4727	26.209	0.749499	0.6633	25.4391	26	0.110734	0.848126	0	1	1	0.548334	Treated	On support	0.920909	0.924232	5	0	0	0	0	0	0	0	0	0	1	0
709	2021	3.91004	-0.383828	10.8999	10.4173	26.2181	0.749848	0.6623	25.4364	27	0.13588	0.857183	0	1	1	0.551211	Treated	On support	0.921183	0.924916	6	0	0	0	0	0	0	0	0	0	0	1
710	2012	0.129123	-0.594987	10.2958	6.8222	19.6474	0.63732	0.6348	18.1395	15	0.184166	4.60112	0	0	0	0.519955	Untreated	On support	1.1157	1.20892	-3	0	1	0	0	0	0	0	0	0	0	0
710	2013	0.124992	-0.580909	10.3926	6.6733	19.8319	0.704944	0.6017	18.1233	16	0.173666	4.44362	0	0	0	0.519641	Untreated	On support	1.1151	1.20624	-2	0	0	1	0	0	0	0	0	0	0	0
710	2014	0.133019	-0.594987	10.4668	6.57088	19.9155	0.708361	0.6111	18.0701	17	0.138177	4.28613	0	0	0	0.516669	Untreated	On support	1.11021	1.19394	-1	0	0	0	1	0	0	0	0	0	0	0
710	2015	0.190351	-0.566832	10.5126	6.49828	20.0279	0.764096	0.6364	18.0597	18	0.103248	13.1539	0	0	0	0.519109	Untreated	On support	1.11421	1.20559	0	0	0	0	0	1	0	0	0	0	0	0
710	2016	0.176601	-0.5246	10.5967	6.43935	20.1219	0.79185	0.6195	18.7811	19	0.103143	13.8718	0	0	1	0.523693	Untreated	On support	1.12143	1.21227	1	0	0	0	0	0	1	0	0	0	0	0
710	2017	0.486953	-0.130437	10.7066	7.19818	21.3146	0.136147	0.5669	20.0583	20	0.119209	2.78941	0	0	1	0.525874	Untreated	On support	1.12433	1.21347	2	0	0	0	0	0	0	1	0	0	0	0
710	2018	0.279464	0.207418	10.7972	7.38275	21.5017	0.108208	0.5669	20.078	21	0.1656	1.75456	0	0	1	0.529665	Untreated	On support	1.12925	1.21434	3	0	0	0	0	0	0	0	1	0	0	0
710	2019	0.288506	0.0525677	10.9291	7.42714	21.8446	0.23521	0.5501	20.1108	22	0.132259	2.38246	0	0	1	0.527164	Untreated	On support	1.12603	1.21402	4	0	0	0	0	0	0	0	0	1	0	0
710	2020	0.299938	-0.00374134	10.9704	7.31055	21.9001	0.253246	0.4945	20.624	23	0.121667	3.8599	0	0	1	0.529753	Untreated	On support	1.12925	1.21434	5	0	0	0	0	0	0	0	0	0	1	0
710	2021	0.318262	-0.186746	11.0717	7.30653	21.9816	0.282983	0.428	20.5506	24	0.105497	2.03894	0	0	1	0.526056	Untreated	On support	1.12456	1.21349	6	0	0	0	0	0	0	0	0	0	0	1
713	2010	1.22148	-0.5246	9.94693	6.43935	21.3558	0.410019	0.4272	19.5966	26	0.206285	3.30265	0	1	0	0.534884	Treated	On support	0.907258	0.922458	-4	1	0	0	0	0	0	0	0	0	0	0
713	2012	0.301621	-0.566832	10.2679	7.34213	21.335	0.346557	0.4216	19.6191	28	0.213591	2.09413	0	1	0	0.529603	Treated	On support	0.903031	0.921892	-3	0	1	0	0	0	0	0	0	0	0	0
713	2013	0.193172	-0.580909	10.3735	7.23273	21.4156	0.353948	0.4027	19.8142	29	0.190877	1.74181	0	1	0	0.528787	Treated	On support	0.902254	0.922028	-2	0	0	1	0	0	0	0	0	0	0	0
713	2014	0.252934	-0.580909	10.4465	7.16627	21.3593	0.292397	0.3776	19.6958	30	0.127252	1.92524	0	1	0	0.521828	Treated	On support	0.897658	0.917128	-1	0	0	0	1	0	0	0	0	0	0	0
713	2015	0.296904	-0.496446	10.4912	7.12528	21.3454	0.268832	0.4338	19.6803	31	0.105476	2.37697	0	1	0	0.520772	Treated	On support	0.89707	0.91662	0	0	0	0	0	1	0	0	0	0	0	0
713	2016	0.266538	-0.482368	10.5856	7.09506	21.4522	0.329399	0.4518	19.6512	32	0.123863	2.00915	0	1	1	0.522914	Treated	On support	0.898274	0.917178	1	0	0	0	0	0	1	0	0	0	0	0
713	2017	0.295323	-0.355673	10.6782	7.0282	21.5085	0.371378	0.3769	19.9252	33	0.169296	1.30907	0	1	1	0.528103	Treated	On support	0.90201	0.922091	2	0	0	0	0	0	0	1	0	0	0	0
713	2018	0.269537	-0.440137	10.7729	7.00941	21.6163	0.335258	0.4133	19.9972	34	0.2087	0.895688	0	1	1	0.533269	Treated	On support	0.906077	0.922148	3	0	0	0	0	0	0	0	1	0	0	0
713	2019	0.235035	-0.468291	10.9767	7.08674	21.6805	0.328171	0.3517	19.9928	35	0.230985	1.66691	0	1	1	0.534905	Treated	On support	0.90769	0.922413	4	0	0	0	0	0	0	0	0	1	0	0
713	2020	0.293918	-0.36975	11.0576	7.0934	21.7003	0.332118	0.3455	20.1927	36	0.201634	3.00698	0	1	1	0.533672	Treated	On support	0.906459	0.922329	5	0	0	0	0	0	0	0	0	0	1	0
713	2021	0.289334	-0.383828	11.1608	7.0859	21.7215	0.284333	0.339	20.1699	37	0.232231	2.34655	0	1	1	0.536419	Treated	On support	0.908619	0.922383	6	0	0	0	0	0	0	0	0	0	0	1
717	2010	3.24243	-0.468291	10.7085	9.39657	23.8631	0.748163	0.3831	23.1769	21	0.213516	1.01346	0	1	0	0.542166	Treated	On support	0.912173	0.923287	-4	1	0	0	0	0	0	0	0	0	0	0
717	2012	1.26674	-0.468291	10.8985	9.38974	23.7431	0.86673	0.3747	23.2329	23	0.193215	1.03659	0	1	0	0.539694	Treated	On support	0.911421	0.923129	-3	0	1	0	0	0	0	0	0	0	0	0
717	2013	0.61632	-0.566832	10.9825	9.19644	23.7981	0.799189	0.5699	23.3042	24	0.210684	1.07862	0	1	0	0.545874	Treated	On support	0.915975	0.923733	-2	0	0	1	0	0	0	0	0	0	0	0
717	2014	1.54493	-0.552755	11.0583	9.09279	23.6448	0.841851	0.5815	23.3237	25	0.212043	1.12065	0	1	0	0.546315	Treated	On support	0.918179	0.92386	-1	0	0	0	1	0	0	0	0	0	0	0
717	2015	1.20072	-0.5246	11.1199	9.10964	23.5303	0.978569	0.5535	23.3073	26	0.139074	1.48828	0	1	0	0.53791	Treated	On support	0.909682	0.922305	0	0	0	0	0	1	0	0	0	0	0	0
717	2016	1.0348	-0.510523	11.212	8.74002	23.4297	0.969384	0.5869	22.9006	27	0.141638	1.88458	0	1	1	0.538613	Treated	On support	0.910266	0.92308	1	0	0	0	0	0	1	0	0	0	0	0
717	2017	1.05943	-0.355673	11.3014	8.63248	23.3916	0.793792	0.5487	22.8046	28	0.355406	2.28088	0	1	1	0.560325	Treated	On support	0.912187	0.938272	2	0	0	0	0	0	0	1	0	0	0	0
717	2018	1.83376	-0.2149	11.3669	8.80852	23.5222	0.623936	0.559	23.0794	29	0.439381	1.29411	0	1	1	0.569492	Treated	On support	0.741183	1.04146	3	0	0	0	0	0	0	0	1	0	0	0
717	2019	1.82864	-0.228978	11.4529	8.80448	23.5665	0.534179	0.5598	23.0746	30	0.414029	1.20206	0	1	1	0.567255	Treated	On support	0.806068	0.995828	4	0	0	0	0	0	0	0	0	1	0	0
717	2020	1.82888	-0.144514	11.3875	8.70913	23.6	0.46439	0.5857	23.0708	31	0.351642	1.04623	0	1	1	0.562057	Treated	On support	0.89622	0.945454	5	0	0	0	0	0	0	0	0	0	1	0
717	2021	1.81621	-0.0178186	11.4956	8.62856	23.7483	0.468118	0.5991	23.0622	32	0.363092	1.02615	0	1	1	0.564276	Treated	On support	0.869361	0.960599	6	0	0	0	0	0	0	0	0	0	0	1
725	2015	27.2836	-0.186746	11.5759	10.6652	25.751	0.486537	0.3566	24.8754	22	0.084764	1.11105	1	1	0	0.536864	Treated	On support	0.909134	0.922338	0	0	0	0	0	1	0	0	0	0	0	0
725	2016	29.5209	0.0244132	11.6801	10.8027	26.0469	0.551437	0.362	24.971	23	0.075536	1.02475	1	1	1	0.536448	Treated	On support	0.908619	0.922383	1	0	0	0	0	0	1	0	0	0	0	0
725	2017	46.2266	0.0807223	11.7675	11.0432	26.2689	0.592813	0.3344	25.2077	24	0.102248	1.37352	1	1	1	0.539422	Treated	On support	0.911421	0.923129	2	0	0	0	0	0	0	1	0	0	0	0
725	2018	48.0548	0.277804	11.8509	11.1298	26.4404	0.604125	0.3244	25.5769	25	0.082088	0.903182	1	1	1	0.538936	Treated	On support	0.910266	0.92308	3	0	0	0	0	0	0	0	1	0	0	0
725	2019	49.2388	0.432654	12.009	11.0824	26.5534	0.585627	0.3115	25.558	26	0.085808	1.04475	1	1	1	0.539824	Treated	On support	0.911421	0.923129	4	0	0	0	0	0	0	0	0	1	0	0
725	2020	33.8318	0.488963	12.013	11.2445	26.7736	0.591291	0.2432	26.1389	27	0.075802	1.07551	1	1	1	0.540724	Treated	On support	0.911421	0.923129	5	0	0	0	0	0	0	0	0	0	1	0
725	2021	38.2321	1.10836	12.1226	11.283	26.8319	0.517186	0.1987	26.1487	28	0.11611	0.950124	1	1	1	0.544332	Treated	On support	0.91437	0.923507	6	0	0	0	0	0	0	0	0	0	0	1
726	2010	4.56232	-0.5246	10.6239	9.68153	22.6714	0.324162	0.304	22.0163	17	0.152692	1.38027	0	0	0	0.524387	Untreated	On support	1.12243	1.21225	-4	1	0	0	0	0	0	0	0	0	0	0
726	2011	1.78231	-0.482368	10.765	9.71468	22.7712	0.294377	0.2917	21.972	18	0.191111	1.15103	0	0	0	0.527963	Untreated	On support	1.1263	1.21425	-4	1	0	0	0	0	0	0	0	0	0	0
726	2012	1.15191	-0.5246	10.8545	9.72466	22.8217	0.306452	0.2968	22.155	19	0.174489	1.0685	0	0	0	0.527335	Untreated	On support	1.12603	1.21402	-3	0	1	0	0	0	0	0	0	0	0	0
726	2013	0.802029	-0.482368	10.9488	9.72639	22.8529	0.237442	0.3329	22.2171	20	0.19159	1.31195	0	0	0	0.530251	Untreated	On support	1.13123	1.21458	-2	0	0	1	0	0	0	0	0	0	0	0
726	2014	1.29489	-0.341596	11.0166	9.73044	22.8782	0.186753	0.3379	22.3188	21	0.186651	1.32689	0	0	0	0.530529	Untreated	On support	1.13157	1.21659	-1	0	0	0	1	0	0	0	0	0	0	0
726	2015	1.52275	-0.327518	11.0693	10.0188	22.9306	0.199597	0.3282	22.3141	22	0.164221	1.40657	1	0	0	0.526544	Untreated	On support	1.12504	1.21337	0	0	0	0	0	1	0	0	0	0	0	0
726	2016	1.4041	-0.36975	11.138	9.95318	22.9647	0.211971	0.3409	22.3803	23	0.141601	1.29223	1	0	1	0.525175	Untreated	On support	1.12389	1.21342	1	0	0	0	0	0	1	0	0	0	0	0
726	2017	1.37242	-0.186746	11.1956	10.1347	23.0428	0.235536	0.3432	22.4135	24	0.132616	1.10768	1	0	1	0.523466	Untreated	On support	1.12105	1.21151	2	0	0	0	0	0	0	1	0	0	0	0
726	2018	1.35171	-0.257132	11.242	10.1601	23.0782	0.266844	0.3608	22.4723	25	0.145919	1.06516	1	0	1	0.525226	Untreated	On support	1.12389	1.21342	3	0	0	0	0	0	0	0	1	0	0	0
726	2019	1.27722	-0.355673	11.1655	10.1816	23.1986	0.301725	0.3782	22.517	26	0.142295	0.926104	1	0	1	0.525428	Untreated	On support	1.12433	1.21347	4	0	0	0	0	0	0	0	0	1	0	0
726	2020	1.07752	-0.397905	11.1865	10.025	23.2189	0.332915	0.3536	22.4503	27	0.105713	0.782324	1	0	1	0.521902	Untreated	On support	1.1189	1.21164	5	0	0	0	0	0	0	0	0	0	1	0
726	2021	1.0426	-0.426059	11.3111	10.0271	23.2872	0.355742	0.3326	22.4389	28	0.081448	0.723581	1	0	1	0.519227	Untreated	On support	1.11451	1.20622	6	0	0	0	0	0	0	0	0	0	0	1
727	2010	0.822689	-0.426059	10.875	7.90212	20.7525	0.49647	0.3591	19.978	13	0.126758	4.37945	0	1	0	0.517505	Treated	On support	0.894981	0.914725	-4	1	0	0	0	0	0	0	0	0	0	0
727	2011	0.471156	-0.426059	11.0396	7.84659	20.7686	0.509027	0.3652	19.8615	14	0.139351	2.44766	0	1	0	0.517516	Treated	On support	0.894981	0.914725	-4	1	0	0	0	0	0	0	0	0	0	0
727	2013	0.247603	-0.5246	11.23	8.08764	20.6482	0.564325	0.2929	19.62	16	0.159678	1.61582	0	1	0	0.51492	Treated	On support	0.892768	0.912152	-2	0	0	1	0	0	0	0	0	0	0	0
727	2014	0.722931	-0.426059	11.3129	8.12504	23.1694	0.963696	0.2723	19.4778	17	0.21289	1.1999	0	1	0	0.526265	Treated	On support	0.901557	0.921654	-1	0	0	0	1	0	0	0	0	0	0	0
727	2015	0.573007	-0.538678	11.385	9.00209	24.1879	0.429146	0.6314	20.5652	18	0.005986	1.02076	0	1	0	0.514733	Treated	On support	0.892544	0.91192	0	0	0	0	0	1	0	0	0	0	0	0
727	2016	0.797137	-0.468291	11.4813	8.91919	24.2435	0.458285	0.5415	24.0072	19	0.006829	0.949887	0	1	1	0.532361	Treated	On support	0.906077	0.922148	1	0	0	0	0	0	1	0	0	0	0	0
727	2017	1.12241	-0.482368	11.582	8.99281	24.243	0.456457	0.5041	23.9289	20	0.038263	0.879012	0	1	1	0.534172	Treated	On support	0.906851	0.922288	2	0	0	0	0	0	0	1	0	0	0	0
727	2018	1.40055	-0.482368	11.6542	8.76312	24.195	0.480226	0.5035	23.8505	21	0.031972	0.797521	0	1	1	0.534246	Treated	On support	0.907258	0.922458	3	0	0	0	0	0	0	0	1	0	0	0
727	2019	1.2099	-0.411982	11.7249	8.45553	23.7899	0.671794	0.5024	23.4609	22	0.040742	1.07294	0	1	1	0.533333	Treated	On support	0.906077	0.922148	4	0	0	0	0	0	0	0	0	1	0	0
727	2020	4.0794	-0.355673	11.7055	10.0296	24.3077	0.832814	0.5048	21.7461	23	0.049405	1.09419	0	1	1	0.517042	Treated	On support	0.894616	0.914379	5	0	0	0	0	0	0	0	0	0	1	0
727	2021	3.01668	-0.144514	11.828	10.0316	24.4464	0.823536	0.492	22.1116	24	0.446147	1.11543	0	1	1	0.559447	Treated	On support	0.919257	0.935567	6	0	0	0	0	0	0	0	0	0	0	1
729	2012	0.883157	-0.580909	11.3791	10.6595	23.626	0.394888	0.6553	22.8941	15	0.147165	1.15407	0	0	0	0.529935	Untreated	On support	1.12957	1.21423	-3	0	1	0	0	0	0	0	0	0	0	0
729	2013	0.686562	-0.538678	11.4579	10.6511	23.6627	0.315496	0.6647	23.0457	16	0.157162	1.46165	0	0	0	0.532391	Untreated	On support	1.13307	1.22475	-2	0	0	1	0	0	0	0	0	0	0	0
729	2014	1.15949	-0.426059	11.5129	10.5951	23.664	0.293281	0.6526	23.0832	17	0.159592	1.42641	0	0	0	0.533051	Untreated	On support	1.13307	1.22475	-1	0	0	0	1	0	0	0	0	0	0	0
729	2015	1.40988	-0.496446	11.5759	10.5714	23.627	0.249375	0.6477	23.0718	18	0.163125	1.46378	0	0	0	0.533426	Untreated	On support	1.13397	1.22503	0	0	0	0	0	1	0	0	0	0	0	0
729	2017	1.21441	-0.510523	11.7675	10.5188	23.6191	0.24434	0.648	23.0328	20	0.172954	1.26178	0	0	1	0.534412	Untreated	On support	1.1349	1.22488	2	0	0	0	0	0	0	1	0	0	0	0
729	2018	1.18345	-0.355673	11.8509	10.3874	23.5962	0.222432	0.6683	22.979	21	0.180469	1.10783	0	0	1	0.535834	Untreated	On support	1.13757	1.22526	3	0	0	0	0	0	0	0	1	0	0	0
729	2019	1.31624	-0.454214	12.009	10.3139	23.6226	0.239321	0.6683	22.965	22	0.194514	1.22363	0	0	1	0.537743	Untreated	On support	1.14149	1.22645	4	0	0	0	0	0	0	0	0	1	0	0
729	2020	1.34051	-0.299364	12.013	10.2394	23.6406	0.249383	0.6797	22.9032	23	0.109608	1.48793	0	0	1	0.529587	Untreated	On support	1.12925	1.21434	5	0	0	0	0	0	0	0	0	0	1	0
729	2021	1.20508	-0.355673	12.1226	10.1714	23.6896	0.280513	0.6739	22.8568	24	0.145736	1.45393	0	0	1	0.533419	Untreated	On support	1.13397	1.22503	6	0	0	0	0	0	0	0	0	0	0	1
731	2009	0.794812	-0.552755	9.76071	7.69394	21.7867	0.402376	0.2837	20.9925	15	0.264211	1.96254	0	1	0	0.539327	Treated	On support	0.911421	0.923129	-4	1	0	0	0	0	0	0	0	0	0	0
731	2010	1.30849	-0.496446	9.96091	7.70976	22.0173	0.48036	0.22	21.0865	16	0.252362	1.3792	0	1	0	0.537954	Treated	On support	0.909682	0.922305	-4	1	0	0	0	0	0	0	0	0	0	0
731	2011	0.486438	-0.510523	10.171	7.69984	22.0714	0.449274	0.2245	20.9701	17	0.199671	1.27111	0	1	0	0.532302	Treated	On support	0.906077	0.922148	-4	1	0	0	0	0	0	0	0	0	0	0
731	2012	0.249163	-0.510523	10.2958	7.79811	22.217	0.487656	0.2517	20.8481	18	0.440605	1.30528	0	1	0	0.556194	Treated	On support	0.921584	0.928624	-3	0	1	0	0	0	0	0	0	0	0	0
731	2013	0.203597	-0.5246	10.3926	7.94909	22.2967	0.370382	0.2509	20.7586	19	0.321892	1.58311	0	1	0	0.543505	Treated	On support	0.913794	0.923325	-2	0	0	1	0	0	0	0	0	0	0	0
731	2014	0.19738	-0.482368	10.4668	7.88758	22.2329	0.389214	0.1985	21.5785	20	0.235446	1.53804	0	1	0	0.53847	Treated	On support	0.910266	0.92308	-1	0	0	0	1	0	0	0	0	0	0	0
731	2015	0.262524	-0.454214	10.5126	7.83003	22.3491	0.443723	0.1936	21.5992	21	0.199333	1.56559	0	1	0	0.535477	Treated	On support	0.90769	0.922413	0	0	0	0	0	1	0	0	0	0	0	0
731	2016	0.211501	-0.496446	10.5967	7.81682	22.2797	0.458739	0.1858	21.5284	22	0.13284	1.70357	0	1	1	0.528151	Treated	On support	0.90201	0.922091	1	0	0	0	0	0	1	0	0	0	0	0
731	2017	0.23123	-0.510523	10.7066	7.79688	22.1988	0.379162	0.2041	21.6711	23	0.167361	1.45839	0	1	1	0.532537	Treated	On support	0.906077	0.922148	2	0	0	0	0	0	0	1	0	0	0	0
731	2018	0.179462	-0.468291	10.7972	7.77779	22.1462	0.301836	0.2342	21.584	24	0.134588	1.01748	0	1	1	0.529006	Treated	On support	0.902766	0.921933	3	0	0	0	0	0	0	0	1	0	0	0
731	2019	0.159969	-0.397905	10.9291	7.78738	22.0639	0.241189	0.2913	21.5081	25	0.183941	1.04757	0	1	1	0.534181	Treated	On support	0.906851	0.922288	4	0	0	0	0	0	0	0	0	1	0	0
731	2020	0.217684	-0.411982	10.9704	7.77065	22.1106	0.258321	0.2327	21.4189	26	0.154037	1.01168	0	1	1	0.530113	Treated	On support	0.903592	0.921773	5	0	0	0	0	0	0	0	0	0	1	0
731	2021	0.25216	-0.200823	11.0717	7.77947	22.2076	0.18259	0.2048	21.316	27	0.200996	1.56066	0	1	1	0.534722	Treated	On support	0.907258	0.922458	6	0	0	0	0	0	0	0	0	0	0	1
733	2007	1.05846	-0.299364	8.84145	8.76249	21.7566	0.266569	0.3773	20.4131	10	0.17997	1.32829	0	1	0	0.522322	Treated	On support	0.898274	0.917178	-4	1	0	0	0	0	0	0	0	0	0	0
733	2008	2.1665	-0.313441	9.08523	8.80882	21.8137	0.285428	0.3805	20.4823	11	0.133903	0.845532	0	1	0	0.517632	Treated	On support	0.895103	0.914938	-4	1	0	0	0	0	0	0	0	0	0	0
733	2009	1.87442	-0.355673	9.24077	8.80478	21.8777	0.308546	0.3861	20.3512	12	0.135008	1.86641	0	1	0	0.517889	Treated	On support	0.895349	0.915295	-4	1	0	0	0	0	0	0	0	0	0	0
733	2010	2.52203	-0.426059	9.48182	8.89371	21.955	0.334952	0.3776	20.3882	13	0.192824	1.50742	0	1	0	0.52331	Treated	On support	0.898599	0.917352	-4	1	0	0	0	0	0	0	0	0	0	0
733	2011	1.26419	-0.355673	9.70583	8.92079	22.0236	0.353208	0.3785	20.4593	14	0.227623	0.965943	0	1	0	0.526948	Treated	On support	0.901557	0.921654	-4	1	0	0	0	0	0	0	0	0	0	0
733	2012	0.81858	-0.496446	9.88888	8.9338	22.0328	0.344507	0.3807	20.4653	15	0.228481	0.938057	0	1	0	0.52705	Treated	On support	0.901557	0.921654	-3	0	1	0	0	0	0	0	0	0	0	0
733	2013	0.401314	-0.454214	10.0498	8.75668	22.0514	0.340347	0.3951	20.4459	16	0.173686	1.17538	0	1	0	0.522841	Treated	On support	0.898274	0.917178	-2	0	0	1	0	0	0	0	0	0	0	0
733	2014	0.742202	-0.468291	10.1825	9.12533	22.3853	0.322552	0.4608	20.6807	17	0.159165	1.42968	0	1	0	0.522504	Treated	On support	0.898274	0.917178	-1	0	0	0	1	0	0	0	0	0	0	0
733	2015	0.985266	-0.36975	10.3038	9.09437	22.6188	0.426566	0.4463	20.6486	18	0.139399	2.08757	1	1	0	0.521233	Treated	On support	0.897213	0.916639	0	0	0	0	0	1	0	0	0	0	0	0
733	2016	1.00862	-0.454214	10.4117	9.08307	22.8253	0.505207	0.4224	20.8258	19	0.172377	1.48378	1	1	1	0.525441	Treated	On support	0.90037	0.921281	1	0	0	0	0	0	1	0	0	0	0	0
733	2017	1.02342	-0.172669	10.5442	8.98432	22.9201	0.522398	0.4058	21.1173	20	0.231312	1.2997	1	1	1	0.533512	Treated	On support	0.906459	0.922329	2	0	0	0	0	0	0	1	0	0	0	0
733	2018	0.921911	0.207418	10.6273	8.97576	23.0395	0.509791	0.4288	21.0526	21	0.163428	1.0596	1	1	1	0.526911	Treated	On support	0.901557	0.921654	3	0	0	0	0	0	0	0	1	0	0	0
733	2019	0.978505	-0.200823	10.7458	8.80463	22.8942	0.386039	0.4313	20.9779	22	0.10784	1.35843	1	1	1	0.521902	Treated	On support	0.897658	0.917128	4	0	0	0	0	0	0	0	0	1	0	0
733	2020	0.971575	-0.2149	10.7422	8.84462	22.9158	0.3333	0.4216	20.9615	23	0.10057	3.71533	1	1	1	0.522233	Treated	On support	0.898274	0.917178	5	0	0	0	0	0	0	0	0	0	1	0
733	2021	0.947104	-0.088205	10.8358	8.85865	23.1323	0.331351	0.436	21.0865	24	0.138183	6.11588	1	1	1	0.528895	Treated	On support	0.902254	0.922028	6	0	0	0	0	0	0	0	0	0	0	1
735	2013	0.126634	-0.257132	10.4819	7.93272	22.1822	0.578396	0.2028	20.3023	20	0.055425	1.91446	0	0	0	0.512863	Untreated	On support	1.10192	1.14959	-2	0	0	1	0	0	0	0	0	0	0	0
735	2014	0.123891	-0.496446	10.5694	7.69394	22.1702	0.57368	0.2028	20.6811	21	0.064495	2.15164	0	0	0	0.517338	Untreated	On support	1.11155	1.20073	-1	0	0	0	1	0	0	0	0	0	0	0
735	2015	0.176943	-0.510523	10.6169	7.66716	22.2279	0.593408	0.2099	21.0576	22	0.03583	2.07234	0	0	0	0.516761	Untreated	On support	1.11021	1.19394	0	0	0	0	0	1	0	0	0	0	0	0
735	2016	0.200001	-0.327518	10.6998	7.63916	22.5453	0.427212	0.2816	21.2186	23	0.027207	1.58072	0	0	1	0.51897	Untreated	On support	1.11392	1.20571	1	0	0	0	0	0	1	0	0	0	0	0
735	2017	0.201407	-0.313441	10.7879	7.688	22.5449	0.405789	0.2833	21.4333	24	0.092676	1.83638	0	0	1	0.526678	Untreated	On support	1.12504	1.21337	2	0	0	0	0	0	0	1	0	0	0	0
735	2018	0.166559	-0.327518	10.8581	7.71065	22.5662	0.352215	0.2372	21.6267	25	0.030527	2.02472	0	0	1	0.520937	Untreated	On support	1.11774	1.21064	3	0	0	0	0	0	0	0	1	0	0	0
735	2019	0.156967	-0.271209	10.9421	7.70931	22.6019	0.357066	0.2372	21.6803	26	0.034249	2.14402	0	0	1	0.521781	Untreated	On support	1.1189	1.21164	4	0	0	0	0	0	0	0	0	1	0	0
735	2020	0.218045	-0.383828	10.9175	7.91936	22.8549	0.490934	0.218	21.6993	27	0.081521	1.71599	0	0	1	0.525459	Untreated	On support	1.12433	1.21347	5	0	0	0	0	0	0	0	0	0	1	0
735	2021	0.237347	-0.313441	11.062	8.00603	23.1148	0.613377	0.2212	22.0283	28	0.05909	1.36436	0	0	1	0.52481	Untreated	On support	1.12389	1.21342	6	0	0	0	0	0	0	0	0	0	0	1
737	2010	1.54756	-0.538678	10.1767	8.96072	21.9669	0.855106	0.321	21.1901	14	0.17314	1.81844	0	1	0	0.523448	Treated	On support	0.898599	0.917352	-4	1	0	0	0	0	0	0	0	0	0	0
737	2012	0.373349	-0.594987	10.4231	8.78294	21.9319	0.863874	0.3183	20.9147	16	0.17809	1.96985	0	1	0	0.523494	Treated	On support	0.898766	0.917344	-3	0	1	0	0	0	0	0	0	0	0	0
737	2013	0.280412	-0.496446	10.4626	8.73069	21.901	0.90912	0.3223	20.9686	17	0.202173	1.71695	0	1	0	0.526249	Treated	On support	0.901557	0.921654	-2	0	0	1	0	0	0	0	0	0	0	0
737	2014	0.294037	-0.538678	10.4651	8.74592	21.8402	0.887481	0.3379	20.7586	18	0.20491	1.77647	0	1	0	0.525414	Treated	On support	0.90037	0.921281	-1	0	0	0	1	0	0	0	0	0	0	0
737	2015	0.340871	-0.496446	10.4608	8.62425	21.8262	0.959733	0.323	20.7163	19	0.190938	2.23456	0	1	0	0.524367	Treated	On support	0.899453	0.918404	0	0	0	0	0	1	0	0	0	0	0	0
737	2016	0.319173	-0.482368	10.4782	8.53562	21.7516	0.949834	0.3286	20.6724	20	0.179617	2.4098	0	1	1	0.52347	Treated	On support	0.898766	0.917344	1	0	0	0	0	0	1	0	0	0	0	0
737	2017	0.305832	-0.383828	10.6469	8.46695	21.6851	1.11103	0.3204	20.6152	21	0.169402	2.0884	0	1	1	0.521678	Treated	On support	0.897508	0.917212	2	0	0	0	0	0	0	1	0	0	0	0
737	2018	0.237224	-0.440137	10.7217	7.47364	21.1758	0.74911	0.3226	19.8648	22	0.19979	1.90185	0	1	1	0.525885	Treated	On support	0.901152	0.921706	3	0	0	0	0	0	0	0	1	0	0	0
737	2019	0.214971	-0.468291	10.7304	7.52779	21.1776	0.747243	0.3341	20.043	23	0.148834	1.71531	0	1	1	0.521367	Treated	On support	0.89736	0.917219	4	0	0	0	0	0	0	0	0	1	0	0
737	2020	0.225341	-0.397905	10.8303	7.03703	20.9511	0.591924	0.3437	19.7916	24	0.207143	1.52876	0	1	1	0.528563	Treated	On support	0.902254	0.922028	5	0	0	0	0	0	0	0	0	0	1	0
737	2021	0.693576	-0.257132	11.0794	8.66492	22.8395	0.54271	0.7019	21.9462	25	0.229252	1.34221	0	1	1	0.543124	Treated	On support	0.913034	0.92327	6	0	0	0	0	0	0	0	0	0	0	1
738	2010	1.41569	-0.426059	10.1153	8.94089	22.0709	0.393448	0.8073	20.7919	13	0.093505	2.23073	0	0	0	0.521286	Untreated	On support	1.1179	1.21058	-4	1	0	0	0	0	0	0	0	0	0	0
738	2011	0.673527	-0.172669	10.3049	8.99032	22.2608	0.455341	0.8247	20.7615	14	0.096362	1.30863	0	0	0	0.521308	Untreated	On support	1.1179	1.21058	-4	1	0	0	0	0	0	0	0	0	0	0
738	2012	0.598978	-0.341596	10.4187	9.06451	22.2784	0.423271	0.809	20.7035	15	0.09268	1.22072	0	0	0	0.520053	Untreated	On support	1.11601	1.20929	-3	0	1	0	0	0	0	0	0	0	0	0
738	2013	0.432214	-0.411982	10.5171	9.04806	22.5901	0.302078	0.6979	20.645	16	0.108266	2.18215	0	0	0	0.52183	Untreated	On support	1.1189	1.21164	-2	0	0	1	0	0	0	0	0	0	0	0
738	2014	0.568169	-0.271209	11.3129	9.06716	22.5972	0.281929	0.6532	21.175	17	0.088508	3.18909	0	0	0	0.522556	Untreated	On support	1.11994	1.21156	-1	0	0	0	1	0	0	0	0	0	0	0
738	2015	0.80644	-0.426059	11.385	9.03014	22.6618	0.277251	0.6533	21.2685	18	0.068088	5.49066	0	0	0	0.522726	Untreated	On support	1.11994	1.21156	0	0	0	0	0	1	0	0	0	0	0	0
738	2016	0.795152	-0.341596	11.4813	9.01384	22.6471	0.23758	0.6441	21.3577	19	0.085099	4.37702	0	0	1	0.524314	Untreated	On support	1.12223	1.21215	1	0	0	0	0	0	1	0	0	0	0	0
738	2017	0.947782	-0.482368	11.582	8.98782	22.694	0.24138	0.6357	21.3508	20	0.082699	2.68235	0	0	1	0.523267	Untreated	On support	1.12105	1.21151	2	0	0	0	0	0	0	1	0	0	0	0
738	2018	0.881497	-0.496446	11.6542	8.9548	22.7054	0.219198	0.5961	21.4474	21	0.077526	2.12281	0	0	1	0.522705	Untreated	On support	1.11994	1.21156	3	0	0	0	0	0	0	0	1	0	0	0
738	2019	0.902861	-0.510523	11.7249	8.9301	22.7895	0.24671	0.577	21.5135	22	0.082188	2.14319	0	0	1	0.523656	Untreated	On support	1.12143	1.21227	4	0	0	0	0	0	0	0	0	1	0	0
738	2020	0.946176	-0.440137	11.7055	8.90504	22.9012	0.273949	0.538	21.5244	23	0.088414	3.24978	0	0	1	0.524926	Untreated	On support	1.12389	1.21342	5	0	0	0	0	0	0	0	0	0	1	0
738	2021	0.841093	-0.355673	11.828	8.89481	23.3748	0.246407	0.5379	21.6546	24	0.101771	2.79071	0	0	1	0.528389	Untreated	On support	1.12742	1.2141	6	0	0	0	0	0	0	0	0	0	0	1
739	2011	0.720476	-0.538678	10.765	8.15565	21.4468	0.608746	0.2536	20.5309	14	0.239673	0.9549	0	1	0	0.529089	Treated	On support	0.902766	0.921933	-4	1	0	0	0	0	0	0	0	0	0	0
739	2012	0.474145	-0.552755	10.8545	8.57791	22.136	0.667519	0.3055	21.09	15	0.225095	1.20881	0	1	0	0.530945	Treated	On support	0.904481	0.92192	-3	0	1	0	0	0	0	0	0	0	0	0
739	2013	0.340084	-0.482368	11.139	8.70765	22.2628	0.601517	0.4518	21.0928	16	0.189842	1.46272	0	1	0	0.529198	Treated	On support	0.902766	0.921933	-2	0	0	1	0	0	0	0	0	0	0	0
739	2014	0.59188	-0.5246	11.1982	8.75763	22.345	0.544443	0.4677	21.3111	17	0.213065	1.84741	0	1	0	0.533223	Treated	On support	0.906077	0.922148	-1	0	0	0	1	0	0	0	0	0	0	0
739	2015	0.776067	-0.580909	11.2599	8.7791	22.4087	0.552026	0.4753	21.3916	18	0.201544	1.85146	0	1	0	0.53264	Treated	On support	0.906077	0.922148	0	0	0	0	0	1	0	0	0	0	0	0
739	2016	0.685548	-0.566832	11.3494	8.83273	22.4494	0.534345	0.4801	21.4929	19	0.176733	1.99017	0	1	1	0.530643	Treated	On support	0.903884	0.922009	1	0	0	0	0	0	1	0	0	0	0	0
739	2017	0.748746	-0.566832	11.4302	8.72843	22.4622	0.464079	0.4985	21.4752	20	0.226643	1.78025	0	1	1	0.536562	Treated	On support	0.908619	0.922383	2	0	0	0	0	0	0	1	0	0	0	0
739	2018	0.711267	-0.510523	11.4993	8.65887	22.4726	0.418463	0.5193	21.4023	21	0.247396	1.9178	0	1	1	0.539185	Treated	On support	0.911421	0.923129	3	0	0	0	0	0	0	0	1	0	0	0
739	2019	0.745534	-0.5246	11.5864	8.65155	22.5985	0.422317	0.5362	21.3646	22	0.29295	2.71829	0	1	1	0.544716	Treated	On support	0.915247	0.923563	4	0	0	0	0	0	0	0	0	1	0	0
739	2020	0.75045	-0.468291	11.5191	8.67727	22.7375	0.41417	0.5298	21.3237	23	0.240546	4.07453	0	1	1	0.5402	Treated	On support	0.911421	0.923129	5	0	0	0	0	0	0	0	0	0	1	0
739	2021	0.872581	-0.0459731	11.6354	8.72144	22.9385	0.447798	0.5269	21.3813	24	0.244161	4.96041	0	1	1	0.541648	Treated	On support	0.912173	0.923287	6	0	0	0	0	0	0	0	0	0	0	1
751	2014	0.145922	-0.594987	11.0852	8.61178	21.9258	0.424323	0.2433	20.6422	21	0.233626	2.96558	0	0	0	0.529291	Untreated	On support	1.12862	1.21449	-1	0	0	0	1	0	0	0	0	0	0	0
751	2015	0.237789	-0.594987	11.0876	8.86078	22.016	0.44906	0.248	20.5968	22	0.315757	2.93371	0	0	0	0.536167	Untreated	On support	1.13819	1.22625	0	0	0	0	0	1	0	0	0	0	0	0
751	2016	0.241979	-0.580909	10.8355	8.81388	22.1452	0.483367	0.2628	20.5155	23	0.239325	2.41877	0	0	1	0.528513	Untreated	On support	1.12742	1.2141	1	0	0	0	0	0	1	0	0	0	0	0
751	2017	0.278699	-0.566832	10.8879	8.79179	22.1488	0.428925	0.2502	20.5379	24	0.400916	2.16743	0	0	1	0.544973	Untreated	On support	1.15623	1.22997	2	0	0	0	0	0	0	1	0	0	0	0
751	2018	0.242779	-0.552755	10.9683	8.71161	22.2644	0.47989	0.2522	20.6209	25	0.435816	1.34031	0	0	1	0.54924	Untreated	On support	1.16466	1.23246	3	0	0	0	0	0	0	0	1	0	0	0
751	2019	0.204968	-0.552755	10.9542	8.70001	22.2461	0.426042	0.2488	20.8168	26	0.418625	1.4192	0	0	1	0.548658	Untreated	On support	1.1655	1.23197	4	0	0	0	0	0	0	0	0	1	0	0
751	2020	0.248558	-0.510523	10.9831	8.6706	22.3986	0.463451	0.2536	20.8888	27	0.261072	1.40059	0	0	1	0.533732	Untreated	On support	1.1349	1.22488	5	0	0	0	0	0	0	0	0	0	1	0
751	2021	0.516268	-0.454214	11.0825	8.81552	22.8334	0.644793	0.2527	21.316	28	0.341375	1.30788	0	0	1	0.544193	Untreated	On support	1.15481	1.23006	6	0	0	0	0	0	0	0	0	0	0	1
755	2012	0.402052	-0.566832	10.4231	8.00903	22.695	0.726023	0.3947	22.149	16	0.214663	1.06509	0	0	0	0.54166	Untreated	On support	1.14948	1.22993	-3	0	1	0	0	0	0	0	0	0	0	0
755	2013	0.263701	-0.538678	10.4626	7.97934	22.6283	0.77939	0.3947	22.2829	17	0.101806	1.02871	0	0	0	0.530742	Untreated	On support	1.13157	1.21659	-2	0	0	1	0	0	0	0	0	0	0	0
755	2014	0.380637	-0.510523	10.4651	7.97039	22.499	0.702814	0.3989	22.1133	18	0.142633	1.31745	0	0	0	0.534012	Untreated	On support	1.1349	1.22488	-1	0	0	0	1	0	0	0	0	0	0	0
755	2015	0.500157	-0.5246	10.4608	7.92335	22.4771	0.787332	0.3846	22.069	19	0.147709	1.60619	0	0	0	0.534297	Untreated	On support	1.1349	1.22488	0	0	0	0	0	1	0	0	0	0	0	0
755	2016	0.430556	-0.426059	10.4782	7.81561	22.3626	0.897709	0.3479	21.9863	20	0.145863	1.64919	0	0	1	0.533254	Untreated	On support	1.13397	1.22503	1	0	0	0	0	0	1	0	0	0	0	0
755	2017	0.337468	-0.5246	10.6469	7.08506	21.4185	0.651815	0.3608	20.863	21	0.114372	1.69219	0	0	1	0.526202	Untreated	On support	1.12456	1.21349	2	0	0	0	0	0	0	1	0	0	0	0
757	2007	0.612285	-0.580909	9.46444	7.69257	20.6593	1.79829	0.4657	19.3708	10	0.121239	8.41649	0	0	0	0.515479	Untreated	On support	1.10749	1.17935	-4	1	0	0	0	0	0	0	0	0	0	0
757	2008	0.992539	-0.580909	9.64069	7.40184	20.5368	2.29656	0.4657	19.3204	11	0.10321	7.64764	0	0	0	0.513188	Untreated	On support	1.10289	1.15225	-4	1	0	0	0	0	0	0	0	0	0	0
757	2009	0.594241	-0.566832	9.76071	7.70075	20.4204	2.20507	0.3293	19.2627	12	0.078882	6.8788	0	0	0	0.506201	Untreated	On support	1.08299	1.10957	-4	1	0	0	0	0	0	0	0	0	0	0
757	2010	0.574206	-0.580909	9.96091	7.80384	20.3362	2.6126	0.3293	19.1033	13	0.186182	6.10996	0	0	0	0.514043	Untreated	On support	1.10486	1.16271	-4	1	0	0	0	0	0	0	0	0	0	0
757	2011	0.225592	-0.566832	10.171	7.47364	19.9731	0.983206	0.4068	17.8928	14	0.248973	5.34112	0	0	0	0.519063	Untreated	On support	1.11421	1.20559	-4	1	0	0	0	0	0	0	0	0	0	0
757	2012	0.136152	-0.594987	10.2958	7.41457	20.2005	0.903116	0.3966	18.1683	15	0.256395	4.57227	0	0	0	0.521987	Untreated	On support	1.11907	1.21158	-3	0	1	0	0	0	0	0	0	0	0	0
757	2013	0.112744	-0.566832	10.3926	7.28824	20.0612	0.767405	0.1807	18.2002	16	0.238747	3.80343	0	0	0	0.517728	Untreated	On support	1.11209	1.20227	-2	0	0	1	0	0	0	0	0	0	0	0
757	2014	0.153742	-0.580909	10.4668	7.16395	20.639	0.424692	0.4154	18.2086	17	0.176324	3.03459	0	0	0	0.517451	Untreated	On support	1.11155	1.20073	-1	0	0	0	1	0	0	0	0	0	0	0
757	2015	0.187262	-0.538678	10.5126	7.22984	20.6097	0.387735	0.403	18.9871	18	0.11593	5.04721	0	0	0	0.515975	Untreated	On support	1.10864	1.18679	0	0	0	0	0	1	0	0	0	0	0	0
757	2016	0.192999	-0.397905	10.5967	7.24494	20.7193	0.424839	0.3786	19.4308	19	0.17435	4.5351	0	0	1	0.523838	Untreated	On support	1.12143	1.21227	1	0	0	0	0	0	1	0	0	0	0	0
757	2017	0.231406	-0.397905	10.7066	7.23273	20.8325	0.444176	0.3855	19.4641	20	0.171506	3.44568	0	0	1	0.523599	Untreated	On support	1.12143	1.21227	2	0	0	0	0	0	0	1	0	0	0	0
757	2018	0.188316	-0.355673	10.7972	7.15929	20.9343	0.432746	0.3836	19.7829	21	0.168979	2.35627	0	0	1	0.525184	Untreated	On support	1.12389	1.21342	3	0	0	0	0	0	0	0	1	0	0	0
757	2019	0.281883	-0.285287	10.9291	7.7111	21.8459	0.461438	0.5475	20.4151	22	0.112457	1.27559	0	0	1	0.523874	Untreated	On support	1.12143	1.21227	4	0	0	0	0	0	0	0	0	1	0	0
757	2020	0.266379	-0.257132	10.9704	7.75833	21.8319	0.438354	0.5683	20.3647	23	0.17537	1.28607	0	0	1	0.529998	Untreated	On support	1.12957	1.21423	5	0	0	0	0	0	0	0	0	0	1	0
757	2021	0.259813	-0.102282	11.0717	7.76089	21.763	0.367527	0.5325	20.2971	24	0.360029	1.35034	0	0	1	0.547838	Untreated	On support	1.16272	1.23057	6	0	0	0	0	0	0	0	0	0	0	1
758	2015	0.80292	-0.496446	11.5759	9.085	23.8445	0.716595	0.4647	21.8436	18	0.181289	1.33723	0	0	0	0.535032	Untreated	On support	1.13647	1.22537	0	0	0	0	0	1	0	0	0	0	0	0
758	2016	0.865796	-0.496446	11.6801	8.99603	23.8902	0.720032	0.4493	22.0196	19	0.14012	1.38297	0	0	1	0.532286	Untreated	On support	1.13307	1.22475	1	0	0	0	0	0	1	0	0	0	0	0
758	2017	0.695657	-0.397905	11.7675	8.94546	23.8307	0.699863	0.4339	22.0359	20	0.176325	1.26607	0	0	1	0.535934	Untreated	On support	1.13757	1.22526	2	0	0	0	0	0	0	1	0	0	0	0
758	2018	0.631074	-0.440137	11.8509	8.83273	23.9461	0.631172	0.4441	21.9593	21	0.169993	0.917583	0	0	1	0.536037	Untreated	On support	1.13757	1.22526	3	0	0	0	0	0	0	0	1	0	0	0
758	2019	0.45922	-0.454214	12.009	8.75463	23.954	0.658485	0.4436	21.8155	22	0.107304	1.00402	0	0	1	0.529398	Untreated	On support	1.12862	1.21449	4	0	0	0	0	0	0	0	0	1	0	0
758	2020	0.375047	-0.482368	12.013	8.52991	23.8187	0.592976	0.4496	21.478	23	0.054173	1.04574	0	0	1	0.523383	Untreated	On support	1.12105	1.21151	5	0	0	0	0	0	0	0	0	0	1	0
758	2021	0.28034	-0.313441	12.1226	8.47575	23.6673	0.554778	0.3962	21.3906	24	0.075622	1.12091	0	0	1	0.524369	Untreated	On support	1.12223	1.21215	6	0	0	0	0	0	0	0	0	0	0	1
761	2012	4.1613	-0.482368	10.9446	10.0892	24.3694	0.600391	0.8448	23.5629	15	0.250199	0.864939	0	1	0	0.551576	Treated	On support	0.920754	0.925014	-3	0	1	0	0	0	0	0	0	0	0	0
761	2013	1.92769	-0.510523	11.0348	10.0812	24.4856	0.635808	0.8403	23.6448	16	0.288902	0.846222	0	1	0	0.556182	Treated	On support	0.921584	0.928624	-2	0	0	1	0	0	0	0	0	0	0	0
761	2015	3.81408	-0.552755	11.0876	9.97646	24.5179	0.720229	0.7935	23.7215	18	0.18625	1.08385	0	1	0	0.546309	Treated	On support	0.918179	0.92386	0	0	0	0	0	1	0	0	0	0	0	0
761	2016	3.08625	-0.552755	10.8355	9.93939	24.7159	0.755066	0.7878	23.7529	19	0.12926	1.04436	0	1	1	0.541408	Treated	On support	0.912173	0.923287	1	0	0	0	0	0	1	0	0	0	0	0
761	2017	3.01424	-0.538678	10.8879	9.89551	24.8664	0.764294	0.7359	23.8951	20	0.208859	1.00738	0	1	1	0.550243	Treated	On support	0.922043	0.924757	2	0	0	0	0	0	0	1	0	0	0	0
761	2018	2.92194	-0.496446	10.9683	9.82206	24.8115	0.670324	0.7986	23.898	21	0.205119	0.899607	0	1	1	0.551097	Treated	On support	0.921291	0.924869	3	0	0	0	0	0	0	0	1	0	0	0
761	2019	2.609	-0.411982	10.9542	9.77463	24.8297	0.67047	0.8052	23.986	22	0.195807	0.907856	0	1	1	0.551051	Treated	On support	0.921291	0.924869	4	0	0	0	0	0	0	0	0	1	0	0
761	2020	2.75223	-0.426059	10.9831	9.72585	24.8978	0.668489	0.8037	23.9921	23	0.187898	0.847332	0	1	1	0.550751	Treated	On support	0.92172	0.924641	5	0	0	0	0	0	0	0	0	0	1	0
761	2021	2.9193	-0.271209	11.0825	9.84469	24.7333	0.58173	0.7833	23.9612	24	0.229541	0.879801	0	1	1	0.553486	Treated	On support	0.918302	0.926162	6	0	0	0	0	0	0	0	0	0	0	1
762	2013	0.111514	-0.566832	10.1783	7.14677	21.6753	0.187615	0.2731	19.8837	19	0.040906	2.10114	0	0	0	0.514164	Untreated	On support	1.10511	1.16272	-2	0	0	1	0	0	0	0	0	0	0	0
762	2014	0.0992122	-0.566832	10.2837	7.04491	21.7029	0.254193	0.2688	19.8756	20	0.023999	2.64692	0	0	0	0.513214	Untreated	On support	1.10289	1.15225	-1	0	0	0	1	0	0	0	0	0	0	0
762	2015	0.14499	-0.594987	10.3735	7.04839	21.5998	0.158811	0.2758	19.8419	21	0.052572	5.36896	0	0	0	0.517435	Untreated	On support	1.11155	1.20073	0	0	0	0	0	1	0	0	0	0	0	0
762	2016	0.146045	-0.580909	10.4683	7.00125	21.7954	0.141493	0.3076	19.8007	22	0.062945	2.98981	0	0	1	0.518304	Untreated	On support	1.11307	1.20593	1	0	0	0	0	0	1	0	0	0	0	0
762	2020	0.129168	-0.566832	10.8656	6.40688	21.7252	0.114166	0.3007	19.8092	26	0.020708	2.59617	0	0	1	0.51717	Untreated	On support	1.11141	1.20067	5	0	0	0	0	0	0	0	0	0	1	0
762	2021	0.163659	-0.594987	10.9478	6.32794	21.7811	0.09827	0.2517	19.7967	27	0.050151	9.70551	0	0	1	0.524196	Untreated	On support	1.12162	1.21228	6	0	0	0	0	0	0	0	0	0	0	1
766	2015	0.318942	-0.566832	10.8413	6.76504	22.1477	0.459446	0.3845	20.3961	22	0.023107	2.3855	0	0	0	0.519927	Untreated	On support	1.1157	1.20892	0	0	0	0	0	1	0	0	0	0	0	0
766	2016	0.317857	-0.5246	10.8943	7.69621	22.3916	0.215342	0.5851	20.5182	23	0.028022	2.12216	0	0	1	0.51923	Untreated	On support	1.11451	1.20622	1	0	0	0	0	0	1	0	0	0	0	0
766	2017	0.360878	-0.538678	10.9121	7.76896	22.4684	0.228451	0.5851	20.5	24	0.037152	1.65421	0	0	1	0.51958	Untreated	On support	1.1151	1.20624	2	0	0	0	0	0	0	1	0	0	0	0
766	2018	0.326697	-0.552755	10.9261	7.66388	22.5145	0.208321	0.5851	20.4567	25	0.061792	1.18625	0	0	1	0.522427	Untreated	On support	1.11977	1.21165	3	0	0	0	0	0	0	0	1	0	0	0
766	2019	0.312541	-0.496446	10.6799	7.65728	22.2704	0.432534	0.5281	20.4465	26	0.069208	1.5691	0	0	1	0.521342	Untreated	On support	1.1179	1.21058	4	0	0	0	0	0	0	0	0	1	0	0
766	2020	0.328239	-0.566832	10.8356	7.59589	22.3281	0.536812	0.516	20.3957	27	0.026767	1.12426	0	0	1	0.516674	Untreated	On support	1.11021	1.19394	5	0	0	0	0	0	0	0	0	0	1	0
766	2021	0.351157	-0.566832	10.9232	7.4378	22.2582	0.495924	0.5316	20.5137	28	0.076502	1.3549	0	0	1	0.52351	Untreated	On support	1.12105	1.21151	6	0	0	0	0	0	0	0	0	0	0	1
768	2012	0.771342	-0.538678	10.5601	10.3939	24.1027	0.584421	0.6067	22.1093	15	0.089702	1.29674	0	0	0	0.522167	Untreated	On support	1.11942	1.2115	-3	0	1	0	0	0	0	0	0	0	0	0
768	2013	0.813161	-0.440137	10.6717	10.4002	24.1925	0.615896	0.6116	22.2521	16	0.121944	1.35649	0	0	0	0.526482	Untreated	On support	1.12504	1.21337	-2	0	0	1	0	0	0	0	0	0	0	0
768	2014	1.41656	-0.440137	10.7564	10.401	24.251	0.620594	0.5942	22.3403	17	0.077923	1.96709	0	0	0	0.522768	Untreated	On support	1.11994	1.21156	-1	0	0	0	1	0	0	0	0	0	0	0
768	2015	1.84885	-0.397905	10.7711	10.4239	24.3466	0.547784	0.5852	22.3456	18	0.068104	2.32116	0	0	0	0.52222	Untreated	On support	1.11959	1.21172	0	0	0	0	0	1	0	0	0	0	0	0
768	2016	2.39422	-0.327518	10.8399	10.5168	24.3924	0.548585	0.5852	22.3936	19	0.097535	2.0495	0	0	1	0.524898	Untreated	On support	1.12389	1.21342	1	0	0	0	0	0	1	0	0	0	0	0
768	2017	2.74549	-0.285287	10.9555	10.4058	24.4304	0.566791	0.5853	22.2871	20	0.073708	1.71465	0	0	1	0.522482	Untreated	On support	1.11977	1.21165	2	0	0	0	0	0	0	1	0	0	0	0
768	2018	2.19936	-0.341596	11.0584	10.392	24.5923	0.596783	0.5889	22.3109	21	0.120664	1.3621	0	0	1	0.527777	Untreated	On support	1.12603	1.21402	3	0	0	0	0	0	0	0	1	0	0	0
768	2019	1.45542	-0.383828	11.1072	10.2827	24.6102	0.659529	0.5708	22.1643	22	0.137872	1.58955	0	0	1	0.529229	Untreated	On support	1.12831	1.21459	4	0	0	0	0	0	0	0	0	1	0	0
768	2020	1.47685	-0.36975	11.1018	10.1397	24.7916	0.738184	0.5998	22.8412	23	0.135322	2.47532	0	0	1	0.534691	Untreated	On support	1.13593	1.22545	5	0	0	0	0	0	0	0	0	0	1	0
768	2021	1.32456	-0.440137	11.23	10.1374	24.9998	0.781332	0.6	22.8789	24	0.109228	2.18509	0	0	1	0.532682	Untreated	On support	1.13307	1.22475	6	0	0	0	0	0	0	0	0	0	0	1
777	2010	1.72671	-0.566832	10.875	7.04491	21.0839	0.346502	0.4699	19.1963	13	0.122185	5.31974	0	1	0	0.521513	Treated	On support	0.897508	0.917212	-4	1	0	0	0	0	0	0	0	0	0	0
777	2011	1.17289	-0.454214	11.0396	7.1452	21.167	0.377679	0.4699	19.4413	14	0.080125	2.92894	0	1	0	0.516763	Treated	On support	0.894496	0.914418	-4	1	0	0	0	0	0	0	0	0	0	0
777	2012	0.439836	-0.538678	11.1324	7.17702	21.2737	0.409436	0.4577	19.4173	15	0.103225	2.64859	0	1	0	0.518757	Treated	On support	0.895732	0.915263	-3	0	1	0	0	0	0	0	0	0	0	0
777	2013	0.182427	-0.552755	11.23	7.12609	21.3282	0.420844	0.4445	19.8886	16	0.140305	2.42367	0	1	0	0.525177	Treated	On support	0.90037	0.921281	-2	0	0	1	0	0	0	0	0	0	0	0
777	2014	0.26723	-0.538678	11.3129	7.10743	21.3232	0.390611	0.3405	19.8929	17	0.160435	6.35325	0	1	0	0.528289	Treated	On support	0.90201	0.922091	-1	0	0	0	1	0	0	0	0	0	0	0
777	2015	0.315757	-0.172669	11.385	7.20638	21.3659	0.382072	0.3054	19.8273	18	0.154609	6.71092	1	1	0	0.526659	Treated	On support	0.901557	0.921654	0	0	0	0	0	1	0	0	0	0	0	0
777	2016	0.272093	-0.5246	11.4813	6.95368	21.3778	0.330283	0.3052	19.5092	19	0.126084	4.78962	1	1	1	0.522676	Treated	On support	0.898274	0.917178	1	0	0	0	0	0	1	0	0	0	0	0
777	2017	0.304771	-0.552755	11.582	7.0934	21.449	0.377156	0.3066	19.4326	20	0.057532	3.142	1	1	1	0.51366	Treated	On support	0.891216	0.91126	2	0	0	0	0	0	0	1	0	0	0	0
777	2018	0.257932	-0.510523	11.6542	7.02643	21.5367	0.398286	0.3073	19.3677	21	0.078108	2.1032	1	1	1	0.51548	Treated	On support	0.893334	0.912689	3	0	0	0	0	0	0	0	1	0	0	0
777	2019	0.21575	-0.454214	11.7249	7.04141	21.6065	0.391127	0.3071	19.2936	22	0.138079	2.32039	1	1	1	0.521469	Treated	On support	0.89736	0.917219	4	0	0	0	0	0	0	0	0	1	0	0
777	2020	0.26625	-0.411982	11.7055	7.05272	21.6267	0.374307	0.325	19.2137	23	0.056774	2.42484	1	1	1	0.513098	Treated	On support	0.89089	0.910719	5	0	0	0	0	0	0	0	0	0	1	0
777	2021	0.264584	-0.271209	11.828	6.98193	21.7986	0.432095	0.3352	19.1655	24	0.100297	2.49313	1	1	1	0.518314	Treated	On support	0.895476	0.915309	6	0	0	0	0	0	0	0	0	0	0	1
778	2011	3.87494	-0.454214	10.4332	9.96829	24.2111	0.589636	0.5339	22.7851	14	0.439991	0.974624	0	1	0	0.562918	Treated	On support	0.885156	0.950658	-4	1	0	0	0	0	0	0	0	0	0	0
778	2012	3.25481	-0.510523	10.5074	9.99347	24.4172	0.651748	0.5314	23.282	15	0.376994	0.971609	0	1	0	0.559526	Treated	On support	0.919049	0.935713	-3	0	1	0	0	0	0	0	0	0	0	0
778	2013	1.72472	-0.5246	10.569	10.3931	24.6579	0.662497	0.5771	23.5612	16	0.359961	0.965021	0	1	0	0.558216	Treated	On support	0.918168	0.931977	-2	0	0	1	0	0	0	0	0	0	0	0
778	2014	2.93349	-0.510523	10.5962	9.95299	24.6987	0.667699	0.4916	23.5476	17	0.315146	1.0903	0	1	0	0.555368	Treated	On support	0.916233	0.927637	-1	0	0	0	1	0	0	0	0	0	0	0
778	2015	3.29002	-0.496446	10.603	9.84182	24.6526	0.640095	0.4681	23.5315	18	0.254109	1.10489	0	1	0	0.549414	Treated	On support	0.920939	0.924727	0	0	0	0	0	1	0	0	0	0	0	0
778	2016	3.03258	-0.510523	10.6704	9.82211	24.6206	0.625549	0.4748	23.3919	19	0.220109	1.00783	0	1	1	0.545328	Treated	On support	0.915135	0.923623	1	0	0	0	0	0	1	0	0	0	0	0
778	2017	2.61701	-0.454214	10.723	9.64995	24.6158	0.579449	0.4468	23.5052	20	0.239677	1.00394	0	1	1	0.548656	Treated	On support	0.921917	0.924246	2	0	0	0	0	0	0	1	0	0	0	0
778	2018	2.36853	-0.36975	10.7742	9.66833	24.6714	0.581242	0.4772	23.5077	21	0.192755	0.914591	0	1	1	0.544337	Treated	On support	0.91437	0.923507	3	0	0	0	0	0	0	0	1	0	0	0
778	2019	2.09944	-0.271209	10.7439	9.67978	24.6265	0.548986	0.4772	23.526	22	0.204012	0.886761	0	1	1	0.545411	Treated	On support	0.916197	0.923596	4	0	0	0	0	0	0	0	0	1	0	0
778	2020	2.23387	-0.116359	10.7906	9.6701	24.6971	0.545879	0.47	23.5745	23	0.162368	0.826725	0	1	1	0.541622	Treated	On support	0.912173	0.923287	5	0	0	0	0	0	0	0	0	0	1	0
778	2021	1.98368	-0.257132	10.8999	9.6531	24.7007	0.506583	0.4698	23.6041	24	0.261191	0.834803	0	1	1	0.551964	Treated	On support	0.92022	0.925233	6	0	0	0	0	0	0	0	0	0	0	1
782	2009	3.16931	-0.552755	10.6254	7.82285	21.4131	0.558157	0.2957	20.7421	17	0.255675	1.8244	0	0	0	0.534875	Untreated	On support	1.13647	1.22537	-4	1	0	0	0	0	0	0	0	0	0	0
782	2010	3.45976	-0.566832	10.7085	8.15794	21.6089	0.602127	0.2701	20.6421	18	0.416855	1.63487	0	0	0	0.54875	Untreated	On support	1.16526	1.23213	-4	1	0	0	0	0	0	0	0	0	0	0
782	2011	1.38055	-0.566832	10.8358	8.16622	21.5835	0.543669	0.2558	20.6041	19	0.41406	1.23677	0	0	0	0.547857	Untreated	On support	1.16272	1.23057	-4	1	0	0	0	0	0	0	0	0	0	0
782	2012	0.927333	-0.594987	10.8985	7.91717	21.467	0.480951	0.2562	20.5459	20	0.476727	1.15197	0	0	0	0.555085	Untreated	On support	1.16144	1.23855	-3	0	1	0	0	0	0	0	0	0	0	0
782	2013	0.592786	-0.594987	10.9825	8.20849	21.6857	0.584809	0.2656	20.5824	21	0.399622	1.1607	0	0	0	0.546357	Untreated	On support	1.16203	1.22997	-2	0	0	1	0	0	0	0	0	0	0	0
782	2014	0.634345	-0.566832	11.0583	8.09377	21.6568	0.496837	0.4078	20.4458	22	0.28185	1.82654	0	0	0	0.536724	Untreated	On support	1.14007	1.22648	-1	0	0	0	1	0	0	0	0	0	0	0
782	2015	0.579805	-0.580909	11.1199	8.09407	21.5551	0.433064	0.3965	20.7292	23	0.270369	3.22093	0	0	0	0.537497	Untreated	On support	1.14007	1.22648	0	0	0	0	0	1	0	0	0	0	0	0
782	2016	0.339995	-0.566832	11.212	8.04431	21.6572	0.524044	0.3937	20.6792	24	0.232235	2.24342	0	0	1	0.533211	Untreated	On support	1.13397	1.22503	1	0	0	0	0	0	1	0	0	0	0	0
782	2017	0.398433	-0.566832	11.3014	8.00269	21.692	0.530245	0.3997	20.6168	25	0.335071	1.93799	0	0	1	0.54356	Untreated	On support	1.15493	1.22998	2	0	0	0	0	0	0	1	0	0	0	0
782	2018	0.517776	-0.538678	11.3669	7.95928	21.7857	0.488762	0.3936	20.5344	26	0.325978	1.22662	0	0	1	0.542388	Untreated	On support	1.15156	1.22987	3	0	0	0	0	0	0	0	1	0	0	0
782	2019	0.441429	-0.552755	11.4529	7.93809	21.7029	0.450844	0.3681	20.4962	27	0.255905	1.12072	0	0	1	0.534639	Untreated	On support	1.13593	1.22545	4	0	0	0	0	0	0	0	0	1	0	0
782	2020	0.468923	-0.510523	11.3875	7.85205	21.7609	0.489752	0.3715	20.4155	28	0.155489	1.09226	0	0	1	0.524667	Untreated	On support	1.12326	1.21236	5	0	0	0	0	0	0	0	0	0	1	0
782	2021	0.467622	-0.5246	11.4956	7.814	21.8718	0.528948	0.3396	20.3071	29	0.224347	1.52708	0	0	1	0.531434	Untreated	On support	1.13193	1.2245	6	0	0	0	0	0	0	0	0	0	0	1
786	2010	4.13778	-0.411982	11.2099	8.20166	22.7189	0.562323	0.612	21.9111	13	0.11151	1.72082	0	0	0	0.532416	Untreated	On support	1.13307	1.22475	-4	1	0	0	0	0	0	0	0	0	0	0
786	2012	1.17889	-0.299364	11.3791	9.37093	22.9659	0.526314	0.5936	22.3253	15	0.139286	1.59431	0	0	0	0.530925	Untreated	On support	1.13193	1.2245	-3	0	1	0	0	0	0	0	0	0	0	0
786	2013	0.542438	-0.5246	11.4579	9.33741	23.0831	0.487038	0.5976	22.4517	16	0.128228	1.43753	0	0	0	0.531105	Untreated	On support	1.13193	1.2245	-2	0	0	1	0	0	0	0	0	0	0	0
786	2014	0.946177	-0.552755	11.5129	9.35816	23.3165	0.362489	0.5388	22.4924	17	0.135148	1.56859	0	0	0	0.532253	Untreated	On support	1.13307	1.22475	-1	0	0	0	1	0	0	0	0	0	0	0
786	2015	1.48967	-0.5246	11.5759	9.27753	23.3337	0.319232	0.5055	22.5978	18	0.100503	1.54178	0	0	0	0.529483	Untreated	On support	1.12925	1.21434	0	0	0	0	0	1	0	0	0	0	0	0
786	2016	1.57565	-0.482368	11.6801	9.23815	23.387	0.270822	0.5652	22.6406	19	0.102686	1.42628	0	0	1	0.531159	Untreated	On support	1.13193	1.2245	1	0	0	0	0	0	1	0	0	0	0	0
786	2017	1.67203	-0.482368	11.7675	9.2511	23.5027	0.224386	0.5512	22.7152	20	0.121695	2.36158	0	0	1	0.534234	Untreated	On support	1.1349	1.22488	2	0	0	0	0	0	0	1	0	0	0	0
786	2018	1.5819	-0.440137	11.8509	9.27087	23.6085	0.193719	0.5652	22.7501	21	0.152668	1.41167	0	0	1	0.537497	Untreated	On support	1.14007	1.22648	3	0	0	0	0	0	0	0	1	0	0	0
786	2019	1.82781	-0.397905	12.009	9.35245	23.7896	0.322458	0.5869	22.9266	22	0.133976	2.32576	0	0	1	0.537142	Untreated	On support	1.14007	1.22648	4	0	0	0	0	0	0	0	0	1	0	0
786	2020	2.5043	-0.397905	12.013	9.47009	23.8551	0.238294	0.5752	23.1056	23	0.096814	3.19113	0	0	1	0.534343	Untreated	On support	1.1349	1.22488	5	0	0	0	0	0	0	0	0	0	1	0
786	2021	1.63201	-0.144514	12.1226	9.51709	24.0032	0.265219	0.5855	23.1947	24	0.174922	2.54321	0	0	1	0.542634	Untreated	On support	1.15273	1.22988	6	0	0	0	0	0	0	0	0	0	0	1
788	2010	1.20912	-0.538678	10.2254	8.01797	21.4059	0.570731	0.6023	19.7793	17	0.160134	2.49517	0	1	0	0.523227	Treated	On support	0.898599	0.917352	-4	1	0	0	0	0	0	0	0	0	0	0
788	2011	0.525945	-0.426059	10.4487	8.07993	21.7334	0.621211	0.5905	19.7501	18	0.136699	1.92973	0	1	0	0.520804	Treated	On support	0.89707	0.91662	-4	1	0	0	0	0	0	0	0	0	0	0
788	2012	0.246995	-0.552755	10.5691	7.91571	22.0154	0.697721	0.5791	19.7852	19	0.147155	1.73571	0	1	0	0.523548	Treated	On support	0.898766	0.917344	-3	0	1	0	0	0	0	0	0	0	0	0
788	2013	0.168119	-0.510523	10.6741	7.97728	22.1652	0.721491	0.5316	21.09	20	0.144999	2.44068	0	1	0	0.530048	Treated	On support	0.903311	0.921857	-2	0	0	1	0	0	0	0	0	0	0	0
788	2014	0.2554	-0.580909	10.7758	7.97419	22.2519	0.75428	0.4755	21.3077	21	0.125919	2.46336	0	1	0	0.528771	Treated	On support	0.902254	0.922028	-1	0	0	0	1	0	0	0	0	0	0	0
788	2015	0.229981	-0.538678	10.8652	6.77537	21.8623	0.638146	0.4527	18.7805	22	0.100499	3.35636	0	1	0	0.519323	Treated	On support	0.896123	0.916143	0	0	0	0	0	1	0	0	0	0	0	0
788	2016	0.205671	-0.538678	10.9768	6.71538	21.4371	0.442488	0.4784	18.9209	23	0.138297	4.36615	0	1	1	0.524215	Treated	On support	0.899453	0.918404	1	0	0	0	0	0	1	0	0	0	0	0
788	2017	0.276084	-0.510523	11.0579	6.73459	21.4537	0.435803	0.4756	18.8679	24	0.233616	2.81548	0	1	1	0.532659	Treated	On support	0.906077	0.922148	2	0	0	0	0	0	0	1	0	0	0	0
788	2018	0.233277	-0.496446	11.0964	6.69084	21.4853	0.43586	0.4464	18.8174	25	0.24556	1.88783	0	1	1	0.53307	Treated	On support	0.906077	0.922148	3	0	0	0	0	0	0	0	1	0	0	0
788	2019	0.221197	-0.5246	11.2362	6.73459	21.6235	0.493412	0.4459	18.8583	26	0.224842	2.10677	0	1	1	0.531361	Treated	On support	0.905096	0.922167	4	0	0	0	0	0	0	0	0	1	0	0
788	2020	0.233276	-0.510523	11.2666	6.66823	21.5589	0.44	0.4323	18.7564	27	0.154338	2.02675	0	1	1	0.523747	Treated	On support	0.899105	0.917432	5	0	0	0	0	0	0	0	0	0	1	0
788	2021	0.24635	-0.36975	11.3723	6.66313	21.6559	0.474827	0.4259	18.6462	28	0.220857	2.08129	0	1	1	0.530148	Treated	On support	0.903592	0.921773	6	0	0	0	0	0	0	0	0	0	0	1
790	2009	0.778667	-0.552755	9.76071	6.95845	20.383	0.434457	0.3539	19.1973	21	0.100802	2.45262	0	0	0	0.514226	Untreated	On support	1.10511	1.16272	-4	1	0	0	0	0	0	0	0	0	0	0
790	2011	0.327485	-0.5246	10.171	6.89366	20.5751	0.428828	0.262	18.9537	23	0.135397	3.9411	0	0	0	0.517154	Untreated	On support	1.11101	1.20065	-4	1	0	0	0	0	0	0	0	0	0	0
790	2012	0.212833	-0.580909	10.2958	6.77537	20.631	0.401343	0.2677	18.8957	24	0.156754	3.04655	0	0	0	0.519551	Untreated	On support	1.11495	1.20624	-3	0	1	0	0	0	0	0	0	0	0	0
790	2013	0.155587	-0.566832	10.3926	6.90375	20.735	0.421391	0.2592	18.844	25	0.15372	3.85681	0	0	0	0.518839	Untreated	On support	1.11392	1.20571	-2	0	0	1	0	0	0	0	0	0	0	0
790	2014	0.206016	-0.566832	10.4668	7.01481	20.7839	0.404916	0.2359	19.2484	26	0.101817	3.88498	0	0	0	0.514924	Untreated	On support	1.10711	1.17434	-1	0	0	0	1	0	0	0	0	0	0	0
790	2015	0.261833	-0.5246	10.5126	6.7178	20.6462	0.369928	0.2305	19.5355	27	0.095316	7.99881	0	0	0	0.519468	Untreated	On support	1.1148	1.20617	0	0	0	0	0	1	0	0	0	0	0	0
790	2016	0.263292	-0.5246	10.5967	6.67077	20.8104	0.38971	0.2868	19.4967	28	0.09511	5.58753	0	0	1	0.519386	Untreated	On support	1.11465	1.20616	1	0	0	0	0	0	1	0	0	0	0	0
790	2017	0.27888	-0.538678	10.7066	6.65673	21.0055	0.367401	0.319	19.2932	29	0.099031	2.75737	0	0	1	0.518301	Untreated	On support	1.11307	1.20593	2	0	0	0	0	0	0	1	0	0	0	0
790	2018	0.208945	-0.538678	10.7972	6.55393	20.804	0.229271	0.2677	19.0461	30	0.100052	2.3264	0	0	1	0.516459	Untreated	On support	1.10995	1.19406	3	0	0	0	0	0	0	0	1	0	0	0
790	2019	0.188522	-0.538678	10.9291	6.54822	20.853	0.226426	0.2677	18.9854	31	0.1427	2.67728	0	0	1	0.520881	Untreated	On support	1.11758	1.21073	4	0	0	0	0	0	0	0	0	1	0	0
790	2020	0.236511	-0.566832	10.9704	6.56103	20.8543	0.199611	0.2659	18.9583	32	0.117618	2.57852	0	0	1	0.518093	Untreated	On support	1.11237	1.20211	5	0	0	0	0	0	0	0	0	0	1	0
790	2021	0.295094	-0.397905	11.0717	6.47235	20.9912	0.25063	0.2213	18.8825	33	0.126093	3.26053	0	0	1	0.519239	Untreated	On support	1.11465	1.20616	6	0	0	0	0	0	0	0	0	0	0	1
792	2013	0.495385	-0.088205	10.5153	9.7515	24.7086	0.665331	0.6611	23.2222	16	0.034963	1.05802	0	0	0	0.528734	Untreated	On support	1.12771	1.21462	-2	0	0	1	0	0	0	0	0	0	0	0
792	2014	0.624277	-0.0600504	10.5884	9.81788	24.9413	0.716052	0.6535	23.6534	17	0.038356	1.15144	0	0	0	0.531552	Untreated	On support	1.13268	1.22479	-1	0	0	0	1	0	0	0	0	0	0	0
792	2015	0.758698	0.0384905	10.6275	9.7974	25.1142	0.696674	0.5862	24.0389	18	0.024034	1.24256	1	0	0	0.53204	Untreated	On support	1.13307	1.22475	0	0	0	0	0	1	0	0	0	0	0	0
792	2016	0.750355	0.221495	10.6812	9.77144	25.1415	0.682063	0.5862	24.3236	19	0.027217	1.092	1	0	1	0.534053	Untreated	On support	1.1349	1.22488	1	0	0	0	0	0	1	0	0	0	0	0
792	2017	1.05009	0.404499	10.693	9.76652	25.1351	0.730204	0.5715	24.6867	20	0.020134	1.19782	1	0	1	0.535014	Untreated	On support	1.13647	1.22537	2	0	0	0	0	0	0	1	0	0	0	0
792	2018	1.6587	0.629736	10.7725	9.74067	25.0407	0.749489	0.5715	24.6716	21	0.033724	1.00868	1	0	1	0.536009	Untreated	On support	1.13757	1.22526	3	0	0	0	0	0	0	0	1	0	0	0
792	2019	1.49219	0.939436	10.7992	9.6713	23.8382	2.29013	0.5694	22.6982	22	0.056376	3.3868	1	0	1	0.522287	Untreated	On support	1.11959	1.21172	4	0	0	0	0	0	0	0	0	1	0	0
792	2020	1.12767	0.0947995	10.836	8.75416	23.7245	0.738153	0.4564	22.6941	23	0.159497	5.76493	1	0	1	0.541238	Untreated	On support	1.14736	1.23007	5	0	0	0	0	0	0	0	0	0	1	0
792	2021	1.12951	0.0947995	10.9402	8.72534	23.9528	0.538919	0.4227	22.7621	24	0.141401	8.14306	1	0	1	0.542033	Untreated	On support	1.15043	1.22993	6	0	0	0	0	0	0	0	0	0	0	1
793	2015	0.365228	1.58699	10.6169	9.20844	23.2729	0.263074	0.2188	20.9039	23	0.070637	2.38219	1	1	0	0.514619	Treated	On support	0.89232	0.912041	0	0	0	0	0	1	0	0	0	0	0	0
793	2016	0.432662	1.34768	10.6998	8.79376	23.3167	0.255733	0.2041	20.9392	24	0.059226	1.86827	1	1	1	0.515836	Treated	On support	0.893794	0.913507	1	0	0	0	0	0	1	0	0	0	0	0
793	2017	0.343708	1.24914	10.7879	8.55275	23.4853	0.360029	0.2712	20.2376	25	0.055555	1.58524	1	1	1	0.514257	Treated	On support	0.891987	0.911779	2	0	0	0	0	0	0	1	0	0	0	0
793	2018	0.348167	0.995745	10.8581	8.56541	23.2809	0.575683	0.2637	20.1818	26	0.045547	1.03396	1	1	1	0.511301	Treated	On support	0.887784	0.908146	3	0	0	0	0	0	0	0	1	0	0	0
793	2019	0.28978	0.65789	10.9421	8.27741	23.2785	0.51905	0.2637	20.3756	27	0.06744	1.04072	1	1	1	0.516422	Treated	On support	0.89426	0.914118	4	0	0	0	0	0	0	0	0	1	0	0
793	2020	0.21782	0.460809	10.9175	6.48004	22.9403	0.621192	0.2529	19.4785	28	0.057283	1.17278	1	1	1	0.520148	Treated	On support	0.896791	0.916622	5	0	0	0	0	0	0	0	0	0	1	0
793	2021	0.201836	0.207418	11.062	6.47543	22.5917	0.492454	0.2529	19.4279	29	0.032014	1.39164	1	1	1	0.5166	Treated	On support	0.894378	0.914233	6	0	0	0	0	0	0	0	0	0	0	1
795	2014	0.166591	-0.341596	10.4651	7.57353	21.325	0.572082	0.4205	19.4967	17	0.091401	2.12865	0	1	0	0.514596	Treated	On support	0.89232	0.912041	-1	0	0	0	1	0	0	0	0	0	0	0
795	2015	0.338194	-0.327518	10.4608	7.83082	21.3792	0.382267	0.4915	20.0295	18	0.08964	3.15335	1	1	0	0.517773	Treated	On support	0.895349	0.915295	0	0	0	0	0	1	0	0	0	0	0	0
795	2016	0.494501	-0.102282	10.4782	8.07683	21.6495	0.20797	0.538	20.2242	19	0.13691	2.18038	1	1	1	0.523448	Treated	On support	0.898599	0.917352	1	0	0	0	0	0	1	0	0	0	0	0
795	2017	0.59086	-0.200823	10.6469	8.133	21.6884	0.199601	0.538	20.2231	20	0.131651	2.13562	1	1	1	0.522688	Treated	On support	0.898274	0.917178	2	0	0	0	0	0	0	1	0	0	0	0
795	2018	0.490127	-0.243055	10.7217	8.03398	21.7725	0.222516	0.538	20.2194	21	0.147855	1.50029	1	1	1	0.524782	Treated	On support	0.899999	0.920058	3	0	0	0	0	0	0	0	1	0	0	0
795	2019	0.495229	-0.144514	10.7304	8.12445	21.9609	0.309282	0.5202	20.2452	22	0.17488	2.30896	1	1	1	0.527771	Treated	On support	0.90201	0.922091	4	0	0	0	0	0	0	0	0	1	0	0
795	2020	0.524272	-0.130437	10.8303	8.27129	22.096	0.3901	0.5116	20.3613	23	0.124171	1.95963	1	1	1	0.522292	Treated	On support	0.898274	0.917178	5	0	0	0	0	0	0	0	0	0	1	0
795	2021	0.574657	0.137031	11.6354	8.35208	22.2224	0.436169	0.5071	20.3302	24	0.177113	2.59766	1	1	1	0.527639	Treated	On support	0.90178	0.921754	6	0	0	0	0	0	0	0	0	0	0	1
800	2009	5.9271	-0.355673	10.1885	8.90802	23.3918	0.462909	0.6338	21.46	12	0.442788	3.08167	0	0	0	0.562725	Untreated	On support	1.12132	1.27667	-4	1	0	0	0	0	0	0	0	0	0	0
800	2010	9.68213	-0.383828	10.3609	8.96648	23.5954	0.506759	0.5986	21.7755	13	0.547831	1.85254	0	0	0	0.573946	Untreated	On support	0.776086	1.73911	-4	1	0	0	0	0	0	0	0	0	0	0
800	2012	1.24543	-0.510523	10.6786	8.91731	23.5154	0.53414	0.571	21.9408	15	0.376373	1.31578	0	0	0	0.55695	Untreated	On support	1.16252	1.24265	-3	0	1	0	0	0	0	0	0	0	0	0
800	2014	1.50326	-0.538678	10.823	8.86319	23.7637	0.584147	0.5737	22.505	17	0.391532	1.66122	0	0	0	0.562657	Untreated	On support	1.12201	1.27606	-1	0	0	0	1	0	0	0	0	0	0	0
800	2015	1.52154	-0.440137	10.8413	8.92052	23.6158	0.515193	0.5872	22.4244	18	0.388995	1.86064	0	0	0	0.561597	Untreated	On support	1.13636	1.26614	0	0	0	0	0	1	0	0	0	0	0	0
800	2016	1.45395	-0.426059	10.8943	8.96699	23.6703	0.597165	0.582	22.2989	19	0.248099	1.45617	0	0	1	0.546173	Untreated	On support	1.16203	1.22997	1	0	0	0	0	0	1	0	0	0	0	0
800	2017	1.24404	-0.510523	10.9121	8.85752	23.6405	0.568809	0.584	22.1617	20	0.403946	1.44996	0	0	1	0.5618	Untreated	On support	1.13394	1.26804	2	0	0	0	0	0	0	1	0	0	0	0
800	2018	1.42051	-0.355673	10.9261	8.83506	23.6479	0.563353	0.5913	22.1816	21	0.42211	1.12294	0	0	1	0.563807	Untreated	On support	1.10151	1.29064	3	0	0	0	0	0	0	0	1	0	0	0
800	2019	1.73104	-0.0600504	10.6799	8.83797	23.7016	0.587124	0.6133	22.2099	22	0.260996	1.35796	0	0	1	0.548258	Untreated	On support	1.16396	1.23177	4	0	0	0	0	0	0	0	0	1	0	0
800	2020	4.80371	-0.299364	10.8356	9.95594	24.8859	0.617661	0.8608	22.7974	23	0.378733	1.0756	0	0	1	0.563281	Untreated	On support	1.11239	1.28274	5	0	0	0	0	0	0	0	0	0	1	0
800	2021	3.88635	-0.257132	10.9232	9.93712	24.9684	0.623853	0.8507	22.9452	24	0.513346	1.09404	0	0	1	0.577739	Untreated	On support	0.659017	2.09028	6	0	0	0	0	0	0	0	0	0	0	1
801	2010	4.15758	-0.172669	9.96091	8.74815	21.5722	0.650275	0.7096	19.4253	17	0.522645	1.68068	0	1	0	0.554973	Treated	On support	0.917078	0.92744	-4	1	0	0	0	0	0	0	0	0	0	0
801	2011	0.789816	-0.257132	10.171	8.19836	21.47	0.588181	0.6522	19.2114	18	0.276682	1.59359	0	1	0	0.531297	Treated	On support	0.905096	0.922167	-4	1	0	0	0	0	0	0	0	0	0	0
801	2012	0.910708	-0.0459731	10.2958	8.32555	21.7659	0.506198	0.6566	19.2023	19	0.22416	1.40067	0	1	0	0.526247	Treated	On support	0.901557	0.921654	-3	0	1	0	0	0	0	0	0	0	0	0
801	2013	0.61126	-0.116359	10.3926	8.10621	21.883	0.539606	0.6168	19.236	20	0.183265	2.11283	0	1	0	0.523793	Treated	On support	0.899105	0.917432	-2	0	0	1	0	0	0	0	0	0	0	0
801	2014	0.935994	0.50304	10.4668	8.24827	21.8185	0.482847	0.6382	19.173	21	0.151385	3.11468	0	1	0	0.520118	Treated	On support	0.896791	0.916622	-1	0	0	0	1	0	0	0	0	0	0	0
801	2015	1.56766	1.22098	10.5126	8.545	22.283	0.517891	0.5705	19.8226	22	0.0988	3.55615	1	1	0	0.517214	Treated	On support	0.894737	0.914772	0	0	0	0	0	1	0	0	0	0	0	0
801	2016	1.59087	1.15059	10.5967	8.50431	22.3542	0.532696	0.54	19.8007	23	0.182735	2.66094	1	1	1	0.525182	Treated	On support	0.90037	0.921281	1	0	0	0	0	0	1	0	0	0	0	0
801	2017	1.50786	1.54476	10.7066	8.47512	22.3318	0.526438	0.5306	19.7371	24	0.139704	1.69757	1	1	1	0.519919	Treated	On support	0.896791	0.916622	2	0	0	0	0	0	0	1	0	0	0	0
801	2018	1.60906	1.57291	10.7972	8.42814	22.412	0.550798	0.5284	19.6582	25	0.141486	1.36906	1	1	1	0.519963	Treated	On support	0.896791	0.916622	3	0	0	0	0	0	0	0	1	0	0	0
801	2019	1.51668	1.27729	10.9291	8.3777	22.4216	0.554058	0.5265	19.6088	26	0.124878	1.56474	1	1	1	0.518429	Treated	On support	0.895476	0.915309	4	0	0	0	0	0	0	0	0	1	0	0
801	2020	1.18467	0.756431	10.9704	7.9899	22.3377	0.44197	0.5261	19.4253	27	0.115754	1.70187	1	1	1	0.518931	Treated	On support	0.895732	0.915263	5	0	0	0	0	0	0	0	0	0	1	0
801	2021	1.06363	0.756431	11.0717	8.14816	22.4243	0.462158	0.5268	19.5269	28	0.150341	2.25227	1	1	1	0.522588	Treated	On support	0.898274	0.917178	6	0	0	0	0	0	0	0	0	0	0	1
807	2008	3.16366	-0.552755	9.44042	8.20495	22.7293	0.535202	0.5137	21.9241	10	0.204309	1.08816	0	0	0	0.540338	Untreated	On support	1.14654	1.22991	-4	1	0	0	0	0	0	0	0	0	0	0
807	2011	1.07805	-0.496446	9.86605	8.28728	23.4231	0.66536	0.5076	22.0693	13	0.160319	1.16478	0	0	0	0.538096	Untreated	On support	1.14223	1.22948	-4	1	0	0	0	0	0	0	0	0	0	0
807	2012	0.677103	-0.552755	10.0076	8.2958	23.6581	0.734207	0.5143	22.7949	14	0.110034	1.16522	0	0	0	0.537462	Untreated	On support	1.14007	1.22648	-3	0	1	0	0	0	0	0	0	0	0	0
807	2013	0.545039	-0.496446	10.1394	8.24433	23.8573	0.764156	0.5449	23.2015	15	0.120527	0.992015	0	0	0	0.541852	Untreated	On support	1.15055	1.22982	-2	0	0	1	0	0	0	0	0	0	0	0
807	2014	0.938059	-0.411982	10.2133	9.13389	23.9181	0.807475	0.5536	23.3103	16	0.176539	1.1556	0	0	0	0.543037	Untreated	On support	1.15379	1.22997	-1	0	0	0	1	0	0	0	0	0	0	0
807	2015	1.12153	-0.510523	10.2683	9.07142	24.1002	0.773096	0.5595	23.5095	17	0.12289	1.19397	0	0	0	0.539798	Untreated	On support	1.14382	1.22964	0	0	0	0	0	1	0	0	0	0	0	0
807	2016	1.44155	-0.454214	10.3447	9.11976	24.1867	0.690959	0.51	23.5843	18	0.10585	1.15721	0	0	1	0.537978	Untreated	On support	1.14149	1.22645	1	0	0	0	0	0	1	0	0	0	0	0
807	2017	1.78055	-0.257132	10.4406	9.32242	24.3034	0.695278	0.4754	23.5929	19	0.149662	1.37906	0	0	1	0.541289	Untreated	On support	1.14736	1.23007	2	0	0	0	0	0	0	1	0	0	0	0
807	2018	1.69294	-0.285287	10.5223	9.43164	24.3482	0.754381	0.4688	23.7029	20	0.141703	1.02232	0	0	1	0.54013	Untreated	On support	1.14561	1.22967	3	0	0	0	0	0	0	0	1	0	0	0
807	2019	2.08247	-0.158591	10.7778	9.39266	24.4016	0.682323	0.4597	23.8456	21	0.131444	1.02086	0	0	1	0.540291	Untreated	On support	1.14561	1.22967	4	0	0	0	0	0	0	0	0	1	0	0
807	2020	2.12136	-0.271209	10.8585	9.41581	24.4373	0.664574	0.5437	24.0597	22	0.150385	1.19902	0	0	1	0.544532	Untreated	On support	1.15481	1.23006	5	0	0	0	0	0	0	0	0	0	1	0
807	2021	2.01841	-0.228978	10.9628	9.36409	24.3566	0.447359	0.4974	23.9513	23	0.244926	1.38231	0	0	1	0.553543	Untreated	On support	1.16565	1.23652	6	0	0	0	0	0	0	0	0	0	0	1
810	2010	1.42249	-0.566832	9.96091	8.08117	20.8676	0.481451	0.7109	20.1773	22	0.231966	2.00791	0	1	0	0.531799	Treated	On support	0.905096	0.922167	-4	1	0	0	0	0	0	0	0	0	0	0
810	2011	0.781363	-0.580909	10.171	8.00035	20.9873	0.504915	0.7115	20.1121	23	0.260131	1.66982	0	1	0	0.53496	Treated	On support	0.90769	0.922413	-4	1	0	0	0	0	0	0	0	0	0	0
810	2012	0.430546	-0.580909	10.2958	7.92407	20.8457	0.436865	0.7285	20.2776	24	0.210152	1.33174	0	1	0	0.530933	Treated	On support	0.904481	0.92192	-3	0	1	0	0	0	0	0	0	0	0	0
810	2013	0.41365	-0.538678	10.3926	7.8462	20.8112	0.405774	0.6998	20.2049	25	0.231291	1.96137	0	1	0	0.533109	Treated	On support	0.906077	0.922148	-2	0	0	1	0	0	0	0	0	0	0	0
810	2014	0.881163	2.17824	10.4668	7.90986	22.0868	0.48494	0.7662	17.4024	26	0.185402	1.40681	0	1	0	0.517869	Treated	On support	0.895349	0.915295	-1	0	0	0	1	0	0	0	0	0	0	0
810	2015	1.12048	2.64278	10.5126	8.06086	22.3851	0.553312	0.7301	17.7663	27	0.176478	1.55791	1	1	0	0.518411	Treated	On support	0.895476	0.915309	0	0	0	0	0	1	0	0	0	0	0	0
810	2016	1.24245	3.27626	10.5967	8.72534	22.6075	0.586625	0.7128	20.2939	28	0.258894	1.70901	1	1	1	0.536584	Treated	On support	0.908619	0.922383	1	0	0	0	0	0	1	0	0	0	0	0
810	2017	1.31337	4.27575	10.7066	8.69584	22.7484	0.635543	0.6935	20.3575	29	0.251553	1.55377	1	1	1	0.536369	Treated	On support	0.908619	0.922383	2	0	0	0	0	0	0	1	0	0	0	0
810	2018	1.46715	5.02184	10.7972	8.69182	22.8454	0.628159	0.679	20.3327	30	0.235095	1.31039	1	1	1	0.534603	Treated	On support	0.907258	0.922458	3	0	0	0	0	0	0	0	1	0	0	0
810	2019	1.45003	3.55781	10.9291	8.85936	23.0786	0.629257	0.6492	20.4779	31	0.236943	1.77282	1	1	1	0.53518	Treated	On support	0.90769	0.922413	4	0	0	0	0	0	0	0	0	1	0	0
810	2020	1.35696	3.62819	10.9704	8.80357	23.0506	0.57973	0.6427	20.4534	32	0.17394	1.39381	1	1	1	0.528712	Treated	On support	0.902254	0.922028	5	0	0	0	0	0	0	0	0	0	1	0
810	2021	1.37754	2.67094	11.0717	8.94037	23.1389	0.592888	0.6428	20.4294	33	0.217565	1.5118	1	1	1	0.532518	Treated	On support	0.906077	0.922148	6	0	0	0	0	0	0	0	0	0	0	1
811	2012	0.556787	-0.552755	10.8545	7.50879	21.5299	0.432979	0.5023	19.6264	24	0.162825	1.64649	0	0	0	0.524714	Untreated	On support	1.12326	1.21236	-3	0	1	0	0	0	0	0	0	0	0	0
811	2013	0.292672	-0.566832	10.9488	7.4725	21.6613	0.398078	0.5042	19.5381	25	0.151499	1.99334	0	0	0	0.524049	Untreated	On support	1.12162	1.21228	-2	0	0	1	0	0	0	0	0	0	0	0
811	2014	0.385164	-0.538678	11.0166	7.48212	21.7937	0.412951	0.4845	19.5109	26	0.130117	1.97199	0	0	0	0.521807	Untreated	On support	1.1189	1.21164	-1	0	0	0	1	0	0	0	0	0	0	0
811	2015	0.565818	-0.5246	11.0693	7.32317	22.2086	0.528854	0.499	20.2242	27	0.127009	1.95064	0	0	0	0.527493	Untreated	On support	1.12603	1.21402	0	0	0	0	0	1	0	0	0	0	0	0
811	2016	0.483335	-0.440137	11.138	7.21524	22.3865	0.545409	0.5163	20.3497	28	0.13177	1.72458	0	0	1	0.529934	Untreated	On support	1.12957	1.21423	1	0	0	0	0	0	1	0	0	0	0	0
811	2017	0.503721	-0.5246	11.1956	7.23273	22.4387	0.48694	0.5008	20.35	29	0.129177	1.38222	0	0	1	0.529473	Untreated	On support	1.12893	1.21439	2	0	0	0	0	0	0	1	0	0	0	0
811	2018	0.440811	-0.510523	11.242	7.19893	22.5235	0.509518	0.4912	20.3702	30	0.117556	1.06749	0	0	1	0.528529	Untreated	On support	1.12742	1.2141	3	0	0	0	0	0	0	0	1	0	0	0
811	2019	0.429456	-0.383828	11.1655	7.23201	22.7291	0.465657	0.486	20.4316	31	0.134958	1.16912	0	0	1	0.531183	Untreated	On support	1.13193	1.2245	4	0	0	0	0	0	0	0	0	1	0	0
811	2020	0.514133	-0.313441	11.1865	7.24637	22.8257	0.452985	0.4393	20.6593	32	0.090133	1.24928	0	0	1	0.527527	Untreated	On support	1.12603	1.21402	5	0	0	0	0	0	0	0	0	0	1	0
811	2021	0.493329	-0.440137	11.3111	7.27656	23.0121	0.497587	0.4559	20.8039	33	0.133766	1.66126	0	0	1	0.533498	Untreated	On support	1.13397	1.22503	6	0	0	0	0	0	0	0	0	0	0	1
813	2015	0.174673	-0.271209	10.5975	7.04229	21.4024	0.303912	0.684	20.3787	20	0.064564	1.9839	1	0	0	0.523926	Untreated	On support	1.12143	1.21227	0	0	0	0	0	1	0	0	0	0	0	0
813	2016	0.307896	-0.580909	10.6106	6.60394	22.0911	0.044659	0.7183	19.0353	21	0.036299	2.19132	1	0	1	0.520036	Untreated	On support	1.11586	1.20883	1	0	0	0	0	0	1	0	0	0	0	0
813	2017	0.322208	-0.566832	10.7131	6.70686	22.3601	0.115503	0.7008	19.9232	22	0.085103	2.39874	1	0	1	0.529669	Untreated	On support	1.12925	1.21434	2	0	0	0	0	0	0	1	0	0	0	0
813	2018	0.286948	-0.552755	10.8092	6.80239	22.5019	0.108104	0.6805	20.1338	23	0.145723	2.24519	1	0	1	0.536482	Untreated	On support	1.13944	1.22641	3	0	0	0	0	0	0	0	1	0	0	0
813	2019	0.266467	-0.566832	10.9019	6.86693	22.5029	0.053334	0.6516	20.1383	24	0.083461	2.28647	1	0	1	0.529571	Untreated	On support	1.12925	1.21434	4	0	0	0	0	0	0	0	0	1	0	0
813	2020	0.27355	-0.496446	10.8892	7.03174	22.5795	0.069751	0.6019	20.0783	25	0.07596	1.61542	1	0	1	0.526687	Untreated	On support	1.12504	1.21337	5	0	0	0	0	0	0	0	0	0	1	0
813	2021	0.265245	-0.440137	11.0304	6.97821	22.4773	0.053314	0.6244	20.0568	26	0.032721	1.626	1	0	1	0.522499	Untreated	On support	1.11994	1.21156	6	0	0	0	0	0	0	0	0	0	0	1
815	2010	0.82042	-0.426059	10.1984	8.29605	22.0751	0.779438	0.2894	21.0683	12	0.067078	1.27515	0	0	0	0.515847	Untreated	On support	1.10839	1.17903	-4	1	0	0	0	0	0	0	0	0	0	0
815	2011	0.284317	-0.496446	10.4056	8.08117	22.0856	0.830511	0.2902	21.0129	13	0.085786	1.22793	0	0	0	0.518667	Untreated	On support	1.11349	1.20575	-4	1	0	0	0	0	0	0	0	0	0	0
815	2012	0.179344	-0.566832	10.5022	7.90433	21.8658	0.78081	0.2902	20.8321	14	0.064835	1.34196	0	0	0	0.516104	Untreated	On support	1.10903	1.18673	-3	0	1	0	0	0	0	0	0	0	0	0
815	2013	0.111365	-0.566832	10.5869	7.85903	21.6284	0.819634	0.2929	20.6948	15	0.04661	1.45599	0	0	0	0.513029	Untreated	On support	1.1024	1.15158	-2	0	0	1	0	0	0	0	0	0	0	0
815	2014	0.108506	-0.299364	10.6415	7.53476	21.1327	1.11232	0.3091	20.1502	16	0.064952	2.78254	0	0	0	0.512669	Untreated	On support	1.10131	1.14969	-1	0	0	0	1	0	0	0	0	0	0	0
815	2015	0.154342	-0.285287	10.6875	7.19143	21.0647	0.975222	0.3227	20.091	17	0.098915	2.86885	1	0	0	0.518205	Untreated	On support	1.11307	1.20593	0	0	0	0	0	1	0	0	0	0	0	0
815	2016	0.220247	0.376345	10.762	7.05876	21.7757	0.303169	0.5155	20.4842	18	0.08038	2.95516	1	0	1	0.525585	Untreated	On support	1.12433	1.21347	1	0	0	0	0	0	1	0	0	0	0	0
815	2017	0.17834	0.96759	10.835	7.03615	21.7521	0.277529	0.5155	20.4394	19	0.061808	2.38067	1	0	1	0.523251	Untreated	On support	1.12105	1.21151	2	0	0	0	0	0	0	1	0	0	0	0
815	2018	0.137503	0.981667	10.8985	7.03351	21.8548	0.333628	0.5155	20.534	20	0.087467	1.38605	1	0	1	0.526023	Untreated	On support	1.12433	1.21347	3	0	0	0	0	0	0	0	1	0	0	0
815	2019	0.164189	0.460809	10.9008	7.07496	21.9138	0.356077	0.5114	20.7682	21	0.066596	1.78719	1	0	1	0.525202	Untreated	On support	1.12389	1.21342	4	0	0	0	0	0	0	0	0	1	0	0
815	2020	0.214299	0.249649	10.9065	7.05012	21.8719	0.313294	0.4858	20.715	22	0.06405	1.49263	1	0	1	0.524272	Untreated	On support	1.12203	1.2121	5	0	0	0	0	0	0	0	0	0	1	0
815	2021	0.254661	0.671968	11.0437	7.03439	21.8582	0.309574	0.4531	20.6223	23	0.090335	1.81136	1	0	1	0.526271	Untreated	On support	1.1248	1.21343	6	0	0	0	0	0	0	0	0	0	0	1
816	2013	0.163483	-0.552755	11.23	8.64277	22.4144	0.612906	0.306	20.2402	16	0.153448	1.49187	0	1	0	0.519999	Treated	On support	0.896791	0.916622	-2	0	0	1	0	0	0	0	0	0	0	0
816	2014	0.263245	0.334113	11.3129	8.51639	22.688	0.479443	0.5136	20.856	17	0.101648	1.51785	0	1	0	0.522648	Treated	On support	0.898274	0.917178	-1	0	0	0	1	0	0	0	0	0	0	0
816	2015	0.335807	0.418577	11.385	8.2255	22.6143	0.432806	0.3081	20.9139	18	0.07401	1.93508	1	1	0	0.519333	Treated	On support	0.896123	0.916143	0	0	0	0	0	1	0	0	0	0	0	0
816	2016	0.402107	0.0244132	11.4813	8.08425	22.591	0.425401	0.3218	20.9631	19	0.073859	1.62872	1	1	1	0.520377	Treated	On support	0.896928	0.916605	1	0	0	0	0	0	1	0	0	0	0	0
816	2017	0.372191	-0.0741277	11.582	7.98446	22.5423	0.44567	0.3323	20.9221	20	0.077274	1.17356	1	1	1	0.520786	Treated	On support	0.89707	0.91662	2	0	0	0	0	0	0	1	0	0	0	0
816	2018	0.248039	-0.285287	11.6542	7.75662	22.4412	0.388959	0.2757	20.7557	21	0.066308	1.38623	1	1	1	0.519353	Treated	On support	0.896123	0.916143	3	0	0	0	0	0	0	0	1	0	0	0
816	2019	0.188089	-0.285287	11.7249	7.55538	22.0666	0.384459	0.2801	20.3205	22	0.064336	1.5989	1	1	1	0.517032	Treated	On support	0.894616	0.914379	4	0	0	0	0	0	0	0	0	1	0	0
816	2020	0.242615	-0.383828	11.7055	7.47193	22.0288	0.340061	0.269	20.3424	23	0.063355	1.81156	1	1	1	0.517504	Treated	On support	0.894981	0.914725	5	0	0	0	0	0	0	0	0	0	1	0
816	2021	0.226284	-0.243055	11.828	7.29845	22.0805	0.349025	0.2751	20.3964	24	0.140898	1.80776	1	1	1	0.526955	Treated	On support	0.901557	0.921654	6	0	0	0	0	0	0	0	0	0	0	1
818	2012	0.218117	-0.594987	10.9446	8.67009	21.722	0.250585	0.4253	20.9756	15	0.24502	1.12162	0	0	0	0.532879	Untreated	On support	1.13307	1.22475	-3	0	1	0	0	0	0	0	0	0	0	0
818	2013	0.201523	-0.580909	11.0348	8.59933	21.739	0.295687	0.4339	20.9591	16	0.20931	0.996967	0	0	0	0.529591	Untreated	On support	1.12925	1.21434	-2	0	0	1	0	0	0	0	0	0	0	0
818	2014	0.227648	-0.566832	11.0852	8.55699	21.7049	0.238306	0.4376	21.1044	17	0.236468	1.33903	0	0	0	0.533625	Untreated	On support	1.13443	1.22492	-1	0	0	0	1	0	0	0	0	0	0	0
818	2015	0.293229	-0.580909	11.0876	8.56408	21.6696	0.162803	0.4173	21.0676	18	0.235892	2.64384	0	0	0	0.533858	Untreated	On support	1.1349	1.22488	0	0	0	0	0	1	0	0	0	0	0	0
818	2016	0.292967	-0.580909	10.8355	8.51459	21.7037	0.129885	0.414	21.0626	19	0.20386	3.41127	0	0	1	0.531457	Untreated	On support	1.13268	1.22479	1	0	0	0	0	0	1	0	0	0	0	0
818	2017	0.349262	-0.510523	10.8879	8.48962	22.0589	0.314749	0.4255	21.0482	20	0.25403	2.6727	0	0	1	0.537108	Untreated	On support	1.14007	1.22648	2	0	0	0	0	0	0	1	0	0	0	0
818	2018	0.290722	-0.36975	10.9683	8.42552	22.1635	0.41607	0.3921	21.0039	21	0.223424	1.89832	0	0	1	0.533406	Untreated	On support	1.13397	1.22503	3	0	0	0	0	0	0	0	1	0	0	0
818	2019	0.370468	-0.411982	10.9542	8.34712	22.2162	0.380929	0.366	20.9416	22	0.232065	3.43019	0	0	1	0.535209	Untreated	On support	1.13701	1.22536	4	0	0	0	0	0	0	0	0	1	0	0
818	2020	0.48595	-0.0741277	10.9831	8.37263	22.2979	0.346245	0.3319	20.9097	23	0.184639	3.30118	0	0	1	0.529904	Untreated	On support	1.12957	1.21423	5	0	0	0	0	0	0	0	0	0	1	0
818	2021	0.631355	-0.341596	11.0825	8.22764	22.3816	0.294584	0.3487	20.9081	24	0.236265	5.08075	0	0	1	0.537624	Untreated	On support	1.14078	1.2264	6	0	0	0	0	0	0	0	0	0	0	1
819	2012	0.134452	-0.552755	10.4187	6.55536	20.3261	0.093104	0.4658	18.723	22	0.935233	3.81114	0	1	0	0.600636	Treated	On support	0.292146	1.95941	-3	0	1	0	0	0	0	0	0	0	0	0
819	2013	0.117371	-0.594987	10.5171	6.60394	20.4052	0.113279	0.457	18.6342	23	0.654463	5.36991	0	1	0	0.573106	Treated	On support	0.633151	1.1646	-2	0	0	1	0	0	0	0	0	0	0	0
819	2014	0.105668	-0.594987	10.6034	6.60665	20.4697	0.135365	0.4445	19.1787	24	0.450842	5.04616	0	1	0	0.555326	Treated	On support	0.916233	0.927637	-1	0	0	0	1	0	0	0	0	0	0	0
819	2015	0.166334	-0.580909	10.6632	6.5903	20.5234	0.132886	0.4133	19.1922	25	0.495152	11.4217	0	1	0	0.563301	Treated	On support	0.878754	0.95388	0	0	0	0	0	1	0	0	0	0	0	0
819	2016	0.146315	-0.566832	10.7447	6.56808	20.5337	0.138221	0.4039	19.0829	26	0.361025	8.32137	0	1	1	0.547522	Treated	On support	0.921565	0.923831	1	0	0	0	0	0	1	0	0	0	0	0
819	2017	0.172105	-0.538678	10.8109	6.53088	20.5248	0.163197	0.4095	18.9665	27	0.491726	4.31268	0	1	1	0.558045	Treated	On support	0.919212	0.931415	2	0	0	0	0	0	0	1	0	0	0	0
819	2018	0.132792	-0.440137	10.8771	6.49979	20.5751	0.121477	0.4	18.84	28	0.568346	2.9	0	1	1	0.564608	Treated	On support	0.863697	0.962579	3	0	0	0	0	0	0	0	1	0	0	0
819	2019	0.116333	-0.538678	10.9602	6.45205	20.6801	0.128416	0.3992	18.8394	29	0.390054	2.53783	0	1	1	0.547059	Treated	On support	0.920539	0.923772	4	0	0	0	0	0	0	0	0	1	0	0
819	2020	0.151661	-0.5246	11.0493	6.44572	20.7226	0.132037	0.3944	18.7141	30	0.300653	2.16453	0	1	1	0.537252	Treated	On support	0.909134	0.922338	5	0	0	0	0	0	0	0	0	0	1	0
819	2021	0.186845	-0.496446	11.1482	6.4599	20.8949	0.200164	0.4284	19.8584	31	0.311465	4.84405	0	1	1	0.546624	Treated	On support	0.919352	0.923798	6	0	0	0	0	0	0	0	0	0	0	1
821	2012	0.352996	-0.552755	10.5603	7.44892	21.1024	0.270842	0.3432	19.9032	19	0.076528	1.14512	0	0	0	0.514357	Untreated	On support	1.10548	1.16312	-3	0	1	0	0	0	0	0	0	0	0	0
821	2013	0.258165	-0.411982	10.6649	7.69939	21.3559	0.386469	0.3144	20.1688	20	0.108812	1.07965	0	0	0	0.517692	Untreated	On support	1.11209	1.20227	-2	0	0	1	0	0	0	0	0	0	0	0
821	2014	0.331137	-0.355673	10.761	7.67833	21.3856	0.394635	0.3242	20.1312	21	0.112284	2.12137	0	0	0	0.518773	Untreated	On support	1.11378	1.2058	-1	0	0	0	1	0	0	0	0	0	0	0
821	2015	0.443568	-0.0600504	10.8328	7.87093	21.7451	0.360654	0.416	20.1374	22	0.091889	2.55833	1	0	0	0.518262	Untreated	On support	1.11307	1.20593	0	0	0	0	0	1	0	0	0	0	0	0
821	2016	0.414432	0.376345	10.9271	7.73193	21.804	0.36767	0.429	20.0766	23	0.08159	2.44569	1	0	1	0.518019	Untreated	On support	1.11223	1.20218	1	0	0	0	0	0	1	0	0	0	0	0
821	2017	0.4437	1.65738	11.0054	7.63289	21.8243	0.366061	0.4307	19.6927	24	0.085727	1.9722	1	0	1	0.51684	Untreated	On support	1.11061	1.19432	2	0	0	0	0	0	0	1	0	0	0	0
821	2018	0.538203	1.23506	11.1067	7.95788	22.3571	0.440728	0.4677	19.7964	25	0.125721	1.18742	1	0	1	0.521111	Untreated	On support	1.1179	1.21058	3	0	0	0	0	0	0	0	1	0	0	0
821	2019	0.587949	0.291881	11.2566	8.06022	22.317	0.531847	0.4424	19.7977	26	0.103918	1.2028	1	0	1	0.517623	Untreated	On support	1.11209	1.20227	4	0	0	0	0	0	0	0	0	1	0	0
821	2020	0.746935	0.390422	11.2178	8.15249	22.5432	0.617966	0.4263	19.7541	27	0.112878	1.44357	1	0	1	0.518227	Untreated	On support	1.11307	1.20593	5	0	0	0	0	0	0	0	0	0	1	0
821	2021	0.549398	0.291881	11.3669	8.17611	22.7825	0.618869	0.3366	19.6697	28	0.140778	1.6435	1	0	1	0.520213	Untreated	On support	1.11616	1.20946	6	0	0	0	0	0	0	0	0	0	0	1
823	2011	0.85874	-0.454214	10.8358	8.6573	21.9389	0.383339	0.44974	21.0359	14	0.217749	1.2751	0	1	0	0.531326	Treated	On support	0.905096	0.922167	-4	1	0	0	0	0	0	0	0	0	0	0
823	2012	0.521532	-0.454214	10.8985	8.69366	21.9939	0.37921	0.4204	21.0226	15	0.197325	1.55579	0	1	0	0.528931	Treated	On support	0.902254	0.922028	-3	0	1	0	0	0	0	0	0	0	0	0
823	2013	0.350504	-0.426059	10.9825	8.71309	22.1029	0.431373	0.4293	20.967	16	0.229582	1.34244	0	1	0	0.532033	Treated	On support	0.906077	0.922148	-2	0	0	1	0	0	0	0	0	0	0	0
823	2014	0.58647	-0.411982	11.0583	8.76312	22.2848	0.33981	0.4445	21.221	17	0.180193	1.46753	0	1	0	0.52912	Treated	On support	0.902766	0.921933	-1	0	0	0	1	0	0	0	0	0	0	0
823	2015	0.844547	-0.482368	11.1199	8.75337	22.2525	0.312977	0.3584	21.2391	18	0.185238	1.66849	0	1	0	0.528738	Treated	On support	0.902254	0.922028	0	0	0	0	0	1	0	0	0	0	0	0
823	2016	0.818408	-0.313441	11.212	8.74767	22.2748	0.292314	0.4118	21.1826	19	0.18365	1.70668	0	1	1	0.529147	Treated	On support	0.902766	0.921933	1	0	0	0	0	0	1	0	0	0	0	0
823	2017	0.851524	-0.0600504	11.3014	8.79392	22.3514	0.312729	0.3798	21.2063	20	0.20115	1.74086	0	1	1	0.53058	Treated	On support	0.903884	0.922009	2	0	0	0	0	0	0	1	0	0	0	0
823	2018	0.939028	-0.158591	11.3669	8.82629	22.4155	0.315478	0.3817	21.1724	21	0.211705	1.08656	0	1	1	0.531137	Treated	On support	0.905096	0.922167	3	0	0	0	0	0	0	0	1	0	0	0
823	2019	0.943644	-0.0318959	11.4529	8.81388	22.4654	0.306273	0.3763	21.3287	22	0.213011	1.57685	0	1	1	0.532558	Treated	On support	0.906077	0.922148	4	0	0	0	0	0	0	0	0	1	0	0
823	2020	1.03474	0.066645	11.3875	8.86163	22.6572	0.376553	0.3498	21.3177	23	0.193342	1.26703	0	1	1	0.530169	Treated	On support	0.903592	0.921773	5	0	0	0	0	0	0	0	0	0	1	0
823	2021	1.01025	0.432654	11.4956	8.86461	22.8432	0.434909	0.3602	21.3248	24	0.212868	1.31285	0	1	1	0.532813	Treated	On support	0.906077	0.922148	6	0	0	0	0	0	0	0	0	0	0	1
825	2012	6.32823	-0.411982	10.4231	10.1887	24.9641	0.627114	0.6664	24.3154	14	0.331438	0.923137	0	0	0	0.562691	Untreated	On support	1.12167	1.27635	-3	0	1	0	0	0	0	0	0	0	0	0
825	2014	6.15483	-0.552755	10.4651	10.0731	25.058	0.659902	0.6627	24.4893	16	0.255795	1.05331	0	0	0	0.556947	Untreated	On support	1.16252	1.24265	-1	0	0	0	1	0	0	0	0	0	0	0
825	2015	5.59581	-0.496446	10.4608	10.0547	25.0061	0.695064	0.6899	24.6067	17	0.219011	1.01743	0	0	0	0.554049	Untreated	On support	1.16448	1.23702	0	0	0	0	0	1	0	0	0	0	0	0
825	2016	5.26939	-0.397905	10.4782	9.8564	25.008	0.681353	0.6903	24.6478	18	0.154775	0.990546	0	0	1	0.549004	Untreated	On support	1.16502	1.23228	1	0	0	0	0	0	1	0	0	0	0	0
825	2017	4.97433	-0.383828	10.6469	9.89853	25.034	0.633015	0.6624	24.6252	19	0.2322	1.00448	0	0	1	0.556278	Untreated	On support	1.16461	1.24137	2	0	0	0	0	0	0	1	0	0	0	0
825	2018	4.83336	-0.383828	10.7217	9.87653	24.9975	0.570826	0.662	24.5578	20	0.249023	0.899169	0	0	1	0.557704	Untreated	On support	1.16322	1.24557	3	0	0	0	0	0	0	0	1	0	0	0
825	2019	4.86899	-0.271209	10.7304	9.8514	24.9653	0.536267	0.6751	24.4974	21	0.248341	0.871257	0	0	1	0.557595	Untreated	On support	1.1638	1.24507	4	0	0	0	0	0	0	0	0	1	0	0
825	2020	4.51222	-0.0178186	10.8303	9.84087	24.9472	0.510334	0.6888	24.4616	22	0.22368	0.812581	0	0	1	0.555132	Untreated	On support	1.16121	1.23868	5	0	0	0	0	0	0	0	0	0	1	0
825	2021	4.3888	-0.0318959	11.0794	9.74607	24.9369	0.474259	0.7053	24.3935	23	0.294303	1.06748	0	0	1	0.562843	Untreated	On support	1.11972	1.27731	6	0	0	0	0	0	0	0	0	0	0	1
826	2015	0.873856	0.277804	10.8328	9.93939	23.4667	0.602467	0.4675	20.6993	22	0.084631	2.75086	1	0	0	0.513854	Untreated	On support	1.10424	1.15173	0	0	0	0	0	1	0	0	0	0	0	0
826	2016	1.11697	0.0947995	10.9271	10.5839	23.8372	0.634651	0.4632	21.2685	23	0.09408	1.87886	1	0	1	0.514508	Untreated	On support	1.10598	1.16695	1	0	0	0	0	0	1	0	0	0	0	0
826	2017	1.24356	0.531195	11.0054	11.1826	24.1918	0.538981	0.4319	21.5439	24	0.075523	1.49021	1	0	1	0.511193	Untreated	On support	1.09784	1.14131	2	0	0	0	0	0	0	1	0	0	0	0
826	2018	1.06387	-0.0318959	11.1067	11.4038	24.3713	0.608335	0.4324	21.8614	25	0.0631	0.996204	1	0	1	0.510424	Untreated	On support	1.09583	1.137	3	0	0	0	0	0	0	0	1	0	0	0
826	2019	0.724397	-0.271209	11.2566	11.4741	24.4805	0.616422	0.4313	21.8592	26	0.058387	0.935946	1	0	1	0.509798	Untreated	On support	1.09442	1.12929	4	0	0	0	0	0	0	0	0	1	0	0
826	2020	0.672981	-0.102282	11.2178	11.3015	24.4373	0.633446	0.4193	21.8811	27	0.044788	0.869614	1	0	1	0.509201	Untreated	On support	1.09302	1.12844	5	0	0	0	0	0	0	0	0	0	1	0
826	2021	0.442132	-0.341596	11.3669	11.1653	24.2131	0.651761	0.4193	21.9175	28	0.042318	0.845976	1	0	1	0.509175	Untreated	On support	1.0929	1.12848	6	0	0	0	0	0	0	0	0	0	0	1
829	2014	0.698062	0.81274	10.4537	8.56236	23.1159	0.756689	0.404	19.689	17	0.682433	1.45155	0	0	0	0.5742	Untreated	On support	0.765058	1.75716	-1	0	0	0	1	0	0	0	0	0	0	0
829	2015	1.03781	0.671968	10.5112	8.29929	23.1383	0.793929	0.4264	19.7214	18	1.15149	1.45255	1	0	0	0.622096	Untreated	On support	0.592856	2.71948	0	0	0	0	0	1	0	0	0	0	0	0
829	2016	0.846013	0.531195	10.6066	8.15306	23.1905	0.778553	0.4171	19.5863	19	0.864682	1.45355	1	0	1	0.59449	Untreated	On support	0.409275	3.20873	1	0	0	0	0	0	1	0	0	0	0	0
829	2017	0.833544	0.488963	10.6788	8.1274	23.3736	0.795632	0.4961	19.4802	20	0.69619	1.45455	1	0	1	0.578988	Untreated	On support	0.60726	2.24742	2	0	0	0	0	0	0	1	0	0	0	0
829	2018	0.709602	0.108877	10.7671	8.13886	23.2655	0.804594	0.5097	19.4283	21	0.771463	1.2353	1	0	1	0.585802	Untreated	On support	0.451408	3.07808	3	0	0	0	0	0	0	0	1	0	0	0
829	2019	0.78838	0.854972	10.8811	8.22497	23.3271	0.812624	0.4811	19.3481	22	0.735099	1.26334	1	0	1	0.581113	Untreated	On support	0.533299	2.54771	4	0	0	0	0	0	0	0	0	1	0	0
829	2020	1.04978	1.12244	10.9485	8.0861	23.3815	0.823985	0.4783	18.5751	23	1.0052	1.26807	1	0	1	0.604679	Untreated	On support	0.347008	3.83986	5	0	0	0	0	0	0	0	0	0	1	0
830	2015	0.672938	-0.285287	11.0693	9.44098	23.8308	0.643975	0.4045	23.426	17	0.170074	1.09778	1	0	0	0.539256	Untreated	On support	1.14382	1.22964	0	0	0	0	0	1	0	0	0	0	0	0
830	2016	1.39595	-0.426059	11.138	9.43028	23.9447	0.655232	0.3865	23.4518	18	0.104414	0.981943	1	0	1	0.532848	Untreated	On support	1.13307	1.22475	1	0	0	0	0	0	1	0	0	0	0	0
830	2017	1.55777	-0.355673	11.1956	9.39024	24.0474	0.622247	0.3897	23.6064	19	0.146873	1.4616	1	0	1	0.53893	Untreated	On support	1.14299	1.22963	2	0	0	0	0	0	0	1	0	0	0	0
830	2018	1.6921	-0.426059	11.242	9.39099	24.0478	0.60466	0.3878	23.7378	20	0.170498	1.12124	1	0	1	0.541831	Untreated	On support	1.15055	1.22982	3	0	0	0	0	0	0	0	1	0	0	0
830	2019	1.51716	-0.397905	11.1655	9.40088	24.1315	0.625409	0.3907	23.7763	21	0.177556	1.13496	1	0	1	0.542961	Untreated	On support	1.15379	1.22997	4	0	0	0	0	0	0	0	0	1	0	0
830	2020	1.49913	-0.243055	11.1865	9.43436	24.1851	0.548661	0.4362	23.7922	22	0.110464	1.13593	1	0	1	0.536982	Untreated	On support	1.14007	1.22648	5	0	0	0	0	0	0	0	0	0	1	0
830	2021	1.70528	-0.102282	11.3111	9.42658	24.1926	0.43734	0.5263	23.7697	23	0.191195	1.26309	1	0	1	0.546589	Untreated	On support	1.16191	1.23006	6	0	0	0	0	0	0	0	0	0	0	1
831	2012	0.187952	-0.510523	10.4231	6.75227	21.7458	0.20916	0.5463	18.8295	14	0.462148	1.97656	0	1	0	0.557348	Treated	On support	0.922243	0.930625	-3	0	1	0	0	0	0	0	0	0	0	0
831	2013	0.122527	-0.580909	10.4626	6.55393	21.7824	0.082241	0.5358	18.9105	15	0.091688	5.38408	0	1	0	0.523659	Treated	On support	0.898935	0.917285	-2	0	0	1	0	0	0	0	0	0	0	0
831	2014	0.103855	-0.566832	10.4651	6.81235	21.6845	0.01561	0.5009	18.9769	16	0.001211	8.79161	0	1	0	0.514541	Treated	On support	0.892209	0.911779	-1	0	0	0	1	0	0	0	0	0	0	0
831	2015	0.154747	-0.580909	10.4608	6.77992	21.5283	0.030806	0.44	18.8557	17	0.026058	7.16009	0	1	0	0.514363	Treated	On support	0.892098	0.911746	0	0	0	0	0	1	0	0	0	0	0	0
831	2016	0.13414	-0.552755	10.4782	6.68336	21.5021	0.052325	0.4373	18.7133	18	0.027965	6.38854	0	1	1	0.513784	Treated	On support	0.891326	0.911176	1	0	0	0	0	0	1	0	0	0	0	0
831	2017	0.178015	-0.496446	10.6469	6.65157	21.5005	0.035212	0.4298	18.6055	19	0.048696	5.61699	0	1	1	0.515016	Treated	On support	0.892993	0.91245	2	0	0	0	0	0	0	1	0	0	0	0
831	2018	0.139748	-0.5246	10.7217	6.63463	21.5913	0.076863	0.4384	18.5259	20	0.048841	3.52333	0	1	1	0.513843	Treated	On support	0.891435	0.911234	3	0	0	0	0	0	0	0	1	0	0	0
831	2019	0.152001	-0.496446	10.7304	6.20254	21.7406	0.166039	0.4458	18.493	21	0.156279	4.76248	0	1	1	0.52831	Treated	On support	0.90201	0.922091	4	0	0	0	0	0	0	0	0	1	0	0
831	2020	0.192772	-0.440137	10.8303	5.8999	21.8647	0.184779	0.4327	18.2278	22	0.114397	4.45444	0	1	1	0.524511	Treated	On support	0.899453	0.918404	5	0	0	0	0	0	0	0	0	0	1	0
833	2013	0.237911	-0.510523	10.3334	7.77275	20.8243	0.258289	0.2815	19.9629	20	0.19539	2.02186	0	0	0	0.523615	Untreated	On support	1.12143	1.21227	-2	0	0	1	0	0	0	0	0	0	0	0
833	2014	0.285474	-0.538678	10.407	7.69074	20.9387	0.315745	0.357	19.9245	21	0.187162	2.39717	0	0	0	0.524513	Untreated	On support	1.12243	1.21225	-1	0	0	0	1	0	0	0	0	0	0	0
833	2015	0.532101	-0.496446	10.4685	7.65302	21.9487	0.225619	0.6002	20.5362	22	0.251089	2.04812	0	0	0	0.540913	Untreated	On support	1.14736	1.23007	0	0	0	0	0	1	0	0	0	0	0	0
833	2016	0.407855	-0.510523	10.5461	8.41627	21.9527	0.230165	0.5723	20.4286	23	0.110524	1.69907	0	0	1	0.520905	Untreated	On support	1.11774	1.21064	1	0	0	0	0	0	1	0	0	0	0	0
833	2017	0.360459	-0.411982	10.548	8.35255	21.9413	0.193061	0.5721	20.3952	24	0.099674	1.30854	0	0	1	0.519832	Untreated	On support	1.1157	1.20892	2	0	0	0	0	0	0	1	0	0	0	0
833	2018	0.352408	-0.440137	10.6332	8.35255	22.1081	0.317657	0.5721	20.4967	25	0.142612	1.04567	0	0	1	0.524857	Untreated	On support	1.12389	1.21342	3	0	0	0	0	0	0	0	1	0	0	0
833	2019	0.294965	-0.426059	10.6681	8.19864	22.1992	0.366033	0.5747	21.033	26	0.141693	1.07607	0	0	1	0.528761	Untreated	On support	1.12771	1.21462	4	0	0	0	0	0	0	0	0	1	0	0
833	2020	0.352596	-0.383828	10.6989	8.15594	22.3085	0.414681	0.5721	21.0278	27	0.197659	1.01907	0	0	1	0.534858	Untreated	On support	1.13593	1.22545	5	0	0	0	0	0	0	0	0	0	1	0
833	2021	0.291711	-0.228978	10.8038	8.04783	22.3688	0.39791	0.5721	20.7577	28	0.11888	1.1452	0	0	1	0.526398	Untreated	On support	1.1248	1.21343	6	0	0	0	0	0	0	0	0	0	0	1
836	2012	0.189537	-0.482368	11.4422	7.15227	21.5789	0.574331	0.282	19.9826	15	0.126211	1.13002	0	1	0	0.52172	Treated	On support	0.897508	0.917212	-3	0	1	0	0	0	0	0	0	0	0	0
836	2013	0.149677	-0.454214	11.514	7.18841	21.6217	0.573919	0.2762	20.2178	16	0.068471	1.25996	0	1	0	0.517005	Treated	On support	0.894496	0.914418	-2	0	0	1	0	0	0	0	0	0	0	0
836	2014	0.182259	-0.454214	11.5639	7.12448	21.5488	0.623431	0.2777	20.149	17	0.057465	1.64957	0	1	0	0.515799	Treated	On support	0.893794	0.913507	-1	0	0	0	1	0	0	0	0	0	0	0
836	2015	0.382027	-0.327518	11.5895	7.03878	21.932	0.442136	0.3554	19.9537	18	0.107374	2.58884	1	1	0	0.523576	Treated	On support	0.898766	0.917344	0	0	0	0	0	1	0	0	0	0	0	0
836	2016	0.339737	-0.383828	11.6531	7.01302	21.6791	0.256543	0.2888	19.8913	19	0.144488	3.52811	1	1	1	0.526428	Treated	On support	0.901557	0.921654	1	0	0	0	0	0	1	0	0	0	0	0
836	2017	0.386852	-0.2149	11.6864	7.05618	21.6985	0.224831	0.2423	19.8791	20	0.16665	2.10104	1	1	1	0.527077	Treated	On support	0.901557	0.921654	2	0	0	0	0	0	0	1	0	0	0	0
836	2018	0.361416	-0.172669	11.7012	7.26193	21.8464	0.449557	0.2553	20.1318	21	0.182416	1.97672	1	1	1	0.528848	Treated	On support	0.902254	0.922028	3	0	0	0	0	0	0	0	1	0	0	0
836	2019	0.25069	-0.36975	11.4117	6.83411	21.6683	0.495845	0.2433	20.2456	22	0.121002	2.23832	1	1	1	0.525098	Treated	On support	0.90037	0.921281	4	0	0	0	0	0	0	0	0	1	0	0
836	2020	0.268762	-0.36975	11.5289	6.7417	21.6833	0.495487	0.2419	20.4271	23	0.052873	1.81876	1	1	1	0.519478	Treated	On support	0.896123	0.916143	5	0	0	0	0	0	0	0	0	0	1	0
836	2021	0.273214	-0.313441	11.6416	6.76504	21.706	0.48505	0.2108	20.5343	24	0.054149	1.76505	1	1	1	0.519695	Treated	On support	0.896656	0.916636	6	0	0	0	0	0	0	0	0	0	0	1
837	2010	1.88567	0.235572	10.2085	7.72179	21.3697	0.443441	0.3849	19.8433	12	0.174826	2.93669	0	1	0	0.524445	Treated	On support	0.899453	0.918404	-4	1	0	0	0	0	0	0	0	0	0	0
837	2013	0.483374	0.700122	10.6717	7.72046	21.5467	0.505535	0.2925	20.2151	15	0.106453	1.62558	0	1	0	0.517956	Treated	On support	0.895349	0.915295	-2	0	0	1	0	0	0	0	0	0	0	0
837	2014	0.874542	1.5166	10.7564	8.04623	22.5808	0.445899	0.49	21.4079	16	0.195297	1.24485	0	1	0	0.537167	Treated	On support	0.909134	0.922338	-1	0	0	0	1	0	0	0	0	0	0	0
837	2015	0.857141	1.12244	10.7711	9.25617	22.6304	0.48614	0.49	21.4214	17	0.094618	1.67859	1	1	0	0.520009	Treated	On support	0.896791	0.916622	0	0	0	0	0	1	0	0	0	0	0	0
837	2016	0.803436	1.31952	10.8399	9.19624	22.7801	0.551825	0.3965	21.4069	18	0.083982	1.21083	1	1	1	0.51808	Treated	On support	0.895349	0.915295	1	0	0	0	0	0	1	0	0	0	0	0
837	2017	0.8116	1.81223	10.9555	9.16115	22.8867	0.58679	0.3744	21.3947	19	0.094121	1.0626	1	1	1	0.519162	Treated	On support	0.896123	0.916143	2	0	0	0	0	0	0	1	0	0	0	0
837	2018	0.780122	1.6433	11.0584	9.14078	22.9267	0.635443	0.3731	21.4455	20	0.077899	0.946517	1	1	1	0.517843	Treated	On support	0.895349	0.915295	3	0	0	0	0	0	0	0	1	0	0	0
837	2019	0.874884	1.68553	11.1072	9.11537	22.8732	0.659135	0.3722	21.485	21	0.092765	1.00407	1	1	1	0.519511	Treated	On support	0.896123	0.916143	4	0	0	0	0	0	0	0	0	1	0	0
837	2020	0.826107	1.62922	11.1018	9.20623	22.95	0.688666	0.3816	21.6307	22	0.077713	1.25763	1	1	1	0.518649	Treated	On support	0.895603	0.915301	5	0	0	0	0	0	0	0	0	0	1	0
837	2021	0.786637	1.85446	11.23	9.20009	22.7866	0.5081	0.5073	21.638	23	0.168688	1.51119	1	1	1	0.529615	Treated	On support	0.903031	0.921892	6	0	0	0	0	0	0	0	0	0	0	1
848	2011	0.359975	-0.510523	10.4332	7.16007	21.1271	0.481621	0.5082	18.9984	14	0.624102	3.92409	0	1	0	0.570025	Treated	On support	0.721248	1.05686	-4	1	0	0	0	0	0	0	0	0	0	0
848	2012	0.190559	-0.566832	10.5074	7.2717	21.1598	0.469115	0.5236	19.4739	15	0.694697	4.02506	0	1	0	0.579237	Treated	On support	0.435963	1.49042	-3	0	1	0	0	0	0	0	0	0	0	0
848	2013	0.175355	-0.580909	10.569	7.32909	21.3521	0.44611	0.5247	19.4507	16	0.807525	5.67845	0	1	0	0.591536	Treated	On support	0.231386	2.18758	-2	0	0	1	0	0	0	0	0	0	0	0
848	2014	0.190747	-0.594987	10.5962	7.35116	21.3389	0.276183	0.5128	19.365	17	0.736695	6.23671	0	1	0	0.584455	Treated	On support	0.333061	1.78038	-1	0	0	0	1	0	0	0	0	0	0	0
848	2015	0.308214	-0.594987	10.603	7.33433	21.6361	0.317129	0.5326	19.3572	18	0.627173	5.30025	0	1	0	0.574231	Treated	On support	0.586499	1.22201	0	0	0	0	0	1	0	0	0	0	0	0
848	2016	0.267576	-0.510523	10.6704	7.32909	21.8535	0.351975	0.5758	19.4102	19	0.535279	3.88684	0	1	1	0.565743	Treated	On support	0.841276	0.975892	1	0	0	0	0	0	1	0	0	0	0	0
848	2017	0.255479	-0.440137	10.723	7.23562	21.757	0.276861	0.5151	19.375	20	0.309038	3.56877	0	1	1	0.542225	Treated	On support	0.912173	0.923287	2	0	0	0	0	0	0	1	0	0	0	0
848	2018	0.200023	-0.257132	10.7742	7.1309	21.7681	0.311757	0.5527	19.3289	21	0.326513	3.07883	0	1	1	0.54455	Treated	On support	0.915359	0.923499	3	0	0	0	0	0	0	0	1	0	0	0
848	2019	0.177695	-0.144514	10.7439	7.05359	21.8564	0.346	0.545	19.2553	22	0.354976	2.8255	0	1	1	0.547478	Treated	On support	0.921785	0.923696	4	0	0	0	0	0	0	0	0	1	0	0
848	2020	0.196089	-0.341596	10.7906	6.97541	21.8524	0.276384	0.5167	19.1973	23	0.316055	2.74732	0	1	1	0.543442	Treated	On support	0.913794	0.923325	5	0	0	0	0	0	0	0	0	0	1	0
850	2012	0.367067	-0.552755	10.2679	8.73986	22.6229	0.485021	0.5346	21.3931	14	0.07249	1.20359	0	0	0	0.521025	Untreated	On support	1.11774	1.21064	-3	0	1	0	0	0	0	0	0	0	0	0
850	2013	0.25766	-0.482368	10.3735	8.74497	22.5423	0.480609	0.4901	21.3947	15	0.074894	1.20592	0	0	0	0.520415	Untreated	On support	1.11647	1.2093	-2	0	0	1	0	0	0	0	0	0	0	0
850	2014	0.369271	-0.468291	10.4465	8.55929	22.622	0.40699	0.4945	21.4747	16	0.066314	1.49064	0	0	0	0.521734	Untreated	On support	1.11857	1.21133	-1	0	0	0	1	0	0	0	0	0	0	0
850	2015	0.560588	-0.440137	10.4912	8.59877	22.8717	0.366515	0.4917	21.3818	17	0.061906	1.32964	0	0	0	0.521341	Untreated	On support	1.1179	1.21058	0	0	0	0	0	1	0	0	0	0	0	0
850	2016	0.515315	-0.383828	10.5856	8.53739	22.7768	0.389474	0.4898	21.3248	18	0.043218	1.11092	0	0	1	0.518999	Untreated	On support	1.11407	1.20564	1	0	0	0	0	0	1	0	0	0	0	0
850	2017	0.579289	-0.440137	10.6782	8.59286	22.7866	0.406967	0.4909	21.327	19	0.057192	0.954815	0	0	1	0.520015	Untreated	On support	1.1157	1.20892	2	0	0	0	0	0	0	1	0	0	0	0
850	2018	0.49071	-0.158591	10.7729	8.55391	22.7486	0.435232	0.4913	21.4194	20	0.071779	0.833739	0	0	1	0.52197	Untreated	On support	1.11907	1.21158	3	0	0	0	0	0	0	0	1	0	0	0
850	2019	0.397944	-0.36975	10.9767	8.54052	22.7451	0.42404	0.4948	21.4479	21	0.08262	0.928856	0	0	1	0.523417	Untreated	On support	1.12105	1.21151	4	0	0	0	0	0	0	0	0	1	0	0
850	2020	0.429931	-0.285287	11.0576	8.46842	22.69	0.386012	0.5194	21.5417	22	0.073695	0.904929	0	0	1	0.523649	Untreated	On support	1.12143	1.21227	5	0	0	0	0	0	0	0	0	0	1	0
850	2021	0.415347	0.0384905	11.1608	8.4375	22.7602	0.377284	0.5132	21.469	23	0.110873	0.938539	0	0	1	0.527423	Untreated	On support	1.12603	1.21402	6	0	0	0	0	0	0	0	0	0	0	1
851	2008	1.46055	0.911281	9.08523	7.26892	20.8538	0.467241	0.2324	17.492	14	0.120834	1.54463	0	1	0	0.504768	Treated	On support	0.87342	0.890535	-4	1	0	0	0	0	0	0	0	0	0	0
851	2009	1.38056	1.27729	9.24077	6.96319	21.3453	0.427517	0.2382	18.9995	15	0.19478	2.06298	0	1	0	0.52418	Treated	On support	0.899277	0.918429	-4	1	0	0	0	0	0	0	0	0	0	0
851	2010	1.12751	1.36175	9.48182	7.31588	21.5774	0.535683	0.1748	19.0206	16	0.276718	2.28921	0	1	0	0.530312	Treated	On support	0.903592	0.921773	-4	1	0	0	0	0	0	0	0	0	0	0
851	2011	0.421227	1.98115	9.70583	6.82979	21.5941	0.532215	0.1383	19.0472	17	0.379107	1.47574	0	1	0	0.542897	Treated	On support	0.912173	0.923287	-4	1	0	0	0	0	0	0	0	0	0	0
851	2012	0.286456	6.07764	9.88888	6.59578	22.0016	0.401339	0.3305	18.8913	18	0.397669	1.1897	0	1	0	0.549305	Treated	On support	0.920939	0.924727	-3	0	1	0	0	0	0	0	0	0	0	0
851	2013	0.30394	6.23249	10.0498	7.00579	22.4293	0.5757	0.2573	18.8281	19	0.239678	1.4528	0	1	0	0.53072	Treated	On support	0.904181	0.921931	-2	0	0	1	0	0	0	0	0	0	0	0
851	2015	0.677963	7.64022	10.3038	7.38337	22.5932	0.555325	0.2139	18.6945	21	0.225492	1.8084	1	1	0	0.526513	Treated	On support	0.901557	0.921654	0	0	0	0	0	1	0	0	0	0	0	0
851	2016	0.666117	9.10425	10.4117	7.45819	22.7719	0.581809	0.2215	18.4742	22	0.220329	1.42971	1	1	1	0.524789	Treated	On support	0.899999	0.920058	1	0	0	0	0	0	1	0	0	0	0	0
851	2017	0.651574	9.94889	10.5442	7.42595	22.8235	0.576465	0.2114	18.4454	23	0.231686	1.22657	1	1	1	0.525922	Treated	On support	0.901152	0.921706	2	0	0	0	0	0	0	1	0	0	0	0
851	2018	0.487741	10.0615	10.6273	7.49387	22.8912	0.552113	0.1882	18.5069	24	0.294428	1.04382	1	1	1	0.53208	Treated	On support	0.906077	0.922148	3	0	0	0	0	0	0	0	1	0	0	0
851	2019	0.592298	9.39987	10.7458	7.44191	22.9566	0.5809	0.1735	18.5587	25	0.22091	1.13731	1	1	1	0.525212	Treated	On support	0.90037	0.921281	4	0	0	0	0	0	0	0	0	1	0	0
851	2020	0.630922	9.48434	10.7422	7.06732	23.0257	0.631053	0.1578	19.061	26	0.092543	1.29658	1	1	1	0.51707	Treated	On support	0.894616	0.914379	5	0	0	0	0	0	0	0	0	0	1	0
851	2021	0.711947	10.3149	10.8358	7.14677	23.0066	0.488021	0.1748	19.2168	27	0.131794	1.17628	1	1	1	0.521813	Treated	On support	0.897658	0.917128	6	0	0	0	0	0	0	0	0	0	0	1
852	2012	0.896109	-0.5246	10.5603	8.2204	21.4999	0.444679	0.6842	20.5041	14	0.162347	1.66459	0	0	0	0.527223	Untreated	On support	1.12603	1.21402	-3	0	1	0	0	0	0	0	0	0	0	0
852	2013	0.524565	-0.510523	10.6649	8.17723	21.5733	0.476202	0.7038	20.4553	15	0.140287	1.78062	0	0	0	0.525477	Untreated	On support	1.12433	1.21347	-2	0	0	1	0	0	0	0	0	0	0	0
852	2014	0.618893	-0.5246	10.761	8.09621	21.5542	0.465307	0.7063	20.3906	16	0.140396	2.00762	0	0	0	0.52576	Untreated	On support	1.12433	1.21347	-1	0	0	0	1	0	0	0	0	0	0	0
852	2015	1.27051	-0.36975	10.8328	8.75495	22.7218	0.637231	0.6692	21.0576	17	0.099669	1.84346	1	0	0	0.524027	Untreated	On support	1.12162	1.21228	0	0	0	0	0	1	0	0	0	0	0	0
852	2016	0.908909	-0.327518	10.9271	8.7294	22.5982	0.718388	0.6682	20.9887	18	0.092036	1.71285	1	0	1	0.522368	Untreated	On support	1.11977	1.21165	1	0	0	0	0	0	1	0	0	0	0	0
852	2017	0.935459	-0.285287	11.0054	8.65504	22.6687	0.728646	0.6325	20.991	19	0.087921	1.55702	1	0	1	0.522069	Untreated	On support	1.11925	1.21148	2	0	0	0	0	0	0	1	0	0	0	0
852	2018	0.912616	-0.2149	11.1067	8.60209	22.7821	0.75508	0.641	20.9771	20	0.079126	1.30159	1	0	1	0.521702	Untreated	On support	1.1184	1.21132	3	0	0	0	0	0	0	0	1	0	0	0
852	2019	1.11234	-0.36975	11.2566	8.57282	22.9041	0.779779	0.6322	21.0092	21	0.149044	1.33659	1	0	1	0.529408	Untreated	On support	1.12862	1.21449	4	0	0	0	0	0	0	0	0	1	0	0
852	2020	1.06241	-0.130437	11.2178	8.55872	22.828	0.7607	0.6259	20.9376	22	0.138858	1.18719	1	0	1	0.527707	Untreated	On support	1.12603	1.21402	5	0	0	0	0	0	0	0	0	0	1	0
852	2021	1.03387	-0.0600504	11.3669	8.54733	22.818	0.752883	0.6074	21.1615	23	0.152461	1.4124	1	0	1	0.530209	Untreated	On support	1.13123	1.21458	6	0	0	0	0	0	0	0	0	0	0	1
856	2011	0.639219	-0.327518	10.4332	8.40693	21.2634	0.731505	0.4424	19.2911	13	0.362694	1.35886	0	1	0	0.535338	Treated	On support	0.90769	0.922413	-4	1	0	0	0	0	0	0	0	0	0	0
856	2012	0.16061	-0.440137	10.5074	8.28652	21.338	0.725281	0.4484	19.2916	14	0.236822	1.2637	0	1	0	0.523566	Treated	On support	0.898766	0.917344	-3	0	1	0	0	0	0	0	0	0	0	0
856	2013	0.138251	-0.327518	10.569	8.01235	21.4654	0.723374	0.4476	19.2213	15	0.148766	1.16853	0	1	0	0.516256	Treated	On support	0.894026	0.913499	-2	0	0	1	0	0	0	0	0	0	0	0
856	2014	0.164971	-0.341596	10.5962	8.00102	21.6167	0.783297	0.448	19.2168	16	0.135876	1.28956	0	1	0	0.515427	Treated	On support	0.893334	0.912689	-1	0	0	0	1	0	0	0	0	0	0	0
856	2015	0.208385	-0.285287	10.603	7.99463	21.5289	0.867773	0.488	19.1578	17	0.167329	2.33845	1	1	0	0.518995	Treated	On support	0.895862	0.915377	0	0	0	0	0	1	0	0	0	0	0	0
856	2016	0.201975	-0.257132	10.6704	7.55695	21.2223	0.787845	0.495	18.1884	18	0.087455	2.83411	1	1	1	0.507941	Treated	On support	0.882554	0.904348	1	0	0	0	0	0	1	0	0	0	0	0
856	2017	0.25733	-0.355673	10.723	7.50824	21.3332	0.802419	0.3779	19.5325	19	0.247381	3.32976	1	1	1	0.530688	Treated	On support	0.904181	0.921931	2	0	0	0	0	0	0	1	0	0	0	0
856	2018	0.206514	-0.411982	10.7742	7.49887	21.4517	0.789144	0.3457	19.4802	20	0.199458	2.36695	1	1	1	0.525055	Treated	On support	0.90037	0.921281	3	0	0	0	0	0	0	0	1	0	0	0
856	2019	0.194862	-0.411982	10.7439	7.47079	21.5589	0.804702	0.3187	19.5678	21	0.284468	1.86475	1	1	1	0.534004	Treated	On support	0.906851	0.922288	4	0	0	0	0	0	0	0	0	1	0	0
856	2020	0.24009	-0.327518	10.7906	7.4378	21.6346	0.823262	0.3228	19.8455	22	0.248727	1.48485	1	1	1	0.532081	Treated	On support	0.906077	0.922148	5	0	0	0	0	0	0	0	0	0	1	0
856	2021	0.218563	-0.228978	10.8999	7.47307	21.4068	0.794464	0.3366	19.2405	23	0.30282	1.68139	1	1	1	0.533784	Treated	On support	0.906459	0.922329	6	0	0	0	0	0	0	0	0	0	0	1
858	2013	1.39325	-0.5246	10.3926	10.2063	24.5104	0.161122	0.5861	22.4952	15	0.18657	1.50813	0	1	0	0.537303	Treated	On support	0.909134	0.922338	-2	0	0	1	0	0	0	0	0	0	0	0
858	2014	1.62899	-0.426059	10.4668	10.1767	24.5608	0.130919	0.5837	22.4595	16	0.142017	1.88941	0	1	0	0.533193	Treated	On support	0.906077	0.922148	-1	0	0	0	1	0	0	0	0	0	0	0
858	2015	1.84191	-0.257132	10.5126	10.1635	24.685	0.15608	0.5996	22.4	17	0.138403	2.1267	1	1	0	0.533285	Treated	On support	0.906077	0.922148	0	0	0	0	0	1	0	0	0	0	0	0
858	2016	1.83803	-0.327518	10.5967	10.1426	24.8532	0.224667	0.5959	22.4154	18	0.144719	2.32972	1	1	1	0.534601	Treated	On support	0.907258	0.922458	1	0	0	0	0	0	1	0	0	0	0	0
858	2017	1.81622	-0.172669	10.7066	10.1456	24.9849	0.229099	0.6186	22.3897	19	0.149688	4.50429	1	1	1	0.536897	Treated	On support	0.909134	0.922338	2	0	0	0	0	0	0	1	0	0	0	0
858	2018	1.878	-0.2149	10.7972	10.177	25.1787	0.243626	0.6696	22.3836	20	0.174489	2.50358	1	1	1	0.539321	Treated	On support	0.911421	0.923129	3	0	0	0	0	0	0	0	1	0	0	0
858	2019	1.88778	-0.0741277	10.9291	10.1791	25.3904	0.284791	0.669	22.5329	21	0.18731	5.0458	1	1	1	0.543419	Treated	On support	0.913908	0.923242	4	0	0	0	0	0	0	0	0	1	0	0
858	2020	2.22758	-0.0459731	10.9704	10.1613	25.4585	0.229469	0.6442	22.4926	22	0.19192	9.97317	1	1	1	0.546586	Treated	On support	0.919352	0.923798	5	0	0	0	0	0	0	0	0	0	1	0
858	2021	1.99668	-0.00374134	11.0717	10.1582	25.6331	0.252387	0.6426	22.4475	23	0.202332	6.62499	1	1	1	0.546032	Treated	On support	0.915864	0.923816	6	0	0	0	0	0	0	0	0	0	0	1
859	2010	1.54738	-0.552755	9.94693	7.26683	21.113	0.374606	0.3451	20.4537	12	0.203175	2.27383	0	1	0	0.531708	Treated	On support	0.905096	0.922167	-4	1	0	0	0	0	0	0	0	0	0	0
859	2011	0.614503	-0.566832	10.1526	7.50219	21.1129	0.373586	0.3422	20.4298	13	0.300046	1.5555	0	1	0	0.539543	Treated	On support	0.911421	0.923129	-4	1	0	0	0	0	0	0	0	0	0	0
859	2012	0.282677	-0.594987	10.2679	7.39018	21.0048	0.298543	0.3399	20.3079	14	0.237481	1.55819	0	1	0	0.53302	Treated	On support	0.906077	0.922148	-3	0	1	0	0	0	0	0	0	0	0	0
859	2013	0.257515	-0.594987	10.3735	7.39203	21.0803	0.376932	0.3428	20.0263	15	0.233343	1.43325	0	1	0	0.531148	Treated	On support	0.905096	0.922167	-2	0	0	1	0	0	0	0	0	0	0	0
859	2014	0.354183	-0.566832	10.4465	7.21891	21.3738	0.275241	0.5226	20.2764	16	0.203148	1.74544	0	1	0	0.53414	Treated	On support	0.906851	0.922288	-1	0	0	0	1	0	0	0	0	0	0	0
859	2015	0.434417	-0.552755	10.4912	7.21008	21.385	0.244063	0.2618	20.3623	17	0.123561	2.79273	0	1	0	0.52388	Treated	On support	0.899105	0.917432	0	0	0	0	0	1	0	0	0	0	0	0
859	2016	0.466057	-0.538678	10.5856	7.25912	21.4599	0.294365	0.2778	20.6537	18	0.119976	2.33669	0	1	1	0.524836	Treated	On support	0.899999	0.920058	1	0	0	0	0	0	1	0	0	0	0	0
859	2017	0.451728	-0.552755	10.6782	7.09589	21.4873	0.2971	0.2727	20.5818	19	0.130213	1.75044	0	1	1	0.526172	Treated	On support	0.901354	0.921669	2	0	0	0	0	0	0	1	0	0	0	0
859	2018	0.311593	-0.538678	10.7729	7.02287	21.4697	0.246997	0.2958	20.5573	20	0.120941	1.24245	0	1	1	0.525608	Treated	On support	0.900757	0.921561	3	0	0	0	0	0	0	0	1	0	0	0
859	2019	0.283159	-0.552755	10.9767	7.07496	21.4982	0.237929	0.3026	20.6915	21	0.155041	2.18643	0	1	1	0.530201	Treated	On support	0.903592	0.921773	4	0	0	0	0	0	0	0	0	1	0	0
859	2020	0.342582	-0.5246	11.0576	7.04839	21.8403	0.428285	0.3058	20.6572	22	0.119296	1.66233	0	1	1	0.526995	Treated	On support	0.901557	0.921654	5	0	0	0	0	0	0	0	0	0	1	0
859	2021	0.304675	-0.580909	11.1608	7.15696	21.9027	0.171158	0.3224	20.647	23	0.142529	2.05411	0	1	1	0.52986	Treated	On support	0.903031	0.921892	6	0	0	0	0	0	0	0	0	0	0	1
861	2015	0.186998	0.291881	11.1199	7.13648	22.7687	0.624744	0.6165	18.7282	17	0.059167	2.54961	1	1	0	0.517336	Treated	On support	0.894737	0.914772	0	0	0	0	0	1	0	0	0	0	0	0
861	2016	0.208331	0.179263	11.212	7.74066	23.0431	0.679972	0.5976	18.6573	18	0.062161	1.58909	1	1	1	0.513593	Treated	On support	0.891107	0.911117	1	0	0	0	0	0	1	0	0	0	0	0
861	2017	0.232249	0.122954	11.3014	7.41397	23.2046	0.691831	0.6	18.5268	19	0.046788	1.21484	1	1	1	0.513645	Treated	On support	0.891216	0.91126	2	0	0	0	0	0	0	1	0	0	0	0
861	2018	0.159262	0.179263	11.3669	6.99851	23.1662	0.683444	0.5957	18.2976	20	0.051851	1.15837	1	1	1	0.515275	Treated	On support	0.893106	0.912715	3	0	0	0	0	0	0	0	1	0	0	0
861	2019	0.122206	-0.088205	11.4529	7.10906	23.1226	0.644627	0.5966	18.1868	21	0.045132	1.13354	1	1	1	0.513276	Treated	On support	0.890998	0.910672	4	0	0	0	0	0	0	0	0	1	0	0
861	2020	0.13656	-0.2149	11.3875	7.02643	23.0627	0.603457	0.4773	18.2469	22	0.026336	1.23628	1	1	1	0.510582	Treated	On support	0.886413	0.907276	5	0	0	0	0	0	0	0	0	0	1	0
862	2009	1.20824	-0.510523	9.98861	7.32844	21.5018	0.854739	0.3431	20.6461	11	0.045731	2.43684	0	0	0	0.516615	Untreated	On support	1.11021	1.19394	-4	1	0	0	0	0	0	0	0	0	0	0
862	2010	1.66148	-0.482368	10.1984	7.3994	22.0323	0.858165	0.3004	21.4416	12	0.087369	1.80109	0	0	0	0.525438	Untreated	On support	1.12433	1.21347	-4	1	0	0	0	0	0	0	0	0	0	0
862	2011	0.654336	-0.426059	10.4056	7.48493	22.3735	0.871495	0.3014	21.4033	13	0.067448	1.23112	0	0	0	0.523475	Untreated	On support	1.12105	1.21151	-4	1	0	0	0	0	0	0	0	0	0	0
862	2012	0.208378	-0.5246	10.5022	6.59578	22.3539	0.901108	0.3045	21.8423	14	0.050763	1.22535	0	0	0	0.529379	Untreated	On support	1.12862	1.21449	-3	0	1	0	0	0	0	0	0	0	0	0
862	2013	0.151876	-0.5246	10.5869	6.72982	22.2834	0.927414	0.3302	21.964	15	0.0533	1.29915	0	0	0	0.52955	Untreated	On support	1.12925	1.21434	-2	0	0	1	0	0	0	0	0	0	0	0
862	2014	0.204374	-0.538678	10.6415	6.61874	22.9775	0.804407	0.5769	22.7315	16	0.045246	1.12386	0	0	0	0.539083	Untreated	On support	1.14299	1.22963	-1	0	0	0	1	0	0	0	0	0	0	0
862	2015	0.263585	-0.552755	10.6875	6.53088	22.9599	0.815679	0.5981	22.7927	17	0.032998	1.2015	0	0	0	0.538929	Untreated	On support	1.14299	1.22963	0	0	0	0	0	1	0	0	0	0	0	0
862	2016	0.266014	-0.5246	10.762	6.49678	23.0274	0.70695	0.5758	22.7501	18	0.02702	1.10287	0	0	1	0.538424	Untreated	On support	1.14299	1.22963	1	0	0	0	0	0	1	0	0	0	0	0
862	2017	0.230001	-0.5246	10.835	6.47389	22.9402	0.702639	0.503	22.682	19	0.024911	1.0355	0	0	1	0.536735	Untreated	On support	1.14007	1.22648	2	0	0	0	0	0	0	1	0	0	0	0
862	2018	0.168215	-0.5246	10.8985	6.45205	23.0006	0.729607	0.4595	22.7539	20	0.029233	0.960219	0	0	1	0.537215	Untreated	On support	1.14007	1.22648	3	0	0	0	0	0	0	0	1	0	0	0
862	2019	0.142912	-0.496446	10.9008	6.43775	22.9589	0.716182	0.4193	22.6532	21	0.032057	1.06865	0	0	1	0.536494	Untreated	On support	1.13944	1.22641	4	0	0	0	0	0	0	0	0	1	0	0
862	2020	0.159114	-0.5246	10.9065	6.38688	22.9131	0.699399	0.4329	22.5517	22	0.027888	1.04191	0	0	1	0.535893	Untreated	On support	1.13757	1.22526	5	0	0	0	0	0	0	0	0	0	1	0
862	2021	0.158177	-0.510523	11.0437	6.32615	22.7296	0.624872	0.4335	22.4991	23	0.037117	1.331	0	0	1	0.536654	Untreated	On support	1.14007	1.22648	6	0	0	0	0	0	0	0	0	0	0	1
868	2010	1.50886	-0.538678	9.94693	8.02552	21.6542	0.689256	0.4327	19.6859	13	0.279211	1.92583	0	1	0	0.532819	Treated	On support	0.906077	0.922148	-4	1	0	0	0	0	0	0	0	0	0	0
868	2012	0.582159	-0.411982	10.2679	8.14352	22.1463	0.666835	0.4279	20.0532	15	0.219493	1.38094	0	1	0	0.52927	Treated	On support	0.902766	0.921933	-3	0	1	0	0	0	0	0	0	0	0	0
868	2013	0.352498	-0.426059	10.3735	8.3163	22.2133	0.715132	0.4015	20.1866	16	0.18984	1.29601	0	1	0	0.525635	Treated	On support	0.900757	0.921561	-2	0	0	1	0	0	0	0	0	0	0	0
868	2014	0.572976	-0.440137	10.4465	8.4375	22.3236	0.711928	0.4043	20.3584	17	0.209204	1.5163	0	1	0	0.528305	Treated	On support	0.90201	0.922091	-1	0	0	0	1	0	0	0	0	0	0	0
868	2015	0.976939	-0.482368	10.4912	8.54364	22.5439	0.767251	0.413	20.8419	18	0.158783	1.844	0	1	0	0.525983	Treated	On support	0.901152	0.921706	0	0	0	0	0	1	0	0	0	0	0	0
868	2016	1.1252	-0.566832	10.5856	8.52873	22.9292	0.837881	0.4103	20.8508	19	0.138827	1.34739	0	1	1	0.524884	Treated	On support	0.899999	0.920058	1	0	0	0	0	0	1	0	0	0	0	0
868	2017	0.851876	-0.5246	10.6782	8.48735	22.8001	0.857071	0.4078	20.7111	20	0.109785	1.58238	0	1	1	0.521078	Treated	On support	0.897213	0.916639	2	0	0	0	0	0	0	1	0	0	0	0
868	2018	0.709999	-0.482368	10.7729	8.10892	22.6878	0.936299	0.4266	20.6849	21	0.082174	1.30046	0	1	1	0.519962	Treated	On support	0.896791	0.916622	3	0	0	0	0	0	0	0	1	0	0	0
868	2019	0.609708	-0.538678	10.9767	7.83281	22.3831	0.903773	0.4277	20.5346	22	0.125739	1.43158	0	1	1	0.524433	Treated	On support	0.899453	0.918404	4	0	0	0	0	0	0	0	0	1	0	0
868	2020	0.618108	-0.426059	11.0576	7.77528	22.3548	0.880824	0.4309	20.3744	23	0.053668	1.5627	0	1	1	0.516678	Treated	On support	0.894496	0.914418	5	0	0	0	0	0	0	0	0	0	1	0
868	2021	0.491365	-0.510523	11.1608	7.71468	22.0542	0.912926	0.4067	20.382	24	0.085317	1.69382	0	1	1	0.519005	Treated	On support	0.895862	0.915377	6	0	0	0	0	0	0	0	0	0	0	1
875	2015	0.262826	-0.440137	10.8413	8.16309	23.8532	0.792261	0.2759	23.4934	22	0.061222	1.28813	0	1	0	0.534478	Treated	On support	0.907258	0.922458	0	0	0	0	0	1	0	0	0	0	0	0
875	2016	0.268686	-0.510523	10.8943	8.15507	24.1269	0.714043	0.3129	23.7403	23	0.051514	1.02531	0	1	1	0.536241	Treated	On support	0.908619	0.922383	1	0	0	0	0	0	1	0	0	0	0	0
875	2017	0.280471	-0.397905	10.9121	8.16508	24.2838	0.759198	0.3574	23.917	24	0.047413	0.9979	0	1	1	0.537667	Treated	On support	0.909682	0.922305	2	0	0	0	0	0	0	1	0	0	0	0
875	2018	0.268229	-0.411982	10.9261	8.11582	24.406	0.739788	0.3549	24.1107	25	0.056757	0.883511	0	1	1	0.540274	Treated	On support	0.911421	0.923129	3	0	0	0	0	0	0	0	1	0	0	0
875	2019	0.282888	-0.327518	10.6799	7.93308	24.4667	0.74738	0.3181	24.1083	26	0.057812	0.915252	0	1	1	0.541195	Treated	On support	0.911421	0.923129	4	0	0	0	0	0	0	0	0	1	0	0
875	2020	0.404793	-0.257132	10.8356	8.44527	24.7502	0.798588	0.311	24.2772	27	0.055024	0.961981	0	1	1	0.539459	Treated	On support	0.911421	0.923129	5	0	0	0	0	0	0	0	0	0	1	0
875	2021	0.441494	-0.341596	10.9232	8.42661	24.9242	0.78607	0.355	24.5118	28	0.060526	1.14553	0	1	1	0.542629	Treated	On support	0.912173	0.923287	6	0	0	0	0	0	0	0	0	0	0	1
876	2011	2.46198	-0.440137	10.171	11.286	23.8001	0.429759	0.6213	22.098	13	0.214617	1.36195	0	1	0	0.52898	Treated	On support	0.902509	0.921943	-4	1	0	0	0	0	0	0	0	0	0	0
876	2012	1.65206	-0.411982	10.2958	11.251	23.93	0.413441	0.6069	22.2799	14	0.78615	1.1806	0	1	0	0.587701	Treated	On support	0.277037	1.97335	-3	0	1	0	0	0	0	0	0	0	0	0
876	2013	1.3397	-0.313441	10.3926	11.1085	24.1088	0.432343	0.6032	22.4476	15	0.526634	1.17026	0	1	0	0.564054	Treated	On support	0.872555	0.958559	-2	0	0	1	0	0	0	0	0	0	0	0
876	2014	2.00261	-0.228978	10.4668	11.0579	24.2319	0.344664	0.6539	22.5667	16	0.508271	1.18096	0	1	0	0.56438	Treated	On support	0.867816	0.961294	-1	0	0	0	1	0	0	0	0	0	0	0
876	2015	2.32261	0.0103359	10.5126	10.9612	24.2848	0.314649	0.6147	22.631	17	0.389928	1.17927	1	1	0	0.553133	Treated	On support	0.918515	0.926053	0	0	0	0	0	1	0	0	0	0	0	0
876	2016	2.12648	-0.0741277	10.5967	11.0121	24.3445	0.316596	0.6145	22.7374	18	0.338211	1.17757	1	1	1	0.548353	Treated	On support	0.920909	0.924232	1	0	0	0	0	0	1	0	0	0	0	0
876	2017	1.92826	0.0384905	10.7066	11.0238	24.4716	0.38201	0.6217	22.8176	19	0.364222	1.12045	1	1	1	0.551657	Treated	On support	0.920647	0.924996	2	0	0	0	0	0	0	1	0	0	0	0
876	2018	1.71548	0.0947995	10.7972	11.0336	24.5933	0.429838	0.6259	22.8883	20	0.32903	1.06934	1	1	1	0.548734	Treated	On support	0.921808	0.924302	3	0	0	0	0	0	0	0	1	0	0	0
876	2019	1.73378	0.291881	10.9291	11.1648	24.8855	0.491575	0.622	23.3494	21	0.338074	1.7979	1	1	1	0.552445	Treated	On support	0.91958	0.925643	4	0	0	0	0	0	0	0	0	1	0	0
876	2020	2.60772	0.446731	10.9704	11.472	25.4187	0.530617	0.6237	24.0857	22	0.264412	1.43446	1	1	1	0.548486	Treated	On support	0.922135	0.924087	5	0	0	0	0	0	0	0	0	0	1	0
876	2021	2.56615	0.137031	11.0717	11.2919	25.6116	0.649829	0.6206	24.2419	23	0.226014	1.15939	1	1	1	0.54668	Treated	On support	0.920539	0.923772	6	0	0	0	0	0	0	0	0	0	0	1
877	2012	0.75048	-0.594987	10.4281	8.78646	23.6759	0.603513	0.3923	23.0417	14	0.038144	1.03234	0	1	0	0.52719	Treated	On support	0.901557	0.921654	-3	0	1	0	0	0	0	0	0	0	0	0
877	2013	0.541603	-0.580909	10.5335	9.3969	23.7833	0.628498	0.3845	23.3912	15	0.028966	0.879391	0	1	0	0.524511	Treated	On support	0.899453	0.918404	-2	0	0	1	0	0	0	0	0	0	0	0
877	2014	0.964611	-0.566832	10.6127	9.33477	23.7972	0.626193	0.3831	23.4165	16	0.030329	1.0433	0	1	0	0.525285	Treated	On support	0.90037	0.921281	-1	0	0	0	1	0	0	0	0	0	0	0
877	2015	0.827459	-0.580909	10.5975	9.25989	23.7452	0.637895	0.4027	23.4022	17	0.022227	0.982128	0	1	0	0.524862	Treated	On support	0.899999	0.920058	0	0	0	0	0	1	0	0	0	0	0	0
877	2016	0.714898	-0.5246	10.6106	9.11449	23.6395	0.63294	0.4024	23.3311	18	0.020274	0.968838	0	1	1	0.524821	Treated	On support	0.899999	0.920058	1	0	0	0	0	0	1	0	0	0	0	0
877	2017	0.744819	-0.411982	10.7131	9.00626	23.6392	0.552349	0.5	23.2418	19	0.030629	1.11999	0	1	1	0.527589	Treated	On support	0.90178	0.921754	2	0	0	0	0	0	0	1	0	0	0	0
877	2018	0.592154	-0.411982	10.8092	8.93511	23.5584	0.461093	0.5009	23.1905	20	0.04239	0.915109	0	1	1	0.528778	Treated	On support	0.902254	0.922028	3	0	0	0	0	0	0	0	1	0	0	0
877	2019	0.419632	-0.257132	10.9019	8.84275	23.4497	0.336432	0.5243	23.1193	21	0.054837	1.12574	0	1	1	0.530569	Treated	On support	0.903884	0.922009	4	0	0	0	0	0	0	0	0	1	0	0
877	2020	0.712718	-0.186746	10.8892	8.7592	23.4302	0.244517	0.5156	23.0338	22	0.034664	1.25295	0	1	1	0.528675	Treated	On support	0.902254	0.922028	5	0	0	0	0	0	0	0	0	0	1	0
877	2021	7.17734	0.0947995	11.0304	11.168	26.376	0.679647	0.9143	25.4462	23	0.066786	1.0135	0	1	1	0.543775	Treated	On support	0.914596	0.923357	6	0	0	0	0	0	0	0	0	0	0	1
878	2007	2.23634	-0.5246	9.26293	9.39682	24.0906	0.751717	0.6226	22.0988	9	0.336979	1.61764	0	1	0	0.553157	Treated	On support	0.918515	0.926053	-4	1	0	0	0	0	0	0	0	0	0	0
878	2008	5.77475	-0.496446	9.44042	9.20402	23.8008	0.798945	0.6024	22.2631	10	0.148085	1.11836	0	1	0	0.534481	Treated	On support	0.907258	0.922458	-4	1	0	0	0	0	0	0	0	0	0	0
878	2009	2.64463	-0.397905	9.51333	9.2272	23.9996	0.819113	0.5694	22.3646	11	0.082704	2.0201	0	1	0	0.528928	Treated	On support	0.902254	0.922028	-4	1	0	0	0	0	0	0	0	0	0	0
878	2010	5.46871	-0.426059	9.66472	9.41214	24.196	0.836132	0.5701	22.6085	12	0.176288	1.90851	0	1	0	0.53914	Treated	On support	0.911421	0.923129	-4	1	0	0	0	0	0	0	0	0	0	0
878	2011	1.44028	-0.172669	9.86605	9.58693	24.143	0.733561	0.5576	22.7344	13	0.178083	1.42562	0	1	0	0.538547	Treated	On support	0.910266	0.92308	-4	1	0	0	0	0	0	0	0	0	0	0
878	2012	0.925195	-0.482368	10.0076	9.56486	24.1818	0.743027	0.5602	22.7624	14	0.253809	1.41759	0	1	0	0.546624	Treated	On support	0.919352	0.923798	-3	0	1	0	0	0	0	0	0	0	0	0
878	2014	1.12671	-0.468291	10.2133	9.35764	23.937	0.726197	0.5634	22.8006	16	0.42922	1.53944	0	1	0	0.565069	Treated	On support	0.855261	0.967887	-1	0	0	0	1	0	0	0	0	0	0	0
878	2015	2.50427	-0.510523	10.2683	9.30319	23.8721	0.729198	0.4749	22.7582	17	0.505561	1.57081	0	1	0	0.571482	Treated	On support	0.6776	1.10007	0	0	0	0	0	1	0	0	0	0	0	0
878	2016	2.19715	-0.496446	10.3447	9.2598	23.8608	0.712887	0.4985	22.7222	18	0.223197	1.43867	0	1	1	0.543388	Treated	On support	0.913908	0.923242	1	0	0	0	0	0	1	0	0	0	0	0
878	2017	1.82122	-0.440137	10.4406	9.36845	24.0137	0.718903	0.4843	22.9608	19	0.450254	1.46732	0	1	1	0.567156	Treated	On support	0.809451	0.993869	2	0	0	0	0	0	0	1	0	0	0	0
878	2018	2.19822	-0.426059	10.5223	9.41662	24.3413	0.701901	0.4946	23.4583	20	0.322451	1.00331	0	1	1	0.557603	Treated	On support	0.920779	0.930795	3	0	0	0	0	0	0	0	1	0	0	0
878	2019	2.18346	-0.102282	10.7778	9.42101	24.4696	0.713752	0.5066	23.6041	21	0.292646	1.21817	0	1	1	0.556004	Treated	On support	0.919343	0.928564	4	0	0	0	0	0	0	0	0	1	0	0
878	2020	2.56072	-0.341596	10.8585	9.32251	24.4081	0.704395	0.4709	23.4782	22	0.365055	1.31082	0	1	1	0.562629	Treated	On support	0.889187	0.948362	5	0	0	0	0	0	0	0	0	0	1	0
878	2021	2.81204	-0.36975	10.9628	9.17035	24.39	0.660933	0.4515	23.3863	23	0.600094	1.23355	0	1	1	0.586227	Treated	On support	0.299115	1.87689	6	0	0	0	0	0	0	0	0	0	0	1
880	2012	0.354848	-0.566832	10.8545	7.82963	21.7458	0.57559	0.5251	20.2804	14	0.175578	1.1952	0	1	0	0.527944	Treated	On support	0.90201	0.922091	-3	0	1	0	0	0	0	0	0	0	0	0
880	2013	0.241889	-0.566832	10.9488	7.99497	21.7877	0.583945	0.5568	20.9205	15	0.159232	1.15342	0	1	0	0.529157	Treated	On support	0.902766	0.921933	-2	0	0	1	0	0	0	0	0	0	0	0
880	2014	0.400489	-0.566832	11.0166	8.0097	21.9855	0.643916	0.5533	21.0062	16	0.18287	1.2625	0	1	0	0.532452	Treated	On support	0.906077	0.922148	-1	0	0	0	1	0	0	0	0	0	0	0
880	2015	0.468084	-0.538678	11.0693	8.03106	21.9609	0.625896	0.5614	21.0461	17	0.154749	1.46443	0	1	0	0.529856	Treated	On support	0.903031	0.921892	0	0	0	0	0	1	0	0	0	0	0	0
880	2016	0.419008	-0.5246	11.138	7.95297	21.8665	0.581791	0.5905	20.9536	18	0.114115	1.39885	0	1	1	0.525841	Treated	On support	0.901152	0.921706	1	0	0	0	0	0	1	0	0	0	0	0
880	2017	0.503149	-0.566832	11.1956	7.93093	22.0087	0.630787	0.5635	20.9188	19	0.120127	1.16308	0	1	1	0.526277	Treated	On support	0.901557	0.921654	2	0	0	0	0	0	0	1	0	0	0	0
880	2018	0.476194	-0.538678	11.242	7.95015	22.0809	0.646903	0.6038	20.841	20	0.147429	1.0775	0	1	1	0.529201	Treated	On support	0.902766	0.921933	3	0	0	0	0	0	0	0	1	0	0	0
880	2019	0.472472	-0.538678	11.1655	7.94343	22.1713	0.657077	0.5969	20.8204	21	0.145188	1.08086	0	1	1	0.529092	Treated	On support	0.902766	0.921933	4	0	0	0	0	0	0	0	0	1	0	0
880	2020	0.531335	-0.552755	11.1865	7.97419	22.2158	0.647958	0.5972	20.8204	22	0.118623	1.10718	0	1	1	0.526392	Treated	On support	0.901557	0.921654	5	0	0	0	0	0	0	0	0	0	1	0
880	2021	0.523731	-0.538678	11.3111	7.87207	22.2711	0.640329	0.6374	20.7048	23	0.179007	1.13958	0	1	1	0.533273	Treated	On support	0.906077	0.922148	6	0	0	0	0	0	0	0	0	0	0	1
885	2012	0.209799	-0.594987	10.3577	7.93451	22.3753	0.583469	0.7413	22.0011	14	0.170255	1.33539	0	0	0	0.540738	Untreated	On support	1.14736	1.23007	-3	0	1	0	0	0	0	0	0	0	0	0
885	2013	0.197801	-0.594987	10.4403	7.99328	22.3711	0.564793	0.7422	21.959	15	0.139873	1.08231	0	0	0	0.53698	Untreated	On support	1.14007	1.22648	-2	0	0	1	0	0	0	0	0	0	0	0
885	2014	0.218355	-0.5246	10.5206	8.04719	22.4572	0.435783	0.8763	21.8886	16	0.163368	1.38186	0	0	0	0.541137	Untreated	On support	1.14736	1.23007	-1	0	0	0	1	0	0	0	0	0	0	0
885	2015	0.275329	-0.496446	10.5745	7.99193	22.5041	0.524462	0.8566	21.8945	17	0.138917	1.61527	0	0	0	0.538859	Untreated	On support	1.14299	1.22963	0	0	0	0	0	1	0	0	0	0	0	0
885	2016	0.267756	-0.496446	10.659	7.97074	22.5658	0.541192	0.8535	21.9157	18	0.106874	1.87487	0	0	1	0.536122	Untreated	On support	1.13757	1.22526	1	0	0	0	0	0	1	0	0	0	0	0
887	2010	1.90088	-0.538678	9.94693	8.34854	21.5789	0.511038	0.6341	20.2954	12	0.266056	4.92403	0	1	0	0.537187	Treated	On support	0.909134	0.922338	-4	1	0	0	0	0	0	0	0	0	0	0
887	2012	0.886887	-0.566832	10.2679	8.13505	22.086	0.495446	0.6596	20.4967	14	0.237328	1.90515	0	1	0	0.536942	Treated	On support	0.909134	0.922338	-3	0	1	0	0	0	0	0	0	0	0	0
887	2013	0.910774	-0.566832	10.3735	8.133	22.1444	0.447296	0.6052	20.649	15	0.234411	2.54382	0	1	0	0.537413	Treated	On support	0.909682	0.922305	-2	0	0	1	0	0	0	0	0	0	0	0
887	2014	1.69274	-0.5246	10.4465	9.41516	22.4145	0.433492	0.5355	21.0219	16	0.247155	3.26692	0	1	0	0.533345	Treated	On support	0.906077	0.922148	-1	0	0	0	1	0	0	0	0	0	0	0
887	2015	2.49615	-0.482368	10.4912	9.49574	22.7343	0.491278	0.5157	21.1347	17	0.253964	4.0103	0	1	0	0.535227	Treated	On support	0.90769	0.922413	0	0	0	0	0	1	0	0	0	0	0	0
887	2016	1.71228	-0.440137	10.5856	9.59117	23.1969	0.441631	0.4911	21.4313	18	0.226536	2.97677	0	1	1	0.534152	Treated	On support	0.906851	0.922288	1	0	0	0	0	0	1	0	0	0	0	0
887	2017	2.13718	-0.36975	10.6782	9.88283	23.4543	0.494019	0.5074	21.7547	19	0.172431	1.94323	0	1	1	0.528951	Treated	On support	0.902509	0.921943	2	0	0	0	0	0	0	1	0	0	0	0
887	2018	2.09055	-0.355673	10.7729	9.90424	23.5005	0.476338	0.5279	21.9226	20	0.196041	1.24447	0	1	1	0.532163	Treated	On support	0.906077	0.922148	3	0	0	0	0	0	0	0	1	0	0	0
887	2019	2.06942	-0.327518	10.9767	9.89707	23.6206	0.505901	0.5333	22.116	21	0.155298	1.1152	0	1	1	0.529412	Treated	On support	0.903031	0.921892	4	0	0	0	0	0	0	0	0	1	0	0
887	2020	1.93918	-0.313441	11.0576	9.89086	23.6636	0.525101	0.4869	22.115	22	0.135986	1.27996	0	1	1	0.527073	Treated	On support	0.901557	0.921654	5	0	0	0	0	0	0	0	0	0	1	0
887	2021	1.84621	-0.285287	11.1608	9.93407	23.63	0.491427	0.4887	22.0827	23	0.170649	1.9448	0	1	1	0.530527	Treated	On support	0.903884	0.922009	6	0	0	0	0	0	0	0	0	0	0	1
890	2007	0.791633	-0.5246	10.432	7.99362	22.0368	0.651867	0.2161	21.0039	14	0.123231	1.30674	0	0	0	0.52228	Untreated	On support	1.11959	1.21172	-4	1	0	0	0	0	0	0	0	0	0	0
890	2009	0.976839	-0.552755	10.7087	7.93308	21.8321	0.625225	0.2229	20.5451	16	0.094657	1.36665	0	0	0	0.516828	Untreated	On support	1.11048	1.19398	-4	1	0	0	0	0	0	0	0	0	0	0
890	2012	0.3698	-0.552755	11.1324	7.82124	21.7974	0.594345	0.2346	20.4635	19	0.124013	1.09362	0	0	0	0.520016	Untreated	On support	1.1157	1.20892	-3	0	1	0	0	0	0	0	0	0	0	0
890	2013	0.207442	-0.594987	11.23	7.71021	21.8953	0.65088	0.2321	20.4022	20	0.112837	1.1212	0	0	0	0.519408	Untreated	On support	1.11465	1.20616	-2	0	0	1	0	0	0	0	0	0	0	0
890	2014	0.21846	-0.580909	11.3129	7.70391	21.8581	0.634225	0.2543	20.3423	21	0.103682	1.5446	0	0	0	0.518642	Untreated	On support	1.11335	1.20586	-1	0	0	0	1	0	0	0	0	0	0	0
890	2015	0.286837	-0.580909	11.385	7.66011	21.8149	0.614575	0.2748	20.2231	22	0.122399	2.369	0	0	0	0.520819	Untreated	On support	1.11758	1.21073	0	0	0	0	0	1	0	0	0	0	0	0
890	2016	0.408109	-0.538678	11.4813	6.79459	22.897	0.89653	0.3969	19.4781	23	0.127326	1.41605	0	0	1	0.526615	Untreated	On support	1.12504	1.21337	1	0	0	0	0	0	1	0	0	0	0	0
890	2017	0.296412	-0.566832	11.582	6.15273	22.9942	0.902418	0.3857	19.0573	24	0.061959	1.16261	0	0	1	0.521656	Untreated	On support	1.1184	1.21132	2	0	0	0	0	0	0	1	0	0	0	0
890	2019	0.13892	-0.566832	11.7249	6.02587	22.2894	1.03097	0.3985	18.9578	26	0.048018	1.46545	0	0	1	0.518213	Untreated	On support	1.11307	1.20593	4	0	0	0	0	0	0	0	0	1	0	0
890	2021	0.274844	-0.538678	11.828	6.48004	21.3973	0.886119	0.4915	19.7121	28	0.138186	1.77341	0	0	1	0.527375	Untreated	On support	1.12603	1.21402	6	0	0	0	0	0	0	0	0	0	0	1
893	2015	0.312905	-0.566832	11.1199	6.35437	22.5719	0.267756	0.5996	20.3422	17	0.319822	1.6473	0	0	0	0.556355	Untreated	On support	1.16461	1.24137	0	0	0	0	0	1	0	0	0	0	0	0
895	2012	1.1314	-0.510523	10.3577	11.0194	23.5384	0.248038	0.7587	22.7854	14	1.44065	2.68701	0	1	0	0.655941	Treated	On support	0.398149	0.890689	-3	0	1	0	0	0	0	0	0	0	0	0
895	2013	0.825117	-0.496446	10.4403	11.1417	23.7062	0.240187	0.7584	22.863	15	0.546202	3.4707	0	1	0	0.570352	Treated	On support	0.715985	1.06514	-2	0	0	1	0	0	0	0	0	0	0	0
895	2014	1.36269	-0.482368	10.5206	11.1296	23.8135	0.255731	0.7523	23.1392	16	0.507064	2.32918	0	1	0	0.56754	Treated	On support	0.796842	0.999072	-1	0	0	0	1	0	0	0	0	0	0	0
895	2015	1.69355	-0.454214	10.5745	10.844	23.8537	0.227137	0.7884	23.1897	17	0.444813	2.19537	0	1	0	0.563849	Treated	On support	0.875545	0.956934	0	0	0	0	0	1	0	0	0	0	0	0
895	2016	1.61433	-0.482368	10.659	10.8284	23.7844	0.294267	0.7785	23.1717	18	0.546661	3.52822	0	1	1	0.574278	Treated	On support	0.585379	1.22372	1	0	0	0	0	0	1	0	0	0	0	0
895	2017	1.47512	-0.454214	10.7509	10.8883	23.8626	0.330102	0.7756	23.1656	19	0.5349	4.1166	0	1	1	0.573182	Treated	On support	0.629992	1.16856	2	0	0	0	0	0	0	1	0	0	0	0
895	2018	1.27715	-0.482368	10.8228	10.8976	23.83	0.373578	0.7963	23.1302	20	0.510642	3.85606	0	1	1	0.570441	Treated	On support	0.713329	1.06747	3	0	0	0	0	0	0	0	1	0	0	0
895	2019	1.2845	-0.313441	10.94	10.6746	24.0778	0.402257	0.7943	23.0822	21	0.495794	1.7354	0	1	1	0.569567	Treated	On support	0.738626	1.04362	4	0	0	0	0	0	0	0	0	1	0	0
895	2020	1.66059	-0.2149	10.923	10.7107	24.2701	0.30461	0.7555	23.0554	22	0.563226	2.54748	0	1	1	0.576732	Treated	On support	0.505523	1.33764	5	0	0	0	0	0	0	0	0	0	1	0
895	2021	1.29235	-0.228978	10.9922	10.7541	24.249	0.318673	0.7651	23.1065	23	0.492078	2.08968	0	1	1	0.569409	Treated	On support	0.736644	1.03952	6	0	0	0	0	0	0	0	0	0	0	1
898	2012	6.63713	-0.580909	10.9446	10.2415	25.3407	0.523603	0.8277	24.6602	15	0.185611	0.83077	0	1	0	0.552978	Treated	On support	0.919153	0.925972	-3	0	1	0	0	0	0	0	0	0	0	0
898	2014	5.84165	-0.454214	11.0852	10.5827	25.2373	0.472062	0.8294	24.5545	17	0.19652	0.965535	0	1	0	0.551352	Treated	On support	0.920861	0.924997	-1	0	0	0	1	0	0	0	0	0	0	0
898	2015	5.16401	-0.538678	11.0876	10.5406	25.2074	0.506964	0.8635	24.6553	18	0.166643	0.912022	0	1	0	0.549351	Treated	On support	0.920939	0.924727	0	0	0	0	0	1	0	0	0	0	0	0
898	2016	4.34818	-0.454214	10.8355	10.5284	25.2014	0.485767	0.8644	24.6165	19	0.125205	0.914838	0	1	1	0.545075	Treated	On support	0.915135	0.923623	1	0	0	0	0	0	1	0	0	0	0	0
898	2017	4.71944	-0.158591	10.8879	10.4942	25.2142	0.43516	0.8412	24.5947	20	0.206503	0.957649	0	1	1	0.553253	Treated	On support	0.918408	0.926118	2	0	0	0	0	0	0	1	0	0	0	0
898	2018	4.92913	0.0384905	10.9683	10.4778	25.2233	0.417211	0.8388	24.6365	21	0.233469	0.855076	0	1	1	0.556266	Treated	On support	0.921164	0.928787	3	0	0	0	0	0	0	0	1	0	0	0
898	2019	5.09019	-0.2149	10.9542	10.4267	25.1984	0.401558	0.8318	24.6545	22	0.270438	0.796344	0	1	1	0.560213	Treated	On support	0.913538	0.937556	4	0	0	0	0	0	0	0	0	1	0	0
898	2020	5.2272	-0.2149	10.9831	10.3581	25.2011	0.388297	0.8421	24.6427	23	0.225496	0.756104	0	1	1	0.556191	Treated	On support	0.921584	0.928624	5	0	0	0	0	0	0	0	0	0	1	0
898	2021	4.40387	-0.2149	11.0825	10.3226	25.3034	0.382811	0.7968	24.5924	24	0.035676	0.784232	0	1	1	0.536741	Treated	On support	0.909134	0.922338	6	0	0	0	0	0	0	0	0	0	0	1
900	2012	0.146595	-0.566832	10.4187	7.51262	23.1865	0.522939	0.3554	21.4303	14	0.056116	0.969641	0	0	0	0.5263	Untreated	On support	1.1248	1.21343	-3	0	1	0	0	0	0	0	0	0	0	0
900	2013	0.136674	-0.552755	10.5171	7.82325	23.5015	0.616655	0.3549	21.7068	15	0.034356	0.955295	0	0	0	0.524477	Untreated	On support	1.12243	1.21225	-2	0	0	1	0	0	0	0	0	0	0	0
900	2014	0.14891	-0.510523	10.6034	7.90101	23.5752	0.61834	0.3755	21.8492	16	0.030121	1.02843	0	0	0	0.524872	Untreated	On support	1.12389	1.21342	-1	0	0	0	1	0	0	0	0	0	0	0
900	2015	0.25405	-0.594987	10.6632	7.94236	23.6516	0.622191	0.4006	21.7557	17	0.072859	1.07615	0	0	0	0.529069	Untreated	On support	1.12801	1.2146	0	0	0	0	0	1	0	0	0	0	0	0
900	2016	0.300347	-0.496446	10.7447	7.98582	23.8151	0.639346	0.4162	21.6491	18	0.066027	1.01023	0	0	1	0.528215	Untreated	On support	1.12686	1.21423	1	0	0	0	0	0	1	0	0	0	0	0
900	2017	0.310019	-0.482368	10.8109	7.98616	23.8587	0.614974	0.4239	21.5579	19	0.107297	0.928716	0	0	1	0.532175	Untreated	On support	1.13307	1.22475	2	0	0	0	0	0	0	1	0	0	0	0
900	2018	0.263917	-0.5246	10.8771	8.03073	23.9304	0.608156	0.4089	21.4845	20	0.08777	0.847202	0	0	1	0.529547	Untreated	On support	1.12925	1.21434	3	0	0	0	0	0	0	0	1	0	0	0
900	2019	0.252638	-0.538678	10.9602	8.15995	24.2942	0.69475	0.4163	21.5067	21	0.058914	0.880966	0	0	1	0.527069	Untreated	On support	1.12603	1.21402	4	0	0	0	0	0	0	0	0	1	0	0
900	2020	0.375836	-0.243055	11.0493	8.26488	24.5422	0.743378	0.4694	21.373	22	0.056948	0.885012	0	0	1	0.526928	Untreated	On support	1.12603	1.21402	5	0	0	0	0	0	0	0	0	0	1	0
900	2021	0.33827	-0.200823	11.1482	8.23377	24.7668	0.779106	0.5165	21.2903	23	0.095661	0.891426	0	0	1	0.531887	Untreated	On support	1.13268	1.22479	6	0	0	0	0	0	0	0	0	0	0	1
901	2009	0.841656	-0.496446	10.0189	6.75926	19.8975	0.24127	0.3252	18.4742	10	0.04535	7.179	0	0	0	0.507113	Untreated	On support	1.08689	1.11924	-4	1	0	0	0	0	0	0	0	0	0	0
901	2011	0.591848	-0.397905	10.3988	7.5353	20.8735	0.253659	0.3973	18.8698	12	0.147068	2.73754	0	0	0	0.516457	Untreated	On support	1.10995	1.19406	-4	1	0	0	0	0	0	0	0	0	0	0
901	2012	0.402931	-0.172669	10.4832	7.64731	21.0266	0.381999	0.4056	18.8806	13	0.15256	1.98025	0	0	0	0.51629	Untreated	On support	1.10943	1.19412	-3	0	1	0	0	0	0	0	0	0	0	0
901	2013	0.315889	-0.186746	10.5373	7.62511	21.2067	0.443509	0.4459	18.8756	14	0.151278	2.78098	0	0	0	0.517702	Untreated	On support	1.11209	1.20227	-2	0	0	1	0	0	0	0	0	0	0	0
901	2014	0.460803	0.122954	10.5771	7.73061	21.4782	0.315967	0.4362	19.0477	15	0.169706	5.45004	0	0	0	0.522412	Untreated	On support	1.11977	1.21165	-1	0	0	0	1	0	0	0	0	0	0	0
901	2015	0.683204	0.305959	10.5831	7.80995	21.4792	0.283365	0.4305	19.2276	16	0.146394	3.89665	1	0	0	0.519628	Untreated	On support	1.1151	1.20624	0	0	0	0	0	1	0	0	0	0	0	0
901	2016	1.24576	-0.00374134	10.6074	8.64453	22.4689	0.351316	0.3894	20.4955	17	0.156579	2.34326	1	0	1	0.52398	Untreated	On support	1.12162	1.21228	1	0	0	0	0	0	1	0	0	0	0	0
901	2017	1.14448	-0.0178186	10.6434	8.73279	22.559	0.364904	0.3773	20.6384	18	0.238476	1.82208	1	0	1	0.532333	Untreated	On support	1.13307	1.22475	2	0	0	0	0	0	0	1	0	0	0	0
901	2018	0.981946	-0.2149	10.6753	8.76155	22.5944	0.357589	0.3816	20.7146	19	0.220017	1.1786	1	0	1	0.530509	Untreated	On support	1.13157	1.21659	3	0	0	0	0	0	0	0	1	0	0	0
901	2019	1.01549	0.320036	10.4963	8.76951	22.6703	0.385203	0.3894	20.9925	20	0.211981	1.33865	1	0	1	0.531486	Untreated	On support	1.13268	1.22479	4	0	0	0	0	0	0	0	0	1	0	0
901	2020	0.991599	0.34819	10.6604	8.75242	22.7125	0.383668	0.3587	21.0767	21	0.158197	1.4598	1	0	1	0.526382	Untreated	On support	1.1248	1.21343	5	0	0	0	0	0	0	0	0	0	1	0
901	2021	0.855709	0.939436	10.7635	8.75967	22.7479	0.418023	0.3673	20.833	22	0.192829	1.50677	1	0	1	0.528753	Untreated	On support	1.12771	1.21462	6	0	0	0	0	0	0	0	0	0	0	1
902	2014	0.555641	-0.496446	10.761	8.69283	22.3693	0.43712	0.5809	21.3808	15	0.425224	1.54172	0	0	0	0.557028	Untreated	On support	1.16229	1.24285	-1	0	0	0	1	0	0	0	0	0	0	0
902	2015	0.654755	0.34819	10.8328	8.78309	22.665	0.282466	0.5499	21.4018	16	0.522747	1.84623	1	0	0	0.567457	Untreated	On support	1.01572	1.38472	0	0	0	0	0	1	0	0	0	0	0	0
902	2016	0.555651	-0.271209	10.9271	8.81922	22.7887	0.323197	0.5618	21.666	17	0.382508	1.55113	1	0	1	0.554835	Untreated	On support	1.16179	1.2384	1	0	0	0	0	0	1	0	0	0	0	0
902	2017	0.580463	-0.355673	11.0054	8.79073	22.8918	0.332607	0.5769	21.7228	18	0.330191	1.7087	1	0	1	0.550627	Untreated	On support	1.16475	1.23378	2	0	0	0	0	0	0	1	0	0	0	0
902	2018	0.523145	-0.2149	11.1067	8.82085	22.9204	0.291497	0.5809	21.7547	19	0.335108	1.53081	1	0	1	0.551244	Untreated	On support	1.16689	1.23382	3	0	0	0	0	0	0	0	1	0	0	0
902	2019	0.497367	-0.411982	11.2566	8.86672	22.9973	0.311065	0.5808	21.7593	20	0.361562	1.33422	1	0	1	0.553755	Untreated	On support	1.16518	1.23681	4	0	0	0	0	0	0	0	0	1	0	0
902	2020	0.581364	-0.271209	11.2178	8.89041	23.1507	0.371361	0.598	21.7918	21	0.280977	2.10361	1	0	1	0.546674	Untreated	On support	1.16357	1.23001	5	0	0	0	0	0	0	0	0	0	1	0
903	2007	1.19555	-0.454214	9.26293	7.36645	22.0389	0.33734	0.4859	20.0056	8	0.218194	1.44618	0	1	0	0.534753	Treated	On support	0.907258	0.922458	-4	1	0	0	0	0	0	0	0	0	0	0
903	2009	1.17007	-0.454214	9.51333	7.55904	22.182	0.393483	0.4473	20.348	10	0.156499	1.37017	0	1	0	0.528928	Treated	On support	0.902254	0.922028	-4	1	0	0	0	0	0	0	0	0	0	0
903	2010	1.3235	-0.411982	9.66472	7.59287	22.2372	0.415519	0.457	20.6899	11	0.143953	1.5503	0	1	0	0.529608	Treated	On support	0.903031	0.921892	-4	1	0	0	0	0	0	0	0	0	0	0
903	2011	0.593972	-0.496446	9.86605	7.56372	22.215	0.419159	0.4049	20.6806	12	0.135889	1.0237	0	1	0	0.527861	Treated	On support	0.90201	0.922091	-4	1	0	0	0	0	0	0	0	0	0	0
903	2012	0.345724	-0.5246	10.0076	7.44015	22.4276	0.520357	0.4066	21.3513	13	0.1304	1.06012	0	1	0	0.532096	Treated	On support	0.906077	0.922148	-3	0	1	0	0	0	0	0	0	0	0	0
903	2013	0.236039	-0.538678	10.1394	7.83558	22.4344	0.50274	0.3919	21.3635	14	0.113414	1.0808	0	1	0	0.527926	Treated	On support	0.90201	0.922091	-2	0	0	1	0	0	0	0	0	0	0	0
903	2014	0.379882	-0.426059	10.2133	7.88194	22.5841	0.449199	0.4221	21.3401	15	0.118816	1.24756	0	1	0	0.529168	Treated	On support	0.902766	0.921933	-1	0	0	0	1	0	0	0	0	0	0	0
903	2015	0.530829	-0.355673	10.2683	7.87967	22.6851	0.483835	0.4192	21.4033	16	0.118902	1.41188	1	1	0	0.529833	Treated	On support	0.903031	0.921892	0	0	0	0	0	1	0	0	0	0	0	0
903	2016	0.491294	-0.454214	10.3447	7.85516	22.883	0.483135	0.3779	21.3926	17	0.117521	1.33394	1	1	1	0.529858	Treated	On support	0.903031	0.921892	1	0	0	0	0	0	1	0	0	0	0	0
903	2017	0.556017	-0.327518	10.4406	7.8774	23.1015	0.49529	0.4169	21.7098	18	0.169901	1.11583	1	1	1	0.537777	Treated	On support	0.909682	0.922305	2	0	0	0	0	0	0	1	0	0	0	0
903	2018	0.623073	-0.172669	10.5223	7.8774	23.2352	0.548772	0.4157	21.6718	19	0.146389	0.939391	1	1	1	0.535398	Treated	On support	0.90769	0.922413	3	0	0	0	0	0	0	0	1	0	0	0
903	2019	0.777662	-0.158591	10.7778	7.86519	23.251	0.554377	0.4143	21.715	20	0.154237	0.960215	1	1	1	0.536527	Treated	On support	0.908619	0.922383	4	0	0	0	0	0	0	0	0	1	0	0
903	2020	0.742637	0.0384905	10.8585	7.87664	23.4259	0.616172	0.3982	21.892	21	0.126326	1.19611	1	1	1	0.534919	Treated	On support	0.90769	0.922413	5	0	0	0	0	0	0	0	0	0	1	0
903	2021	0.740595	-0.144514	10.9628	7.88005	23.4028	0.607464	0.3723	21.8861	22	0.156787	1.09956	1	1	1	0.53751	Treated	On support	0.909682	0.922305	6	0	0	0	0	0	0	0	0	0	0	1
906	2012	0.376893	-0.116359	10.4187	7.5385	22.0786	0.642421	0.7472	18.786	13	0.882126	1.03512	0	0	0	0.596394	Untreated	On support	0.391388	3.37602	-3	0	1	0	0	0	0	0	0	0	0	0
906	2013	0.368128	0.0525677	10.5171	7.50219	22.1965	0.67397	0.7104	19.437	14	0.664485	1.23691	0	0	0	0.578391	Untreated	On support	0.630299	2.17556	-2	0	0	1	0	0	0	0	0	0	0	0
906	2014	0.393195	0.19334	10.6034	7.44659	22.4215	0.736874	0.6185	19.9629	15	0.793578	1.43702	0	0	0	0.593715	Untreated	On support	0.38742	3.27652	-1	0	0	0	1	0	0	0	0	0	0	0
906	2015	0.518212	0.122954	10.6632	7.44249	22.5174	0.706065	0.6204	20.153	16	0.707161	1.63713	1	0	0	0.586695	Untreated	On support	0.429664	3.19587	0	0	0	0	0	1	0	0	0	0	0	0
906	2016	0.724187	-0.116359	10.7447	7.36518	22.7089	0.741833	0.6192	20.0349	17	0.840225	1.44823	1	0	1	0.600049	Untreated	On support	0.368503	3.48194	1	0	0	0	0	0	1	0	0	0	0	0
906	2017	0.856796	-0.0741277	10.8109	7.3518	23.099	0.747388	0.6115	19.2695	18	1.00978	1.07869	1	0	1	0.613682	Untreated	On support	0.440693	4.54353	2	0	0	0	0	0	0	1	0	0	0	0
906	2018	0.835925	-0.0459731	11.4993	7.47817	23.1777	0.747453	0.5976	19.2695	19	1.15271	1.03056	1	0	1	0.626734	Untreated	On support	0.586985	3.00916	3	0	0	0	0	0	0	0	1	0	0	0
906	2019	0.885169	0.19334	11.5864	7.48885	23.412	0.770036	0.5893	19.6433	20	0.922113	1.03898	1	0	1	0.606905	Untreated	On support	0.386813	4.08823	4	0	0	0	0	0	0	0	0	1	0	0
906	2020	1.62614	0.165186	11.5191	7.53102	23.6246	0.757548	0.5801	19.8842	21	0.579095	1.005	1	0	1	0.57466	Untreated	On support	0.760114	1.79168	5	0	0	0	0	0	0	0	0	0	1	0
906	2021	1.94625	0.207418	11.6354	7.66528	23.8628	0.723764	0.5895	19.8723	22	1.30386	1.04747	1	0	1	0.644949	Untreated	On support	0.55542	1.06156	6	0	0	0	0	0	0	0	0	0	0	1
908	2015	0.451231	-0.397905	10.6632	7.91316	21.9595	0.346886	0.4747	19.5987	17	0.116718	1.95402	0	0	0	0.51885	Untreated	On support	1.11392	1.20571	0	0	0	0	0	1	0	0	0	0	0	0
908	2016	0.564688	-0.285287	10.7447	8.07028	22.3592	0.491163	0.4712	19.9046	18	0.100564	1.69979	0	0	1	0.51867	Untreated	On support	1.11364	1.2059	1	0	0	0	0	0	1	0	0	0	0	0
908	2017	0.596508	-0.341596	10.8109	8.13329	22.3061	0.466004	0.4745	20.3707	19	0.069823	1.35228	0	0	1	0.517344	Untreated	On support	1.11155	1.20073	2	0	0	0	0	0	0	1	0	0	0	0
908	2018	0.59864	-0.5246	10.8771	8.04238	22.3771	0.452455	0.4459	20.4784	20	0.08321	1.16047	0	0	1	0.519609	Untreated	On support	1.1151	1.20624	3	0	0	0	0	0	0	0	1	0	0	0
908	2019	0.536649	-0.454214	10.9602	8.02453	22.1935	0.553615	0.4251	20.6859	21	0.057057	1.26086	0	0	1	0.517105	Untreated	On support	1.11101	1.20065	4	0	0	0	0	0	0	0	0	1	0	0
908	2020	0.445936	-0.5246	11.0493	7.70526	21.7128	0.76276	0.386	20.652	22	0.070427	2.02564	0	0	1	0.5181	Untreated	On support	1.11237	1.20211	5	0	0	0	0	0	0	0	0	0	1	0
908	2021	0.261533	-0.482368	11.1482	6.74052	21.3068	0.817145	0.3392	20.2544	23	0.046472	2.68794	0	0	1	0.517723	Untreated	On support	1.11209	1.20227	6	0	0	0	0	0	0	0	0	0	0	1
909	2012	0.193816	-0.158591	11.0568	6.59304	21.9981	0.803904	0.5428	17.502	13	0.063064	1.1698	0	0	0	0.50988	Untreated	On support	1.09466	1.13622	-3	0	1	0	0	0	0	0	0	0	0	0
909	2013	0.180164	-0.102282	11.139	6.68336	22.2701	0.819262	0.5446	17.2361	14	0.055858	1.18483	0	0	0	0.508088	Untreated	On support	1.09	1.12513	-2	0	0	1	0	0	0	0	0	0	0	0
909	2014	0.223289	-0.341596	11.1982	6.24611	22.3551	0.825907	0.5412	17.0854	15	0.069495	1.28531	0	0	0	0.511614	Untreated	On support	1.09891	1.1422	-1	0	0	0	1	0	0	0	0	0	0	0
909	2015	0.32658	-0.0178186	11.2599	6.25767	22.2038	0.798141	0.5126	16.961	16	0.071448	2.04766	1	0	0	0.510711	Untreated	On support	1.09642	1.13683	0	0	0	0	0	1	0	0	0	0	0	0
909	2016	0.330004	0.151109	11.3494	6.27288	22.2632	0.739025	0.4949	16.8624	17	0.066701	1.72992	1	0	1	0.509532	Untreated	On support	1.09395	1.12914	1	0	0	0	0	0	1	0	0	0	0	0
909	2017	0.34902	0.207418	11.4302	6.19236	22.091	0.681074	0.4921	16.8049	18	0.049482	1.48751	1	0	1	0.50735	Untreated	On support	1.08793	1.12205	2	0	0	0	0	0	0	1	0	0	0	0
909	2018	0.320399	0.137031	11.4993	6.12468	21.8993	0.613195	0.4963	16.8981	19	0.082471	1.25003	1	0	1	0.511053	Untreated	On support	1.09737	1.14073	3	0	0	0	0	0	0	0	1	0	0	0
909	2019	0.293198	0.165186	11.5864	6.09357	21.8987	0.605846	0.4865	16.7941	20	0.027457	1.35445	1	0	1	0.505033	Untreated	On support	1.07772	1.10231	4	0	0	0	0	0	0	0	0	1	0	0
909	2020	0.328732	0.587504	11.5191	6.31536	22.1878	0.522629	0.5151	16.3269	21	0.030925	1.26215	1	0	1	0.503033	Untreated	On support	1.06962	1.09577	5	0	0	0	0	0	0	0	0	0	1	0
909	2021	0.289951	0.784586	11.6354	6.2672	22.198	0.545934	0.5084	17.2291	22	0.073542	1.31102	1	0	1	0.512352	Untreated	On support	1.10071	1.14901	6	0	0	0	0	0	0	0	0	0	0	1
910	2012	0.760478	-0.397905	11.1324	9.09437	22.8969	0.663305	0.5568	21.621	13	0.163849	0.94895	0	0	0	0.530014	Untreated	On support	1.12957	1.21423	-3	0	1	0	0	0	0	0	0	0	0	0
910	2013	0.537556	-0.36975	11.23	9.10331	22.8932	0.640861	0.5621	21.4915	14	0.161963	0.941423	0	0	0	0.529189	Untreated	On support	1.12831	1.21459	-2	0	0	1	0	0	0	0	0	0	0	0
910	2014	0.854687	-0.355673	11.3129	9.11438	22.826	0.623737	0.5406	21.3823	15	0.186594	1.08302	0	0	0	0.530669	Untreated	On support	1.13157	1.21659	-1	0	0	0	1	0	0	0	0	0	0	0
910	2015	0.911771	-0.285287	11.385	8.6074	22.5913	0.625825	0.5503	21.0446	16	0.198039	1.97321	1	0	0	0.532974	Untreated	On support	1.13307	1.22475	0	0	0	0	0	1	0	0	0	0	0	0
910	2016	0.760679	-0.440137	11.4813	8.57206	22.5036	0.489455	0.5641	20.8837	17	0.198293	2.19117	1	0	1	0.532685	Untreated	On support	1.13307	1.22475	1	0	0	0	0	0	1	0	0	0	0	0
910	2017	0.713294	-0.468291	11.582	8.56025	22.5704	0.42134	0.5364	20.7834	18	0.218144	2.3582	1	0	1	0.53435	Untreated	On support	1.1349	1.22488	2	0	0	0	0	0	0	1	0	0	0	0
910	2018	0.650448	-0.411982	11.6542	8.56427	22.6602	0.351712	0.5419	20.9448	19	0.224244	1.17058	1	0	1	0.535641	Untreated	On support	1.13757	1.22526	3	0	0	0	0	0	0	0	1	0	0	0
910	2019	0.6638	-0.411982	11.7249	8.77385	22.8032	0.3426	0.547	21.3292	20	0.209387	1.30671	1	0	1	0.53552	Untreated	On support	1.13757	1.22526	4	0	0	0	0	0	0	0	0	1	0	0
910	2020	0.695154	-0.243055	11.7055	8.81907	22.8987	0.341871	0.5929	21.3487	21	0.096125	1.20954	1	0	1	0.524702	Untreated	On support	1.12326	1.21236	5	0	0	0	0	0	0	0	0	0	1	0
910	2021	0.571242	-0.341596	11.828	8.85367	22.966	0.327679	0.6189	21.2754	22	0.157008	1.10695	1	0	1	0.530825	Untreated	On support	1.13157	1.21659	6	0	0	0	0	0	0	0	0	0	0	1
911	2013	0.190713	-0.5246	10.3334	8.25816	22.4777	0.744314	0.5075	21.0461	14	0.13355	1.07309	0	1	0	0.526843	Treated	On support	0.901557	0.921654	-2	0	0	1	0	0	0	0	0	0	0	0
911	2014	0.218044	-0.5246	10.407	7.98752	22.2289	0.734643	0.5175	21.064	15	0.097214	1.30957	0	1	0	0.524349	Treated	On support	0.899453	0.918404	-1	0	0	0	1	0	0	0	0	0	0	0
911	2015	0.378814	-0.468291	10.4685	8.34806	22.4611	0.708903	0.5168	21.2574	16	0.165011	1.58707	0	1	0	0.531043	Treated	On support	0.904481	0.92192	0	0	0	0	0	1	0	0	0	0	0	0
911	2016	0.4384	-0.440137	10.5461	8.49392	22.6274	0.759495	0.5288	21.2112	17	0.078533	1.62408	0	1	1	0.521738	Treated	On support	0.897508	0.917212	1	0	0	0	0	0	1	0	0	0	0	0
911	2017	0.423223	-0.36975	10.548	8.47241	22.7232	0.808403	0.4482	21.2216	18	0.110626	1.21894	0	1	1	0.524118	Treated	On support	0.899277	0.918429	2	0	0	0	0	0	0	1	0	0	0	0
911	2018	0.341285	-0.158591	10.6332	8.41936	22.4839	0.994273	0.4456	21.1926	19	0.084531	1.29906	0	1	1	0.520442	Treated	On support	0.896928	0.916605	3	0	0	0	0	0	0	0	1	0	0	0
911	2019	0.268671	-0.36975	10.6681	8.30152	22.3989	0.97257	0.4799	21.2743	20	0.11795	1.34112	0	1	1	0.525222	Treated	On support	0.90037	0.921281	4	0	0	0	0	0	0	0	0	1	0	0
911	2020	0.361353	-0.257132	10.6989	8.27919	22.4854	0.95644	0.4914	21.3021	21	0.128951	1.38319	0	1	1	0.527116	Treated	On support	0.901557	0.921654	5	0	0	0	0	0	0	0	0	0	1	0
911	2021	0.356585	-0.299364	10.8038	8.22121	22.7161	0.911726	0.5857	21.2069	22	0.152359	1.4012	0	1	1	0.531434	Treated	On support	0.905096	0.922167	6	0	0	0	0	0	0	0	0	0	0	1
912	2013	0.193435	-0.496446	10.3926	8.58597	23.3485	0.802219	0.5667	22.3809	14	0.059533	0.997905	0	1	0	0.527822	Treated	On support	0.90201	0.922091	-2	0	0	1	0	0	0	0	0	0	0	0
912	2014	0.193891	-0.496446	10.4668	8.53876	23.2604	0.907888	0.5929	22.2456	15	0.05819	1.09824	0	1	0	0.527131	Treated	On support	0.901557	0.921654	-1	0	0	0	1	0	0	0	0	0	0	0
912	2015	0.249467	-0.552755	10.5126	8.08024	22.8379	0.910071	0.564	22.5026	16	0.100139	1.5461	0	1	0	0.534002	Treated	On support	0.906851	0.922288	0	0	0	0	0	1	0	0	0	0	0	0
912	2016	0.236326	-0.580909	10.5967	8.08178	22.7599	0.984946	0.5559	22.4718	17	0.101194	1.99396	0	1	1	0.533663	Treated	On support	0.906459	0.922329	1	0	0	0	0	0	1	0	0	0	0	0
912	2017	0.265116	-0.566832	10.7066	7.95226	22.5077	1.22941	0.5633	22.2532	18	0.104944	1.78698	0	1	1	0.532285	Treated	On support	0.906077	0.922148	2	0	0	0	0	0	0	1	0	0	0	0
912	2018	0.382709	-0.552755	10.7972	8.13094	22.6754	0.327444	0.4799	22.2171	19	0.146002	1.58	0	1	1	0.536539	Treated	On support	0.908619	0.922383	3	0	0	0	0	0	0	0	1	0	0	0
912	2019	0.43487	-0.482368	10.9291	7.96207	22.6375	0.25628	0.4807	22.1868	20	0.179568	1.37302	0	1	1	0.540727	Treated	On support	0.911421	0.923129	4	0	0	0	0	0	0	0	0	1	0	0
912	2020	0.481858	-0.397905	10.9704	8.00202	22.784	0.310289	0.4807	22.1384	21	0.196659	1.10511	0	1	1	0.542171	Treated	On support	0.912173	0.923287	5	0	0	0	0	0	0	0	0	0	1	0
912	2021	0.532697	-0.355673	11.0717	8.0067	22.9941	0.39322	0.4807	22.1264	22	0.139208	1.40641	0	1	1	0.536936	Treated	On support	0.909134	0.922338	6	0	0	0	0	0	0	0	0	0	0	1
913	2012	0.354651	-0.552755	11.0568	8.81878	22.101	0.411954	0.6243	20.4281	13	0.222105	0.884299	0	0	0	0.530104	Untreated	On support	1.13023	1.21472	-3	0	1	0	0	0	0	0	0	0	0	0
913	2013	0.246149	-0.552755	11.139	8.61432	22.1366	0.445627	0.6162	20.522	14	0.19164	1.01508	0	0	0	0.528752	Untreated	On support	1.12771	1.21462	-2	0	0	1	0	0	0	0	0	0	0	0
913	2014	0.400077	-0.538678	11.1982	8.46464	22.0137	0.42321	0.5788	20.5602	15	0.182243	1.18192	0	0	0	0.528159	Untreated	On support	1.12686	1.21423	-1	0	0	0	1	0	0	0	0	0	0	0
913	2015	0.517539	-0.552755	11.2599	8.52754	21.9553	0.407609	0.5146	20.5016	16	0.161955	1.93142	0	0	0	0.524843	Untreated	On support	1.12389	1.21342	0	0	0	0	0	1	0	0	0	0	0	0
913	2016	0.46307	-0.454214	11.3494	8.34522	22.0023	0.341601	0.5483	20.4725	17	0.15076	2.29531	0	0	1	0.525601	Untreated	On support	1.12433	1.21347	1	0	0	0	0	0	1	0	0	0	0	0
913	2017	0.401515	-0.426059	11.4302	8.3777	22.0889	0.355843	0.5224	20.4195	18	0.138522	2.6592	0	0	1	0.524004	Untreated	On support	1.12162	1.21228	2	0	0	0	0	0	0	1	0	0	0	0
913	2018	0.390408	-0.299364	11.4993	8.38069	22.1972	0.423726	0.5016	20.5443	19	0.182261	1.37516	0	0	1	0.528296	Untreated	On support	1.12742	1.2141	3	0	0	0	0	0	0	0	1	0	0	0
913	2019	0.446939	-0.355673	11.5864	8.29505	22.2735	0.432672	0.5016	20.5083	20	0.207028	1.49222	0	0	1	0.531438	Untreated	On support	1.13193	1.2245	4	0	0	0	0	0	0	0	0	1	0	0
913	2020	0.533203	-0.200823	11.5191	8.32942	22.2543	0.419488	0.4879	20.4238	21	0.110566	2.93006	0	0	1	0.521584	Untreated	On support	1.1184	1.21132	5	0	0	0	0	0	0	0	0	0	1	0
913	2021	0.563737	-0.228978	11.6354	8.36985	22.3553	0.4106	0.4879	20.3189	22	0.199354	1.66897	0	0	1	0.52945	Untreated	On support	1.12893	1.21439	6	0	0	0	0	0	0	0	0	0	0	1
915	2010	0.909037	-0.538678	10.6239	5.46383	20.8529	0.429433	0.3394	19.7806	17	0.093021	3.21758	0	1	0	0.527369	Treated	On support	0.901557	0.921654	-4	1	0	0	0	0	0	0	0	0	0	0
915	2012	0.220291	-0.552755	10.8545	7.7757	21.0173	0.29498	0.3378	19.7271	19	0.148842	2.40308	0	1	0	0.519119	Treated	On support	0.896123	0.916143	-3	0	1	0	0	0	0	0	0	0	0	0
915	2013	0.191309	-0.552755	10.9488	7.81157	21.1881	0.271167	0.3814	19.8671	20	0.16568	3.73435	0	1	0	0.52329	Treated	On support	0.898599	0.917352	-2	0	0	1	0	0	0	0	0	0	0	0
915	2014	0.281427	-0.538678	11.0166	7.82445	21.3935	0.241689	0.3272	19.897	21	0.189013	2.63802	0	1	0	0.525159	Treated	On support	0.90037	0.921281	-1	0	0	0	1	0	0	0	0	0	0	0
915	2015	0.367521	-0.552755	11.0693	7.81076	21.4561	0.192871	0.2969	20.0982	22	0.131172	3.22763	0	1	0	0.520674	Treated	On support	0.896928	0.916605	0	0	0	0	0	1	0	0	0	0	0	0
915	2016	0.377503	-0.552755	11.138	7.86173	21.6324	0.214685	0.2925	20.0738	23	0.152612	3.26539	0	1	1	0.522914	Treated	On support	0.898274	0.917178	1	0	0	0	0	0	1	0	0	0	0	0
915	2017	0.376373	-0.566832	11.1956	7.92335	21.7439	0.200491	0.2993	20.281	24	0.179738	2.73892	0	1	1	0.526578	Treated	On support	0.901557	0.921654	2	0	0	0	0	0	0	1	0	0	0	0
915	2018	0.329293	-0.5246	11.242	7.96485	21.7879	0.19275	0.265	20.2936	25	0.160463	1.38728	0	1	1	0.523383	Treated	On support	0.898599	0.917352	3	0	0	0	0	0	0	0	1	0	0	0
915	2019	0.352703	-0.5246	11.1655	7.96763	21.8714	0.18567	0.3395	20.4826	26	0.113642	2.15106	0	1	1	0.521291	Treated	On support	0.89736	0.917219	4	0	0	0	0	0	0	0	0	1	0	0
915	2020	0.368143	-0.355673	11.1865	8.02813	22.0302	0.20561	0.3252	20.6232	27	0.102076	1.68848	0	1	1	0.520519	Treated	On support	0.896928	0.916605	5	0	0	0	0	0	0	0	0	0	1	0
915	2021	0.331186	-0.5246	11.3111	7.92805	22.0933	0.136206	0.3031	20.5928	28	0.129846	1.94914	0	1	1	0.524013	Treated	On support	0.899277	0.918429	6	0	0	0	0	0	0	0	0	0	0	1
919	2012	0.380127	-0.5246	11.1324	8.3832	21.8861	0.22918	0.6332	20.362	14	0.181401	1.17118	0	0	0	0.528235	Untreated	On support	1.12686	1.21423	-3	0	1	0	0	0	0	0	0	0	0	0
919	2013	0.21719	-0.510523	11.23	8.42156	21.9185	0.220899	0.6387	20.6318	15	0.185669	1.34089	0	0	0	0.530149	Untreated	On support	1.13023	1.21472	-2	0	0	1	0	0	0	0	0	0	0	0
919	2014	0.264491	-0.594987	11.3129	8.42902	22.0104	0.240527	0.5764	20.7431	16	0.191455	1.61877	0	0	0	0.530884	Untreated	On support	1.13157	1.21659	-1	0	0	0	1	0	0	0	0	0	0	0
919	2015	0.341367	-0.510523	11.385	8.58017	22.0714	0.240434	0.5898	20.7105	17	0.198185	2.48946	0	0	0	0.53135	Untreated	On support	1.13193	1.2245	0	0	0	0	0	1	0	0	0	0	0	0
919	2016	0.301291	-0.538678	11.4813	8.56484	22.0734	0.208638	0.6027	20.7131	18	0.225939	1.97456	0	0	1	0.534226	Untreated	On support	1.1349	1.22488	1	0	0	0	0	0	1	0	0	0	0	0
919	2017	0.301179	-0.538678	11.582	8.53464	22.0731	0.208222	0.5794	20.6792	19	0.213139	1.36278	0	0	1	0.532284	Untreated	On support	1.13307	1.22475	2	0	0	0	0	0	0	1	0	0	0	0
[truncated: 16,699 more rows]
