# Supplementary material for: Digital transformation and enterprise resilience: Enabling or burdening?
Source: PLoS One. 2024 Jul 19;19(7):e0305615. doi: 10.1371/journal.pone.0305615 (PMC11259276; doi:10.1371/journal.pone.0305615)
Supplement: S5 File — (XLSX) [file pone.0305615.s005.xlsx]

## Sheet: Sheet1
id	year	Bps	Score	Dt	Pgdp	Te	Asset	Lev	Tps	Fa	Age	Ttc	TobinQ	Est	Cgl
62	2016	-0.454386	0.721503	0.151109	11.6801	7.55119	22.8265	0.246583	0.297	19.0239	27	0.0313	2.29995	-0.167349	0.19284
62	2017	-0.428481	1.02109	0.488963	11.7675	7.79028	23.0915	0.326949	0.3194	19.3172	28	0.025364	2.16656	0.10191	0.188896
62	2018	-0.445113	1.02245	1.86854	11.8509	7.87512	23.0714	0.29251	0.4754	19.545	29	0.021055	1.30841	0.329121	-0.747335
62	2019	-0.396766	1.03354	1.13652	12.009	7.87017	23.2119	0.370962	0.4345	19.9109	30	0.029365	1.19754	0.355861	-0.987987
62	2020	-0.381111	0.987747	0.108877	12.013	7.78072	23.2749	0.480167	0.4487	19.9259	31	0.015939	1.02948	0.276277	-0.888777
62	2021	-0.534478	0.574982	0.488963	12.1226	7.71423	23.2393	0.568954	0.4486	19.8382	32	0.015939	1.2222	0.412668	-0.144557
63	2016	0.712147	10.9571	1.30544	11.212	11.1452	25.6766	0.711347	0.5318	22.7403	19	0.161916	1.1494	1.45289	-1.71999
63	2017	1.20982	10.9571	1.17875	11.3014	11.1452	25.6928	0.684777	0.5166	22.8859	20	0.18233	1.60913	1.73967	-2.01104
63	2018	1.74591	10.9571	1.34768	11.3669	11.1308	25.5858	0.745184	0.5115	22.9091	21	0.199645	1.31133	2.48679	-1.06929
63	2019	2.66941	10.9571	1.09429	11.4529	11.1452	25.6735	0.731206	0.4888	22.9622	22	0.158725	1.64936	2.96196	-1.70301
63	2020	3.76139	10.9571	0.897204	11.3875	11.1452	25.7381	0.693813	0.422	23.2006	23	0.147503	1.54584	2.20689	-1.62553
63	2021	1.59456	10.9571	1.5166	11.4956	11.1452	25.8518	0.684246	0.4224	23.1604	24	0.1687	1.51246	2.30269	-1.68986
65	2016	-0.454386	0.554188	-0.5246	11.6801	7.61579	23.2204	0.698646	0.6807	19.762	32	0.13759	1.65818	-0.167349	-1.31145
65	2017	-0.428481	0.503503	-0.440137	11.7675	7.6014	23.1625	0.640241	0.667	19.9349	33	0.178336	1.3618	0.10191	-1.18978
65	2018	-0.445113	0.395776	-0.355673	11.8509	7.5606	23.1611	0.597413	0.6763	19.8572	34	0.185274	1.09289	0.329121	-1.14744
65	2019	-0.396766	0.390135	-0.186746	12.009	7.44425	23.4142	0.630137	0.6667	20.147	34	0.140909	1.06663	0.355861	-0.761819
65	2020	-0.381111	0.446518	-0.0741277	12.013	7.55852	23.6181	0.655597	0.6593	20.4896	34	0.100638	0.976456	0.276277	-1.19338
65	2021	-0.534478	0.470913	-0.0741277	12.1226	7.55538	23.6856	0.6463	0.6551	21.3667	34	0.097654	0.991091	0.412668	-1.16952
66	2016	0.712147	5.95752	0.517118	11.212	10.4992	24.4334	0.767378	0.5621	20.1488	19	0.415998	1.17034	1.45289	-1.12353
66	2017	1.20982	2.56949	0.50304	11.3014	9.53452	23.4447	0.502777	0.4336	21.3438	20	0.168706	1.77388	1.73967	-0.825038
66	2018	1.74591	2.59926	1.31952	11.3669	9.53575	23.496	0.584406	0.4366	21.3756	21	0.134664	1.38523	2.48679	-1.02788
66	2019	2.66941	3.03471	1.8263	11.4529	9.51569	23.7992	0.600809	0.4631	21.7464	22	0.12365	2.44883	2.96196	-1.17956
66	2020	3.76139	3.27297	1.72776	11.3875	9.64277	24.0386	0.660481	0.4529	21.788	23	0.046834	2.6801	2.20689	-1.28948
66	2021	1.59456	3.28109	1.89669	11.4956	9.73139	24.211	0.670954	0.4528	22.102	24	0.105592	1.94279	2.30269	-1.17997
68	2016	0.712147	0.239591	-0.426059	11.212	6.03548	20.9961	0.390353	0.5321	19.0578	19	0.026219	6.13572	1.45289	-1.38161
68	2017	1.20982	0.310154	-0.440137	11.3014	6.31897	21.7542	0.610299	0.5195	19.0007	20	0.015939	2.26796	1.73967	-1.13927
68	2018	1.74591	0.183806	-0.440137	11.3669	6.29342	21.9598	0.728095	0.5052	18.9335	21	0.015939	1.97047	2.48679	-1.22878
68	2019	2.66941	0.138333	-0.397905	11.4529	6.31716	22.0547	0.747129	0.4834	19.0288	22	0.015939	1.85582	2.96196	-1.30574
68	2020	3.76139	0.16481	-0.327518	11.3875	6.17794	22.0353	0.790441	0.4647	19.0977	23	0.015939	1.67139	2.20689	-1.38269
68	2021	1.59456	0.20574	-0.257132	11.4956	6.51026	22.1165	0.836634	0.4651	19.1068	24	0.019648	1.70142	2.30269	-1.45965
70	2016	0.712147	0.770522	-0.102282	11.212	8.39886	22.2849	0.6724	0.5308	20.1876	19	0.235115	2.15434	1.45289	-1.20186
70	2017	1.20982	0.853012	0.0244132	11.3014	8.50025	22.4902	0.688177	0.5308	20.1702	20	0.213925	1.59516	1.73967	-0.633432
70	2018	1.74591	0.752247	0.263727	11.3669	8.33783	22.7	0.694881	0.5308	20.3622	21	0.19643	1.29828	2.48679	-1.00116
70	2019	2.66941	0.719956	0.418577	11.4529	8.19285	22.6819	0.5931	0.4398	20.1832	22	0.165991	1.81836	2.96196	-0.95855
70	2020	3.76139	0.772139	0.897204	11.3875	7.9645	23.0344	0.705036	0.4321	20.1495	23	0.084449	1.43894	2.20689	-0.603046
70	2021	1.59456	0.615263	0.826817	11.4956	7.92769	22.8424	0.697191	0.4298	20.055	24	0.16313	1.34768	2.30269	-0.900435
78	2016	0.712147	0.571356	-0.552755	11.212	8.63337	23.5364	0.647212	0.4774	20.0036	24	0.231485	1.45162	1.45289	0.14591
78	2017	1.20982	0.758925	-0.397905	11.3014	9.13368	24.1529	0.790373	0.4988	20.4306	25	0.239728	1.20786	1.73967	0.0254407
78	2018	1.74591	0.780143	-0.341596	11.3669	9.36005	24.4399	0.825944	0.4878	20.6244	26	0.273662	1.01243	2.48679	0.0401445
78	2019	2.66941	0.717505	-0.566832	11.4529	9.33539	24.4409	0.809346	0.4722	20.7153	27	0.268514	1.05657	2.96196	-1.07684
78	2020	3.76139	0.784803	-0.299364	11.3875	9.25761	24.4051	0.811438	0.4642	20.7919	28	0.184634	1.08495	2.20689	-1.10893
78	2021	1.59456	0.676791	0.19334	11.4956	9.17544	24.3504	0.805651	0.4665	20.8947	29	0.241291	1.06087	2.30269	-1.16128
90	2016	0.712147	0.325702	-0.2149	11.212	8.35232	23.6829	0.671569	0.5084	19.3293	23	0.076753	1.17526	1.45289	-0.0820328
90	2017	1.20982	0.409305	-0.130437	11.3014	8.69584	23.9734	0.74455	0.5084	19.563	24	0.08878	1.13613	1.73967	-0.113686
90	2018	1.74591	0.396138	-0.411982	11.3669	8.92066	24.1809	0.724716	0.5066	19.5588	25	0.036361	0.933024	2.48679	-0.135316
90	2019	2.66941	0.49197	-0.228978	11.4529	9.1622	24.4199	0.760364	0.4908	19.8251	26	0.041929	1.00602	2.96196	-0.190163
90	2020	3.76139	0.653587	-0.228978	11.3875	9.32777	24.6151	0.774743	0.4565	19.9982	27	0.1077	1.00126	2.20689	0.300829
90	2021	1.59456	0.787297	-0.228978	11.4956	9.4362	24.8147	0.785596	0.4638	20.0363	28	0.08171	0.968943	2.30269	-0.530537
100	2016	0.712147	10.9571	1.69961	11.212	11.1452	25.7146	0.689087	0.2511	24.3535	14	0.188052	0.972744	1.45289	-0.613971
100	2017	1.20982	10.9571	2.40347	11.3014	11.1452	25.8003	0.662227	0.2706	24.2076	15	0.16889	0.994039	1.73967	-0.613055
100	2018	1.74591	10.9571	0.953513	11.3669	11.1452	25.9847	0.684216	0.2598	24.3062	16	0.157122	0.875775	2.48679	-0.601006
100	2019	2.66941	10.9571	-0.0459731	11.4529	10.4739	25.8283	0.612465	0.2477	24.5401	17	0.149001	0.980635	2.96196	0.411885
100	2020	3.76139	10.9571	-0.2149	11.3875	10.7887	26.2401	0.650817	0.236028	24.7877	18	0.079543	1.03247	2.20689	0.00546031
100	2021	1.59456	10.9571	-0.580909	11.4956	11.0846	26.2401	0.612464	0.2339	24.7877	19	0.117016	0.897539	2.30269	-0.723075
151	2016	-0.454386	0.272815	-0.496446	11.6801	6.00389	21.4502	0.517535	0.4668	17.3169	17	0.120004	3.08957	-0.167349	-0.519313
151	2017	-0.428481	0.296864	-0.580909	11.7675	5.97381	21.4919	0.54077	0.4669	17.969	18	0.227178	2.10775	0.10191	-0.929585
151	2018	-0.445113	0.218316	-0.5246	11.8509	5.95064	21.4923	0.536344	0.4666	17.9102	19	0.299149	1.84747	0.329121	-0.927293
151	2019	-0.396766	0.201543	-0.538678	12.009	5.86363	21.5956	0.60374	0.4789	17.8733	20	0.093726	1.81291	0.355861	-0.907669
151	2020	-0.381111	0.19709	-0.566832	12.013	5.78996	21.3138	0.64677	0.4769	17.752	21	0.059222	1.88249	0.276277	-0.877161
151	2021	-0.534478	0.304457	-0.5246	12.1226	7.05099	22.0243	0.608654	0.5381	17.9935	22	0.062231	1.30835	0.412668	-0.689626
153	2016	-0.618524	0.316208	-0.552755	10.5856	8.43229	21.6357	0.537108	0.3267	20.5535	19	0.17439	2.15212	-0.260483	-0.330135
153	2017	-0.561708	0.352384	-0.566832	10.6782	8.42749	21.7413	0.559038	0.2973	20.5002	20	0.204078	1.45775	-0.257248	-0.384772
153	2018	-0.508239	0.32965	-0.5246	10.7729	8.46758	21.8245	0.570549	0.3024	20.4472	21	0.253086	1.11159	-0.135332	-0.345255
153	2019	-0.411809	0.3232	-0.538678	10.9767	8.44849	21.9929	0.627174	0.3075	20.3911	22	0.242478	1.20669	0.159294	-0.0114413
153	2020	-0.28144	0.335287	-0.510523	11.0576	8.4242	22.0142	0.601789	0.3267	20.3305	23	0.20241	1.35702	0.131048	-0.355429
153	2021	-0.448519	0.329464	-0.496446	11.1608	8.42024	22.0626	0.591833	0.3139	20.3734	24	0.228298	1.57139	0.294448	-0.428176
156	2016	0.218004	0.499461	1.29137	11.3494	8.50755	23.3647	0.279278	0.7578	21.6251	22	0.053017	1.76854	-0.226674	-1.51611
156	2017	0.589415	0.561381	1.68553	11.4302	8.50451	23.3919	0.280398	0.7091	21.7008	23	0.050817	1.28667	-0.104565	-1.07419
156	2018	1.05425	0.455144	2.30493	11.4993	8.50086	23.4139	0.27721	0.6991	21.7671	24	0.053262	1.04367	0.165341	-1.11054
156	2019	1.71631	0.448071	2.40347	11.5864	8.51679	23.4784	0.300245	0.6957	21.8378	25	0.05426	1.22504	0.648744	-1.7902
156	2020	2.59749	0.712498	3.90974	11.5191	9.46839	23.8777	0.40751	0.5635	22.8073	26	0.054036	1.05815	0.493057	-1.73737
156	2021	0.980567	0.779201	2.12193	11.6354	9.3974	23.9659	0.433444	0.5634	22.8725	27	0.071007	1.03162	0.870362	-1.72383
157	2016	-0.643048	6.00365	-0.130437	10.7447	9.62602	25.2135	0.576009	0.4468	22.7316	17	0.032538	0.972495	-0.926949	0.954882
157	2017	-0.604738	4.79804	0.0807223	10.8109	9.50755	25.1439	0.540256	0.4394	22.4933	18	0.056012	0.967453	-0.856128	1.00361
157	2018	-0.561506	4.9606	0.305959	10.8771	9.62384	25.2608	0.585172	0.4388	22.4169	19	0.074241	0.905477	-0.719627	1.12439
157	2019	-0.504318	6.63804	0.488963	10.9602	9.85304	25.2458	0.570609	0.5127	22.4816	20	0.091645	1.11422	-0.570856	0.942706
157	2020	-0.420787	8.48111	1.03798	11.0493	10.0659	25.4792	0.588158	0.5497	22.533	21	0.0902	1.21669	-0.398128	0.983108
157	2021	-0.524494	7.4551	1.0239	11.1482	10.1672	25.5274	0.522225	0.4788	22.6362	22	0.140803	1.02619	-0.410044	0.933083
158	2016	-0.601512	1.17551	0.939436	10.6704	8.68457	23.273	0.551411	0.5499	21.0308	18	0.166095	1.47741	-0.920783	-1.03102
158	2017	-0.545333	0.958637	2.06562	10.723	8.52794	23.2719	0.52987	0.5529	21.1989	19	0.165334	1.34145	-0.935303	-1.01548
158	2018	-0.458972	1.03965	3.09326	10.7742	8.53543	23.3725	0.569219	0.5627	21.5199	20	0.142366	1.17617	-0.907088	-1.24892
158	2019	-0.32113	1.21756	4.28983	10.7439	8.53385	23.3734	0.581776	0.4993	21.6116	21	0.152799	1.34561	-0.858692	-1.19373
158	2020	-0.0907242	1.25952	3.92382	10.7906	8.51859	23.4243	0.594665	0.4586	21.6368	22	0.087898	1.25598	-0.819498	-1.16089
158	2021	-0.343906	1.42173	3.21995	10.8999	8.5307	23.5325	0.628158	0.4301	21.5226	23	0.100052	1.29068	-0.780947	-1.25149
333	2016	0.712147	10.9571	-0.00374134	11.212	11.1452	25.8626	0.595683	0.429	23.7706	16	0.259201	1.63356	1.45289	-0.807221
333	2017	1.20982	10.9571	0.883127	11.3014	11.1452	26.2371	0.665768	0.5049	23.8412	17	0.264507	2.09502	1.73967	-0.931552
333	2018	1.74591	10.9571	1.86854	11.3669	11.1452	26.2401	0.649397	0.5326	23.8341	18	0.276115	1.56296	2.48679	-1.19979
333	2019	2.66941	10.9571	2.16416	11.4529	11.1452	26.2401	0.644	0.5515	23.7987	19	0.269642	1.96548	2.96196	-0.275748
333	2020	3.76139	10.9571	2.82579	11.3875	11.1452	26.2401	0.655263	0.5187	23.8252	20	0.192307	2.53455	2.20689	-0.936269
333	2021	1.59456	10.9571	4.13498	11.4956	11.1452	26.2401	0.652464	0.5447	23.8522	21	0.223482	1.95972	2.30269	-1.33381
338	2016	-0.520008	9.20624	-0.383828	11.138	10.5769	25.8231	0.728267	0.4922	23.9736	14	0.15767	0.984405	-0.588294	-0.764559
338	2017	-0.44904	10.9571	-0.36975	11.1956	10.6311	25.9684	0.702829	0.494	24.0217	15	0.200195	1.02943	-0.48633	-1.1786
338	2018	-0.343637	10.9571	-0.313441	11.242	10.6479	26.0476	0.696705	0.5169	24.106	16	0.199822	0.998213	-0.355321	-1.43881
338	2019	-0.196249	10.9571	-0.200823	11.1655	10.6879	26.1906	0.705383	0.5304	23.9936	17	0.208585	1.127	-0.0965575	-1.4821
338	2020	0.0181466	10.9571	-0.00374134	11.1865	10.7224	26.2401	0.702924	0.5823	24.1802	18	0.16603	1.0886	-0.121845	-1.52611
338	2021	-0.254712	10.9571	0.0384905	11.3111	10.6679	26.2401	0.628357	0.4857	24.2255	19	0.230906	1.11104	0.139339	-1.25738
400	2016	-0.573183	3.40934	-0.0178186	10.659	8.68101	23.3836	0.472021	0.4984	20.7557	23	0.076366	1.54982	-0.839557	-0.9633
400	2017	-0.495826	3.64252	-0.00374134	10.7509	8.64153	23.4517	0.469273	0.4893	20.9039	24	0.081294	1.338	-0.69129	-1.03476
400	2018	-0.414956	3.84934	-0.102282	10.8228	8.59822	23.4027	0.426969	0.4797	20.9262	25	0.0617	1.04191	-0.628436	-1.06575
400	2019	-0.295414	3.95499	-0.0178186	10.94	8.591	23.4373	0.42498	0.5011	20.9895	26	0.072111	1.14465	-0.43211	-1.16216
400	2020	-0.109428	3.23178	0.249649	10.923	8.62101	23.545	0.452629	0.5433	21.192	27	0.060705	1.32018	-0.278982	-1.13237
400	2021	-0.330571	2.69392	0.179263	10.9922	8.60484	23.595	0.425149	0.4429	21.142	28	0.111722	1.91461	-0.0132963	-1.09656
401	2016	-0.601512	0.368502	-0.566832	10.6704	9.58438	24.4485	0.730765	0.6304	23.8726	22	0.034746	1.11732	-0.920783	-1.1027
401	2017	-0.545333	0.380362	-0.510523	10.723	9.56269	24.4377	0.725263	0.4066	23.879	23	0.042685	1.00102	-0.935303	-1.01834
401	2018	-0.458972	0.640459	-0.454214	10.7742	9.91051	24.8503	0.615594	0.4439	24.0562	24	0.050258	0.884719	-0.907088	-1.02373
401	2019	-0.32113	0.826167	-0.299364	10.7439	10.0922	24.8298	0.525172	0.4229	24.2082	25	0.076581	0.902603	-0.858692	-0.707715
401	2020	-0.0907242	0.996849	-0.172669	10.7906	10.0623	24.7999	0.454608	0.4311	24.1682	26	0.049611	0.85139	-0.819498	-0.22547
401	2021	-0.343906	0.809244	-0.200823	10.8999	10.0386	24.8231	0.440104	0.4393	24.1999	27	0.084017	0.961054	-0.780947	-1.0714
403	2016	-0.710304	0.177813	-0.482368	10.4782	6.47851	20.9698	0.560119	0.3306	19.971	23	0.128829	2.30381	-1.05765	-0.523301
403	2017	-0.698217	0.223907	-0.397905	10.6469	7.01302	21.0013	0.589444	0.5616	19.9203	24	0.10528	3.9579	-1.00206	-0.431014
403	2018	-0.681387	0.185069	-0.538678	10.7217	6.96885	20.999	0.529828	0.5473	19.839	25	0.164726	5.61198	-0.970736	-0.338728
403	2019	-0.664061	0.162642	-0.383828	10.7304	6.77422	20.9636	0.369631	0.541	19.7546	26	0.135138	7.26607	-0.975582	-0.246441
403	2020	-0.637333	0.222023	-0.341596	10.8303	6.80461	21.2256	0.414924	0.5171	19.674	27	0.139022	7.88262	-0.945909	-0.334614
403	2021	-0.652831	0.482386	-0.228978	11.0794	7.39449	22.6816	0.107236	0.4242	20.4218	28	0.04111	2.46743	-0.884621	-1.70225
404	2016	-0.676523	0.860099	-0.271209	10.6066	8.77137	22.8154	0.598875	0.3779	21.0293	22	0.257223	1.28866	-0.885557	-1.00726
404	2017	-0.653717	0.916536	-0.313441	10.6788	8.77044	23.0237	0.602868	0.3693	21.049	23	0.241154	1.0414	-0.754554	-0.409298
404	2018	-0.617178	0.826863	-0.186746	10.7671	8.95377	23.0352	0.582463	0.3981	21.1756	24	0.228995	0.85139	-0.65884	-0.744082
404	2019	-0.575546	0.747034	-0.116359	10.8811	8.96214	23.0504	0.584174	0.3903	21.1557	25	0.219236	0.852719	-0.531877	-0.797111
404	2020	-0.512439	0.843187	-0.158591	10.9485	8.96034	23.1155	0.596269	0.3881	21.1092	26	0.20797	0.919028	-0.486442	-0.384927
404	2021	-0.590704	0.810293	0.0384905	11.0907	8.9334	23.1856	0.606311	0.3782	21.0962	27	0.289356	0.88457	-0.432539	-0.817922
413	2016	-0.601512	0.887543	-0.468291	10.6704	8.40313	24.5697	0.507345	0.293	22.9151	24	0.055291	1.42553	-0.920783	0.433348
413	2017	-0.545333	1.61706	-0.341596	10.723	8.97853	24.9381	0.526364	0.3098	23.1293	25	0.045531	1.22292	-0.935303	0.786435
413	2018	-0.458972	2.12205	0.137031	10.7742	9.06021	25.0079	0.539472	0.295	22.9886	26	0.067818	0.903347	-0.907088	0.80986
413	2019	-0.32113	2.57367	-0.116359	10.7439	8.51439	24.9392	0.534897	0.2837	22.9761	27	0.052835	0.85139	-0.858692	0.345043
413	2020	-0.0907242	1.06769	-0.257132	10.7906	8.42442	24.895	0.558631	0.2674	22.9728	28	0.015939	0.85139	-0.819498	0.380697
413	2021	-0.343906	0.767223	-0.313441	10.8999	8.22094	24.8582	0.586016	0.2674	22.7222	29	0.018532	0.85139	-0.780947	0.399427
422	2016	-0.605162	0.860443	-0.5246	10.9271	9.03539	24.4065	0.828894	0.3128	23.7519	24	0.108392	1.00836	-0.506394	-0.418193
422	2017	-0.547899	0.698206	-0.5246	11.0054	9.19736	24.2061	0.88668	0.2302	23.7447	25	0.084673	1.06452	-0.349891	-0.531761
422	2018	-0.48608	0.585445	-0.440137	11.1067	9.04097	23.8983	0.88668	0.2498	23.0775	26	0.076743	1.23008	-0.22863	-0.407235
422	2019	-0.39801	0.904705	-0.383828	11.2566	9.03611	23.8642	0.88668	0.297	23.0268	27	0.138157	1.39563	-0.0486113	-0.282708
422	2020	-0.387695	0.753601	-0.2149	11.2178	8.92253	23.815	0.88668	0.3369	22.9662	28	0.117021	1.56118	-0.160013	-0.158181
422	2021	-0.469497	0.953595	-0.144514	11.3669	8.98695	23.7614	0.809812	0.3297	22.8659	29	0.162687	1.72673	-0.0653173	-0.0336537
423	2016	-0.520008	0.756996	-0.411982	11.138	8.38731	23.0208	0.157136	0.3279	21.0725	23	0.164711	3.69757	-0.588294	-1.01756
423	2017	-0.44904	0.90402	-0.440137	11.1956	8.47991	23.239	0.202369	0.3909	21.2598	24	0.150123	3.38682	-0.48633	-0.961889
423	2018	-0.343637	0.745462	-0.454214	11.242	8.48384	23.353	0.183198	0.4399	21.2737	25	0.132873	2.04788	-0.355321	-1.33551
423	2019	-0.196249	0.623518	-0.0741277	11.1655	8.50755	23.1789	0.139923	0.4377	21.4915	26	0.094678	2.12467	-0.0965575	-1.28311
423	2020	0.0181466	0.505186	-0.00374134	11.1865	8.41383	23.1166	0.107124	0.4548	21.523	27	0.039446	2.41886	-0.121845	-1.04984
423	2021	-0.254712	0.425919	-0.0741277	11.3111	8.33807	23.1767	0.140407	0.4301	21.4469	28	0.065514	2.88236	0.139339	-0.751355
425	2016	-0.238466	3.85801	-0.243055	11.4813	9.50755	24.5069	0.534267	0.5079	22.7444	23	0.079397	1.07272	0.170172	-0.35214
425	2017	-0.0695514	4.64837	0.671968	11.582	9.51929	24.6307	0.516661	0.4895	22.6962	24	0.131982	1.16823	0.336697	-0.403469
425	2018	0.0620878	4.84615	1.47437	11.6542	9.56927	24.8382	0.504644	0.5116	22.6944	25	0.203125	0.926571	0.617719	-0.496986
425	2019	0.355007	5.39102	1.88261	11.7249	9.57838	25.0709	0.564685	0.5493	22.7509	26	0.218631	1.10633	0.84712	-1.01051
425	2020	0.566943	6.48095	1.60107	11.7055	9.62846	25.2428	0.627759	0.542	22.7992	27	0.165676	1.07681	0.890896	-1.01461
425	2021	0.00177419	5.42086	1.26321	11.828	9.6475	25.424	0.662188	0.5162	22.8761	28	0.258635	1.08851	1.19992	-1.42147
488	2016	-0.520008	1.92152	-0.2149	11.138	9.47163	25.1335	0.725773	0.4063	24.084	23	0.058996	0.955363	-0.588294	-0.116736
488	2017	-0.44904	2.3699	-0.313441	11.1956	9.51628	25.3832	0.713381	0.432	24.0637	24	0.071849	0.98981	-0.48633	-0.779549
488	2018	-0.343637	2.1428	-0.299364	11.242	9.62846	25.3803	0.754349	0.4339	24.0523	25	0.067629	0.913039	-0.355321	-1.05571
488	2019	-0.196249	2.16592	-0.158591	11.1655	9.52347	25.3078	0.731114	0.4325	24.2625	26	0.05809	0.889442	-0.0965575	-0.497957
488	2020	0.0181466	2.32289	-0.088205	11.1865	9.45344	25.2404	0.718262	0.4319	24.3516	27	0.062834	0.911487	-0.121845	-1.04763
488	2021	-0.254712	2.01046	-0.2149	11.3111	9.41703	25.1402	0.727832	0.4163	24.297	28	0.112244	0.953638	0.139339	-0.944028
498	2016	-0.520008	0.457071	-0.426059	11.138	8.9813	23.4342	0.769289	0.7042	20.1243	23	0.066639	1.11375	-0.588294	-0.61538
498	2017	-0.44904	0.55466	-0.355673	11.1956	9.04133	23.5927	0.769372	0.6984	20.282	24	0.088905	1.07628	-0.48633	-0.779049
498	2018	-0.343637	0.546483	-0.411982	11.242	9.07142	23.8968	0.733793	0.6919	20.2889	25	0.108915	0.988602	-0.355321	0.209507
498	2019	-0.196249	1.05752	-0.355673	11.1655	9.24898	24.1909	0.742626	0.688	20.6272	26	0.195634	0.906138	-0.0965575	-0.844503
498	2020	0.0181466	1.7508	0.19334	11.1865	9.54824	24.7321	0.765899	0.7365	21.5644	27	0.139926	0.973707	-0.121845	-0.0712396
498	2021	-0.254712	2.23616	0.376345	11.3111	10.114	25.1468	0.759996	0.7041	21.8979	28	0.10898	0.940463	0.139339	-1.25924
510	2016	-0.599764	0.236137	-0.580909	10.5967	7.85903	21.0022	0.35885	0.2216	20.6667	27	0.210176	5.62059	-0.821873	0.48912
510	2017	-0.545162	0.29666	-0.5246	10.7066	7.83874	21.1292	0.416092	0.3069	20.6212	28	0.289823	3.70991	-0.802436	0.430294
510	2018	-0.483587	0.251874	-0.552755	10.7972	7.82204	21.1183	0.35626	0.2999	20.5691	29	0.291086	1.87404	-0.655963	0.449997
510	2019	-0.406367	0.237442	-0.538678	10.9291	7.81803	21.1998	0.347894	0.2871	20.507	30	0.398371	1.83113	-0.524698	0.182195
510	2020	-0.336436	0.235787	-0.538678	10.9704	7.7977	21.3201	0.39717	0.2571	20.6539	31	0.291962	1.86896	-0.536199	0.135434
510	2021	-0.46358	0.25383	-0.383828	11.0717	7.78156	21.5009	0.374023	0.2343	20.7093	32	0.389766	1.95063	-0.212216	-0.332365
513	2016	0.712147	1.10964	-0.299364	11.212	8.74783	23.0774	0.325153	0.6546	21.9295	24	0.211966	1.95849	1.45289	-1.02241
513	2017	1.20982	1.36249	-0.130437	11.3014	8.84837	23.4894	0.293382	0.6404	21.9235	25	0.187576	2.01009	1.73967	-0.721356
513	2018	1.74591	1.37336	-0.186746	11.3669	8.9452	23.5819	0.326166	0.6329	21.8839	26	0.146632	1.23149	2.48679	-0.841597
513	2019	2.66941	1.48026	-0.0741277	11.4529	9.10709	23.6123	0.317149	0.6516	21.8738	27	0.158588	1.68135	2.96196	-0.956431
513	2020	3.76139	1.60739	0.0947995	11.3875	9.03205	23.7481	0.337565	0.6374	21.9181	28	0.142492	1.76619	2.20689	-1.48637
513	2021	1.59456	1.73827	0.0384905	11.4956	9.05719	23.8311	0.360313	0.6452	22.0235	29	0.156835	1.67448	2.30269	-1.5132
519	2016	-0.643048	1.08416	-0.383828	10.7447	9.2557	23.0516	0.282296	0.4961	21.655	28	0.063881	1.44153	-0.926949	-0.481838
519	2017	-0.604738	1.07019	-0.426059	10.8109	9.08682	22.9983	0.226262	0.4997	21.6128	29	0.061765	1.2688	-0.856128	-0.0400741
519	2018	-0.561506	1.09188	-0.341596	10.8771	8.99764	23.0672	0.245685	0.4997	21.5217	30	0.094915	1.04855	-0.719627	-0.4018
519	2019	-0.504318	1.11652	-0.383828	10.9602	9.02906	23.1222	0.256386	0.4664	21.5149	31	0.101476	1.14739	-0.570856	-0.61926
519	2020	-0.420787	1.1812	-0.454214	11.0493	9.04735	23.222	0.29993	0.4631	21.642	32	0.083602	1.44645	-0.398128	-0.409979
519	2021	-0.524494	1.17864	-0.397905	11.1482	9.05777	23.3645	0.357772	0.4095	21.7489	33	0.110636	3.00324	-0.410044	-0.319195
521	2016	-0.618524	2.13237	1.29137	10.5856	9.85046	23.2496	0.586964	0.3398	20.9089	24	0.295704	1.08185	-0.260483	-0.789527
521	2017	-0.561708	2.3148	1.3336	10.6782	9.75144	23.4934	0.676899	0.3453	21.0872	25	0.25053	0.989368	-0.257248	-0.713321
521	2018	-0.508239	2.23475	1.22098	10.7729	9.71233	23.4681	0.66999	0.3387	21.2289	26	0.255221	0.870803	-0.135332	-0.647747
521	2019	-0.411809	2.15241	1.09429	10.9767	9.54803	23.3767	0.640058	0.334	21.4676	27	0.279225	0.876621	0.159294	-0.707835
521	2020	-0.28144	2.08098	0.390422	11.0576	9.60959	23.5023	0.69186	0.3364	21.5631	28	0.165422	1.04264	0.131048	-0.69668
521	2021	-0.448519	1.62159	0.81274	11.1608	9.45837	23.4439	0.671189	0.3343	21.5239	29	0.250756	0.905926	0.294448	-0.805429
528	2016	-0.705	1.45573	-0.482368	10.5461	8.98419	23.7478	0.570183	0.4276	21.6263	23	0.098132	0.969793	-1.01994	-1.41908
528	2017	-0.686071	1.5713	-0.257132	10.548	9.03837	23.7986	0.579048	0.412	21.6295	24	0.124296	1.02222	-0.967353	-1.41674
528	2018	-0.65596	1.79143	-0.172669	10.6332	9.19085	23.9895	0.614775	0.424	21.7261	25	0.183116	0.95353	-0.95178	-1.45015
528	2019	-0.630553	1.86721	-0.088205	10.6681	9.24319	24.1198	0.637307	0.4216	21.7807	26	0.170754	0.980499	-0.923807	-1.41769
528	2020	-0.58712	2.05627	-0.00374134	10.6989	9.48433	24.2499	0.649732	0.415	21.844	27	0.145824	0.969404	-0.945307	-1.35358
528	2021	-0.628555	1.97381	0.65789	10.8038	9.74812	24.4229	0.600767	0.4148	22.1816	28	0.20942	0.882702	-0.928054	-0.835246
530	2016	-0.675648	0.530526	-0.327518	10.8355	7.5369	22.3294	0.334328	0.3446	20.0487	23	0.097724	1.38991	-0.961786	-0.809604
530	2017	-0.655591	0.504911	-0.271209	10.8879	7.45356	22.4495	0.378105	0.3199	20.6077	24	0.095072	1.08843	-0.97677	-0.638383
530	2018	-0.629623	0.390083	-0.383828	10.9683	7.42297	22.4404	0.378905	0.3035	20.6754	25	0.094862	0.85139	-0.914173	-0.574353
530	2019	-0.596916	0.330675	-0.243055	10.9542	7.36645	22.4326	0.374875	0.3081	20.7156	26	0.100879	0.889845	-0.917775	-0.582811
530	2020	-0.538105	0.341226	-0.271209	10.9831	7.81883	22.4605	0.392913	0.3092	20.608	27	0.083576	0.970879	-0.922449	-0.58664
530	2021	-0.583496	0.33142	-0.341596	11.0825	7.81803	22.47	0.468318	0.3075	20.5671	28	0.084639	1.124	-0.902118	-0.46056
532	2016	0.712147	0.316802	-0.468291	11.212	6.46147	21.3944	0.582156	0.4919	17.9701	24	0.042604	3.86322	1.45289	-0.800038
532	2017	1.20982	0.297877	-0.468291	11.3014	6.46925	21.572	0.628915	0.4919	17.9215	25	0.043714	2.17224	1.73967	-0.914791
532	2018	1.74591	0.272741	-0.510523	11.3669	6.45362	21.6715	0.6367	0.4919	18.1721	26	0.032073	1.95149	2.48679	-0.987175
532	2019	2.66941	0.2359	-0.496446	11.4529	6.41346	21.6513	0.599001	0.4919	18.4257	27	0.033967	2.21501	2.96196	-0.888989
532	2020	3.76139	0.301331	-0.468291	11.3875	6.47389	21.5691	0.493387	0.5036	18.3221	28	0.029601	2.22325	2.20689	-1.11614
532	2021	1.59456	0.342104	-0.383828	11.4956	6.88346	21.7487	0.514095	0.5036	18.4227	29	0.03394	1.98315	2.30269	-1.34329
533	2016	0.712147	0.868329	-0.454214	11.212	8.32361	21.9046	0.367516	0.4142	19.2631	24	0.233585	3.06726	1.45289	-0.161347
533	2017	1.20982	0.687226	-0.468291	11.3014	7.35372	22.1971	0.500873	0.448	19.2505	25	0.080327	2.16805	1.73967	-0.207252
533	2018	1.74591	0.550171	-0.496446	11.3669	7.18917	21.6357	0.622565	0.4273	19.2227	26	0.523028	1.32163	2.48679	0.0143257
533	2019	2.66941	0.580894	-0.454214	11.4529	7.15383	21.5859	0.630724	0.4305	19.1554	27	0.110125	1.42884	2.96196	0.187269
533	2020	3.76139	0.635707	-0.482368	11.3875	7.14677	21.6171	0.610891	0.4305	19.0952	28	0.108712	1.46602	2.20689	0.185155
533	2021	1.59456	0.573947	-0.355673	11.4956	7.12689	21.5882	0.657768	0.4249	19.0369	29	0.144493	2.01331	2.30269	-0.434091
534	2016	0.712147	0.138333	-0.580909	11.212	5.95842	21.5802	0.403374	0.5904	18.6121	24	0.015939	3.81758	1.45289	0.32839
534	2017	1.20982	0.221492	-0.552755	11.3014	5.96358	21.6029	0.358626	0.6195	19.014	25	0.015939	3.17282	1.73967	0.374851
534	2018	1.74591	0.233815	-0.580909	11.3669	5.78074	21.6795	0.409483	0.6195	19.0962	26	0.015939	2.3816	2.48679	-1.06246
534	2019	2.66941	0.285043	-0.538678	11.4529	6.75809	21.447	0.540409	0.5868	19.7432	27	0.059092	2.7526	2.96196	-0.982669
534	2020	3.76139	0.34553	-0.411982	11.3875	6.79122	21.4774	0.53347	0.5953	20.088	28	0.076698	3.69674	2.20689	-0.568211
534	2021	1.59456	0.325476	-0.496446	11.4956	6.94505	21.4735	0.480749	0.5244	20.2488	29	0.066261	4.64942	2.30269	-0.503505
536	2016	-0.520722	0.789812	-0.397905	11.2213	8.67965	23.6647	0.309024	0.6383	21.2783	34	0.108401	1.31579	-0.895621	0.064614
536	2017	-0.449055	0.745642	-0.496446	11.3227	8.50167	23.7687	0.389247	0.6141	22.6347	34	0.053749	1.0285	-0.827715	0.0680065
536	2018	-0.366495	0.747792	-0.454214	11.4208	8.52278	23.6724	0.605061	0.6064	23.0318	34	0.051468	0.910202	-0.771678	0.575484
536	2019	-0.252215	0.777512	-0.411982	11.5819	8.10168	23.4059	0.661928	0.5964	22.8528	34	0.02189	1.17244	-0.707346	0.105101
536	2020	-0.0885627	0.639917	-0.285287	11.5695	8.08795	23.2194	0.54102	0.5523	22.7477	34	0.027989	1.149	-0.650525	0.205804
536	2021	-0.385358	0.569003	-0.0318959	11.6694	8.05516	23.1655	0.533911	0.5311	22.6328	34	0.053273	1.12556	-0.63042	0.306506
538	2016	-0.715615	1.00665	-0.116359	10.4782	9.03551	23.9255	0.355604	0.6815	21.301	23	0.257806	3.58102	-1.01406	-1.53257
538	2017	-0.703022	0.940301	0.291881	10.4782	9.02329	24.0448	0.345081	0.7087	21.28	24	0.233863	4.17157	-0.990821	-1.76917
538	2018	-0.684211	0.915302	0.0103359	10.5223	8.99566	24.137	0.344171	0.7183	21.2627	25	0.221541	2.87964	-0.985409	-1.76993
538	2019	-0.662527	0.961028	0.0244132	10.7778	9.00258	24.6284	0.232755	0.7106	21.4209	26	0.225898	1.72276	-0.971025	-0.667796
538	2020	-0.631599	1.10743	0.263727	10.8585	9.00344	24.7346	0.305607	0.7074	21.8537	27	0.150194	1.91147	-0.949985	-1.26252
538	2021	-0.657216	1.17349	0.897204	10.9628	9.04358	24.6801	0.265026	0.685345	21.8122	28	0.191974	1.86512	-0.960953	-1.08349
541	2016	0.712147	0.442394	-0.5246	11.212	9.14634	22.5316	0.179453	0.3625	19.9158	24	0.14704	2.01774	1.45289	-0.751942
541	2017	1.20982	0.477348	-0.383828	11.3014	9.12794	22.4595	0.15437	0.3625	19.9966	25	0.175272	2.00035	1.73967	-0.746663
541	2018	1.74591	0.589586	-0.257132	11.3669	9.13065	22.4439	0.223124	0.3625	20.054	26	0.192593	1.39223	2.48679	-0.765674
541	2019	2.66941	0.560146	-0.200823	11.4529	8.92811	22.5438	0.205303	0.3625	20.2609	27	0.153338	1.18848	2.96196	-0.677864
541	2020	3.76139	0.704764	-0.285287	11.3875	8.97664	22.8656	0.259076	0.4028	20.346	28	0.090436	1.14657	2.20689	-0.71292
541	2021	1.59456	0.87032	0.0384905	11.4956	9.13637	22.9953	0.35292	0.4122	21.0032	29	0.10516	1.06034	2.30269	-0.820874
545	2016	-0.718734	0.207282	-0.454214	10.8943	6.98193	21.715	0.294113	0.4251	20.9552	24	0.068452	2.38133	-1.03479	0.787805
545	2017	-0.709593	0.30155	-0.454214	10.9121	6.97915	21.7357	0.271909	0.4124	20.9246	25	0.165111	2.0595	-1.01411	0.295194
545	2018	-0.698046	0.244563	-0.426059	10.9261	6.91374	21.8632	0.34333	0.4121	20.8862	26	0.183346	1.32202	-1.03447	0.301798
545	2019	-0.68101	0.216682	-0.411982	10.6799	6.8977	21.8518	0.32825	0.4135	20.8862	27	0.160072	1.29043	-1.04127	0.290848
545	2020	-0.659516	0.245567	-0.313441	10.8356	6.87109	21.7837	0.37427	0.387	20.841	28	0.127081	1.54785	-1.03858	0.31855
545	2021	-0.670092	0.291261	-0.285287	10.9232	6.95081	21.8477	0.376626	0.3678	20.7787	29	0.19269	1.65794	-1.04392	0.303729
547	2016	-0.520722	0.81282	-0.243055	11.2213	7.40792	22.6614	0.223353	0.3058	19.8579	23	0.049356	2.349	-0.895621	0.524848
547	2017	-0.449055	0.859914	-0.228978	11.3227	7.52618	22.7543	0.255145	0.3004	20.2608	24	0.06184	1.8276	-0.827715	0.521227
547	2018	-0.366495	1.01015	0.0807223	11.4208	7.76345	22.9563	0.22516	0.2756	20.2383	25	0.069595	1.30621	-0.771678	0.15779
547	2019	-0.252215	1.1786	0.446731	11.5819	7.75191	23.1084	0.24599	0.2691	20.3772	26	0.075569	1.51941	-0.707346	-0.33222
547	2020	-0.0885627	1.17245	0.686045	11.5695	7.85903	23.2438	0.248536	0.275	20.3342	27	0.069831	3.10142	-0.650525	-0.484626
547	2021	-0.385358	0.995108	1.19283	11.6694	7.97831	23.3597	0.284414	0.2741	20.378	28	0.075229	1.92371	-0.63042	0.0773443
550	2016	-0.676523	5.46956	-0.580909	10.6066	9.733	23.9217	0.493372	0.7801	22.4439	23	0.262423	1.30629	-0.885557	-1.64862
550	2017	-0.653717	5.99004	-0.468291	10.6788	9.76083	23.996	0.52348	0.78	22.5212	24	0.333958	0.979944	-0.754554	-1.35383
550	2018	-0.617178	5.49317	-0.468291	10.7671	9.71354	23.8759	0.556152	0.79	22.46	25	0.285109	0.940426	-0.65884	-1.57668
550	2019	-0.575546	5.4849	-0.468291	10.8811	9.60157	23.9137	0.568016	0.7809	22.4662	26	0.293594	0.939066	-0.531877	-1.3745
550	2020	-0.512439	4.64144	-0.257132	10.9485	9.5054	24.0621	0.610204	0.777	22.365	27	0.206846	1.06581	-0.486442	-1.38052
550	2021	-0.590704	5.84545	-0.116359	11.0907	9.46731	23.9951	0.675427	0.7594	22.5197	28	0.297447	1.07803	-0.432539	-1.39014
551	2016	-0.238466	0.73615	-0.243055	11.4813	8.19312	22.1123	0.486747	0.4366	20.5393	23	0.161808	1.53903	0.170172	-1.09274
551	2017	-0.0695514	0.731205	-0.454214	11.582	8.1194	22.1625	0.49669	0.45608	20.5545	24	0.156549	1.2793	0.336697	-1.01302
551	2018	0.0620878	0.668453	-0.482368	11.6542	8.09132	22.2003	0.508004	0.47428	20.5064	25	0.171259	1.03873	0.617719	-1.02723
551	2019	0.355007	0.710758	-0.341596	11.7249	7.87702	22.2577	0.483675	0.48398	20.6619	26	0.189225	1.05981	0.84712	-1.05917
551	2020	0.566943	0.673236	-0.397905	11.7055	7.88533	22.3328	0.469686	0.47608	20.6321	27	0.138765	1.12337	0.890896	-1.04182
551	2021	0.00177419	0.739737	-0.271209	11.828	7.93666	22.4172	0.488661	0.49308	20.6729	28	0.175238	1.26519	1.19992	-1.01306
555	2016	0.712147	2.36549	3.34665	11.212	9.05205	22.9744	0.507574	0.69	20.1006	22	0.224442	1.44493	1.45289	-0.235393
555	2017	1.20982	2.39454	2.40347	11.3014	9.20452	23.0954	0.537705	0.6856	20.2596	23	0.170269	1.54816	1.73967	-0.925092
555	2018	1.74591	2.29366	3.36073	11.3669	9.12554	23.0932	0.530334	0.6233	20.0937	24	0.231739	1.3606	2.48679	-0.471703
555	2019	2.66941	2.31152	2.16416	11.4529	9.23103	23.0987	0.505153	0.5872	20.0113	25	0.201539	1.81594	2.96196	-0.740073
555	2020	3.76139	2.35883	2.17824	11.3875	9.46483	23.2125	0.528217	0.5389	19.9316	26	0.223732	1.77486	2.20689	-0.770311
555	2021	1.59456	2.25022	3.9942	11.4956	9.5001	23.2427	0.51487	0.5363	19.8428	27	0.187581	1.51283	2.30269	-0.95536
559	2016	0.218004	1.80413	-0.299364	11.3494	9.23503	23.1672	0.589862	0.5704	21.8	23	0.197225	3.22693	-0.226674	-1.0784
559	2017	0.589415	1.62295	0.108877	11.4302	9.17957	23.1682	0.532298	0.6393	21.8331	24	0.245856	2.95607	-0.104565	-0.758774
559	2018	1.05425	1.49287	0.179263	11.4993	9.15799	23.2122	0.546613	0.6378	21.855	25	0.246735	1.71657	0.165341	-1.15991
559	2019	1.71631	1.31235	0.432654	11.5864	9.02087	23.2105	0.54705	0.6429	21.8923	26	0.222909	1.7762	0.648744	-1.22523
559	2020	2.59749	1.17583	0.517118	11.5191	9.01736	23.4635	0.428987	0.6865	21.8521	27	0.153721	1.47505	0.493057	-1.2363
559	2021	0.980567	1.04341	0.925358	11.6354	8.98231	23.5459	0.477766	0.6897	21.7681	28	0.203418	1.60739	0.870362	-1.32602
561	2016	-0.682968	0.743554	-0.158591	10.8399	8.03301	21.5598	0.457936	0.599	19.0407	24	0.067084	3.59624	-0.960368	-1.08642
561	2017	-0.66409	0.837503	-0.411982	10.9555	8.01928	21.7443	0.495297	0.577	19.5776	25	0.057	2.331	-0.898967	-0.658409
561	2018	-0.64654	0.725897	-0.313441	11.0584	8.00503	21.7909	0.483476	0.5578	19.4482	26	0.063724	1.63843	-0.871017	-1.02374
561	2019	-0.604364	0.750826	-0.36975	11.1072	7.97039	21.8951	0.496983	0.5598	19.3196	27	0.057826	1.85292	-0.927146	-1.01308
561	2020	-0.570416	0.753546	-0.411982	11.1018	7.97694	21.9965	0.522123	0.576	19.4312	28	0.018913	1.72902	-0.980073	-1.01317
561	2021	-0.623501	0.749445	-0.341596	11.23	7.96867	22.0814	0.527199	0.5618	20.1534	29	0.052382	1.8277	-0.850532	-0.975206
565	2016	-0.692929	0.283653	-0.538678	10.9768	6.91572	21.0104	0.262776	0.4244	19.3082	24	0.381977	4.35902	-0.99719	-0.949245
565	2017	-0.676811	0.316815	-0.538678	11.0579	6.84801	21.175	0.334427	0.4287	19.341	25	0.523028	2.30776	-0.969945	-0.918542
565	2018	-0.649687	0.200499	-0.496446	11.0964	6.81674	21.1077	0.265447	0.4275	19.2087	26	0.101902	1.52307	-0.937054	-0.891931
565	2019	-0.62521	0.189057	-0.510523	11.2362	6.81892	21.1543	0.263261	0.4277	19.1502	27	0.072315	1.78202	-0.899332	-0.879045
565	2020	-0.597382	0.219272	-0.482368	11.2666	6.83303	21.1861	0.247254	0.4286	19.0803	28	0.045317	1.54103	-0.886443	-0.878633
565	2021	-0.627638	0.256014	-0.454214	11.3723	6.81674	21.1976	0.213528	0.4344	19.461	29	0.064071	2.01324	-0.851816	-0.495572
566	2016	-0.737545	0.349988	-0.510523	10.6998	7.72754	22.9858	0.413974	0.4681	20.7382	24	0.074876	1.8743	-1.08891	-0.89471
566	2017	-0.737545	0.320406	0.277804	10.7879	7.76217	23.0791	0.518631	0.5031	20.8357	25	0.039099	1.51763	-1.08891	-0.892046
566	2018	-0.737545	0.318845	-0.144514	10.8581	7.76599	23.0589	0.533162	0.4999	21.0293	26	0.0629	1.16096	-1.08891	-0.763376
566	2019	-0.734804	0.421999	-0.440137	10.9421	7.85864	23.1007	0.57032	0.4561	21.0099	27	0.069248	1.28074	-1.07345	-0.790574
566	2020	-0.730231	0.451265	-0.355673	10.9175	8.05452	23.0534	0.613627	0.4813	21.3818	28	0.046127	1.73249	-1.05371	-0.408504
566	2021	-0.730447	0.326693	-0.411982	11.062	7.85903	22.847	0.714827	0.4815	21.3094	29	0.056167	1.47545	-1.03669	-0.634713
568	2016	-0.599764	0.665001	-0.0318959	10.5967	7.60539	23.3388	0.186441	0.5872	20.8879	22	0.172501	3.56966	-0.821873	-1.40114
568	2017	-0.545162	0.761584	-0.0459731	10.7066	7.80425	23.7067	0.224905	0.558	20.8455	23	0.186862	4.94127	-0.802436	-1.47375
568	2018	-0.483587	0.683249	-0.088205	10.7972	7.96555	23.8414	0.242457	0.5828	20.7519	24	0.167265	2.87119	-0.655963	-1.34756
568	2019	-0.406367	0.586012	0.151109	10.9291	8.07962	24.0878	0.323833	0.5753	21.14	25	0.174251	4.70226	-0.524698	-1.37951
568	2020	-0.336436	0.701735	0.165186	10.9704	8.11073	24.2789	0.337835	0.5761	22.6528	26	0.119389	7.88262	-0.536199	-1.41935
568	2021	-0.46358	0.688783	0.277804	11.0717	8.14148	24.4894	0.348852	0.5896	22.8136	27	0.134841	7.88262	-0.212216	-1.54129
570	2016	-0.238466	0.456346	-0.538678	11.4813	8.14902	22.0383	0.371122	0.3552	20.1321	22	0.204707	1.61566	0.170172	-0.980507
570	2017	-0.0695514	0.441256	-0.552755	11.582	8.1409	22.0388	0.391518	0.3189	20.0925	23	0.184289	1.13533	0.336697	-0.912308
570	2018	0.0620878	0.365766	-0.566832	11.6542	8.06652	21.9891	0.417794	0.3188	20.0529	24	0.160105	0.938393	0.617719	-0.918171
570	2019	0.355007	0.324618	-0.510523	11.7249	8.0097	21.9728	0.389327	0.3202	19.9417	25	0.152899	1.01759	0.84712	-0.571147
570	2020	0.566943	0.366088	-0.454214	11.7055	7.95963	22.0977	0.419966	0.3324	19.934	26	0.154551	1.07476	0.890896	-0.961096
570	2021	0.00177419	0.334546	-0.341596	11.828	7.92443	22.3044	0.362813	0.3738	19.8142	27	0.187282	1.05613	1.19992	-0.950771
572	2016	-0.737545	2.02056	-0.397905	10.6998	9.17098	23.6246	0.470243	0.4657	21.8601	23	0.231802	0.954718	-1.08891	-0.271564
572	2017	-0.737545	1.7833	-0.468291	10.7879	9.01055	23.4828	0.476495	0.467	21.6562	24	0.183868	0.953515	-1.08891	-0.307436
572	2018	-0.737545	1.74059	-0.383828	10.8581	8.74481	23.162	0.495849	0.459	21.8404	25	0.111908	0.85139	-1.08891	-0.249765
572	2019	-0.734804	1.34908	-0.355673	10.9421	8.20385	23.0962	0.466688	0.4529	21.8262	26	0.064543	1.07347	-1.07345	-0.421789
572	2020	-0.730231	0.727721	-0.285287	10.9175	8.04623	22.9434	0.518158	0.4313	21.718	27	0.020167	1.34506	-1.05371	-0.593812
572	2021	-0.730447	0.521456	-0.257132	11.062	7.69939	22.8283	0.445324	0.4035	21.5253	28	0.037349	1.61666	-1.03669	-0.765836
576	2016	0.712147	0.172089	-0.482368	11.212	6.29895	21.1785	0.170435	0.5459	20.2756	22	0.042689	4.48036	1.45289	-0.0126053
576	2017	1.20982	0.174403	-0.510523	11.3014	6.18826	20.9136	0.15271	0.5381	19.415	23	0.040056	6.27407	1.73967	-0.141908
576	2018	1.74591	0.160266	-0.468291	11.3669	5.45959	21.2334	0.311863	0.4699	17.5298	24	0.071679	1.88906	2.48679	-0.0850552
576	2019	2.66941	0.155949	-0.566832	11.4529	5.45959	21.1843	0.277351	0.491	17.2699	25	0.065436	2.35567	2.96196	-0.0626833
576	2020	3.76139	0.229334	-0.566832	11.3875	5.62762	21.3876	0.106346	0.4959	17.2176	26	0.078641	2.47089	2.20689	0.487867
576	2021	1.59456	0.225632	-0.538678	11.4956	5.7869	21.3409	0.120657	0.4655	17.4329	27	0.071454	2.99805	2.30269	-0.00943716
581	2016	-0.238466	1.24076	-0.538678	11.4813	8.55834	23.5719	0.223899	0.4114	21.6185	24	0.095482	1.47605	0.170172	-1.16495
581	2017	-0.0695514	1.34001	-0.397905	11.582	8.59619	23.7305	0.241196	0.3904	21.673	25	0.135388	1.3526	0.336697	-1.08588
581	2018	0.0620878	1.27541	-0.228978	11.6542	8.6165	23.7626	0.212524	0.4281	21.7191	26	0.112676	1.0177	0.617719	-1.08453
581	2019	0.355007	1.22114	-0.0741277	11.7249	8.60172	23.8996	0.270206	0.4328	21.7688	27	0.102237	1.02169	0.84712	-1.1199
581	2020	0.566943	1.33948	0.108877	11.7055	8.59212	24.032	0.312834	0.4369	21.7817	28	0.116422	1.09774	0.890896	-1.33959
581	2021	0.00177419	1.18288	-0.00374134	11.828	8.58298	24.0544	0.286304	0.3913	21.799	29	0.164229	1.00529	1.19992	-1.46784
586	2016	-0.599764	0.306256	-0.228978	10.5967	6.98193	20.1314	0.527149	0.3802	17.3057	28	0.204515	7.88262	-0.821873	0.493552
586	2017	-0.545162	0.305408	-0.440137	10.7066	6.99668	20.1447	0.531551	0.414	17.4291	29	0.195765	6.71756	-0.802436	0.416632
586	2018	-0.483587	0.284363	0.0103359	10.7972	6.89061	20.2114	0.564357	0.3986	17.6227	30	0.135219	4.2983	-0.655963	1.10081
586	2019	-0.406367	0.27196	-0.00374134	10.9291	6.60935	20.2536	0.570667	0.4104	17.6446	31	0.129218	3.71116	-0.524698	1.08716
586	2020	-0.336436	0.261125	-0.383828	10.9704	6.40192	20.1314	0.443661	0.4539	17.6003	32	0.090876	3.30478	-0.536199	1.06349
586	2021	-0.46358	0.260933	-0.496446	11.0717	6.12687	20.1314	0.415471	0.4309	17.7966	33	0.166082	3.76462	-0.212216	0.474503
589	2016	-0.721336	0.69398	-0.566832	10.4782	8.79149	23.0678	0.656792	0.2734	22.0535	20	0.084198	1.09683	-0.934533	-0.515728
589	2017	-0.713138	0.689239	-0.5246	10.5442	8.71654	22.997	0.656262	0.2742	22.0354	21	0.104688	1.02901	-0.869252	-0.539327
589	2018	-0.705484	0.641896	-0.285287	10.6273	8.75416	23.0729	0.674157	0.2753	22.0614	22	0.164506	0.922015	-0.815539	-0.548226
589	2019	-0.695395	0.61002	-0.341596	10.7458	8.70814	23.0766	0.646081	0.2755	21.9187	23	0.156992	0.989553	-0.775655	0.321001
589	2020	-0.688065	0.645253	-0.0741277	10.7422	8.72111	23.167	0.576066	0.2688	22.0485	24	0.124019	1.0309	-0.778991	-0.210659
589	2021	-0.68625	0.623492	-0.102282	10.8358	8.7281	23.2786	0.538593	0.337	22.2534	25	0.14169	0.995813	-0.867053	-0.664915
590	2016	-0.643048	0.165302	-0.538678	10.7447	7.50219	20.2623	0.581474	0.4275	18.7756	23	0.155803	7.537	-0.926949	0.114102
590	2017	-0.604738	0.220002	-0.538678	10.8109	7.29029	20.5883	0.332371	0.5128	18.8988	24	0.128711	4.37104	-0.856128	-0.00046106
590	2018	-0.561506	0.138333	-0.482368	10.8771	7.24494	20.5207	0.290081	0.5017	18.8427	25	0.070012	2.41585	-0.719627	0.0178733
590	2019	-0.504318	0.138333	-0.440137	10.9602	7.19744	20.5569	0.265232	0.4981	18.7811	26	0.108306	3.46819	-0.570856	0.0596906
590	2020	-0.420787	0.1599	-0.397905	11.0493	7.13569	20.6092	0.277164	0.4905	18.7943	27	0.071865	2.55273	-0.398128	0.074206
590	2021	-0.524494	0.174321	-0.0318959	11.1482	7.10168	20.6906	0.294996	0.5094	19.247	28	0.083336	2.73894	-0.410044	0.0391148
591	2016	-0.692929	0.497609	-0.285287	10.9768	7.79934	24.1167	0.612976	0.4321	23.578	29	0.030045	1.04159	-0.99719	-1.05493
591	2017	-0.676811	0.630607	-0.383828	11.0579	7.84581	24.1748	0.611733	0.4309	23.7205	30	0.018727	1.09942	-0.969945	-0.835348
591	2018	-0.649687	0.50937	-0.313441	11.0964	7.6256	24.2561	0.623772	0.43	23.8579	31	0.026716	0.921342	-0.937054	-0.871611
591	2019	-0.62521	0.406969	-0.102282	11.2362	7.50879	24.3463	0.640408	0.43	23.9647	32	0.024824	0.955488	-0.899332	-0.831062
591	2020	-0.597382	0.458411	0.137031	11.2666	7.51371	24.3908	0.638227	0.4115	23.9959	33	0.026509	1.13316	-0.886443	-0.353825
591	2021	-0.627638	0.476228	0.460809	11.3723	7.52779	24.4063	0.625136	0.4003	23.9385	34	0.039183	1.31977	-0.851816	-0.685126
592	2016	-0.520722	0.147135	-0.454214	11.2213	7.06817	22.1513	0.163072	0.3307	19.2258	23	0.04182	3.27234	-0.895621	0.356453
592	2017	-0.449055	0.167146	-0.482368	11.3227	7.07242	22.1923	0.194945	0.3329	19.1502	24	0.025796	2.34044	-0.827715	0.365719
592	2018	-0.366495	0.138333	-0.496446	11.4208	6.93731	22.1828	0.213906	0.332	19.6296	25	0.039611	1.40855	-0.771678	0.304784
592	2019	-0.252215	0.138333	-0.5246	11.5819	7.02731	22.1704	0.158587	0.3007	19.6674	26	0.051855	1.472	-0.707346	0.383009
592	2020	-0.0885627	0.166051	-0.566832	11.5695	6.96602	22.3198	0.335763	0.2485	19.5941	27	0.029072	1.41604	-0.650525	0.464936
592	2021	-0.385358	0.18687	-0.552755	11.6694	7.01751	22.148	0.400775	0.2055	19.495	28	0.060099	1.86123	-0.63042	0.480216
595	2016	-0.737545	0.262487	-0.299364	10.762	7.25771	20.9061	0.448156	0.563	19.6412	20	0.045992	4.98421	-1.08891	-0.960447
595	2017	-0.737545	0.329243	-0.355673	10.835	7.26052	21.3542	0.590115	0.5423	19.998	21	0.09766	3.32597	-1.08891	-0.96906
595	2018	-0.737545	0.229395	-0.482368	10.8985	7.30519	21.3268	0.616965	0.549	19.9526	22	0.048159	1.66773	-1.05956	-0.977672
595	2019	-0.737545	0.185463	-0.440137	10.9008	7.19669	21.145	0.749768	0.5335	19.8902	23	0.044976	2.32761	-1.06935	-0.986285
595	2020	-0.735103	0.217737	-0.341596	10.9065	7.09506	21.1826	0.369118	0.6665	19.8603	24	0.031715	2.69741	-1.08122	-0.271152
595	2021	-0.737064	0.233209	-0.313441	11.0437	6.84801	21.033	0.403466	0.6696	19.7601	25	0.024687	3.0672	-1.07736	0.443981
596	2016	-0.618524	0.797816	-0.186746	10.5856	8.66181	22.8907	0.319987	0.6235	21.3471	20	0.220489	2.68647	-0.260483	-1.43156
596	2017	-0.561708	0.839166	-0.0741277	10.6782	8.98607	23.041	0.326182	0.6216	21.3066	21	0.210815	3.24365	-0.257248	-1.44547
596	2018	-0.508239	0.928294	-0.0459731	10.7729	9.02678	23.2498	0.35813	0.6202	21.2908	22	0.222533	2.33977	-0.135332	-1.45938
596	2019	-0.411809	0.932568	-0.158591	10.9767	9.17792	23.3531	0.320024	0.6249	21.2673	23	0.268559	4.62754	0.159294	-1.47329
596	2020	-0.28144	1.00749	-0.200823	11.0576	9.20392	23.4437	0.31197	0.6143	21.3099	24	0.213176	7.88262	0.131048	-1.48719
596	2021	-0.448519	0.94797	0.0103359	11.1608	9.2822	23.9587	0.321237	0.5938	21.4084	25	0.227318	4.46414	0.294448	-1.5011
597	2016	-0.675648	0.711227	-0.482368	10.8355	9.01979	23.0046	0.751378	0.4116	21.9028	23	0.136767	1.21825	-0.961786	-0.131528
597	2017	-0.655591	0.787539	-0.355673	10.8879	9.00036	23.0835	0.759463	0.3566	21.8662	24	0.145635	1.28564	-0.97677	-0.102073
597	2018	-0.629623	0.809133	-0.257132	10.9683	8.94364	23.1845	0.693411	0.543	21.7928	25	0.174691	1.15561	-0.914173	-0.236661
597	2019	-0.596916	0.733422	0.0244132	10.9542	8.96521	23.2522	0.687569	0.5297	21.9729	26	0.172745	1.20396	-0.917775	-0.274027
597	2020	-0.538105	0.702284	-0.313441	10.9831	8.93155	23.2219	0.661161	0.6098	22.2825	27	0.138007	1.20723	-0.922449	-1.08202
597	2021	-0.583496	0.652479	-0.228978	11.0825	8.86813	23.3019	0.674474	0.6299	22.2285	28	0.151227	1.30517	-0.902118	-1.21366
598	2016	-0.599764	0.270339	-0.440137	10.5967	8.13241	23.5517	0.459026	0.454	22.5648	20	0.049418	1.47565	-0.821873	-0.307663
598	2017	-0.545162	0.317412	-0.440137	10.7066	8.16707	23.6547	0.456978	0.4531	22.7166	21	0.045632	1.32157	-0.802436	-0.918643
598	2018	-0.483587	0.268984	-0.327518	10.7972	8.23403	23.7641	0.466923	0.4621	22.8047	22	0.047443	1.04214	-0.655963	1.01532
598	2019	-0.406367	0.282648	-0.440137	10.9291	8.2718	23.9556	0.526595	0.5065	22.8937	23	0.045023	1.07228	-0.524698	0.394113
598	2020	-0.336436	0.341448	-0.327518	10.9704	8.34284	24.1534	0.574368	0.5667	22.8828	24	0.038056	1.03854	-0.536199	-1.0097
598	2021	-0.46358	0.315456	-0.299364	11.0717	8.39412	24.2646	0.584369	0.6232	22.9719	25	0.038561	1.13122	-0.212216	-1.09946
599	2016	-0.520008	0.716209	-0.00374134	11.138	8.6085	22.704	0.627498	0.3452	21.2823	20	0.153211	1.34112	-0.588294	-0.664673
599	2017	-0.44904	0.735355	0.151109	11.1956	8.48467	22.8491	0.665051	0.3719	21.7664	21	0.134713	1.16105	-0.48633	-0.632537
599	2018	-0.343637	0.590256	0.066645	11.242	8.4187	22.9166	0.570377	0.4247	21.8135	22	0.1041	0.931576	-0.355321	-0.287419
599	2019	-0.196249	0.655106	-0.243055	11.1655	8.44419	23.0139	0.63229	0.4283	22.0367	23	0.121471	1.02676	-0.0965575	-0.768937
599	2020	0.0181466	0.701682	-0.088205	11.1865	8.53267	23.0318	0.650014	0.4391	22.2008	24	0.078722	0.997589	-0.121845	-0.795793
599	2021	-0.254712	0.623249	0.0807223	11.3111	8.2963	23.1069	0.71132	0.4382	22.1957	25	0.120422	1.03219	0.139339	-0.785587
601	2016	0.712147	0.323661	-0.482368	11.212	8.43164	22.9018	0.490746	0.4033	22.642	23	0.093214	1.54117	1.45289	-0.779323
601	2017	1.20982	0.334057	-0.454214	11.3014	8.48219	22.9388	0.482853	0.4438	22.7005	24	0.093762	1.33134	1.73967	-0.389381
601	2018	1.74591	0.333951	-0.426059	11.3669	8.5543	23.0277	0.519525	0.4363	22.6825	25	0.0772	0.920784	2.48679	-0.541088
601	2019	2.66941	0.32948	-0.411982	11.4529	8.50956	23.1399	0.543918	0.4371	22.7782	26	0.094384	1.07798	2.96196	-0.569311
601	2020	3.76139	0.396094	-0.397905	11.3875	8.55353	23.2624	0.600835	0.4472	22.9019	27	0.083903	1.1713	2.20689	-0.649151
601	2021	1.59456	0.353547	-0.397905	11.4956	8.42858	23.2856	0.612345	0.4514	22.88	28	0.096631	1.039	2.30269	-0.652154
605	2016	-0.454386	0.164057	-0.327518	11.6801	6.42972	21.9659	0.658364	0.6363	20.8149	20	0.079907	1.51137	-0.167349	-0.648045
605	2017	-0.428481	0.309158	-0.243055	11.7675	7.29302	22.4554	0.562089	0.5435	20.824	21	0.055744	1.27574	0.10191	-0.76806
605	2018	-0.445113	0.201738	-0.397905	11.8509	7.18159	22.5709	0.587193	0.5435	20.7701	22	0.05762	1.08877	0.329121	-0.765763
605	2019	-0.396766	0.204557	-0.411982	12.009	7.49276	22.8579	0.669936	0.5426	21.4129	23	0.058175	0.96569	0.355861	-0.768546
605	2020	-0.381111	0.22625	-0.5246	12.013	7.43367	22.8846	0.676494	0.537	21.4159	24	0.053566	0.916686	0.276277	-0.691282
605	2021	-0.534478	0.195831	-0.5246	12.1226	7.23129	22.7768	0.666428	0.5094	21.5369	25	0.06078	0.922856	0.412668	-0.716929
607	2016	0.218004	0.34057	0.826817	11.3494	8.08549	21.8095	0.326426	0.636	19.273	23	0.122651	2.62129	-0.226674	-0.282651
607	2017	0.589415	0.317678	0.756431	11.4302	8.06306	21.8866	0.373694	0.6224	19.2665	24	0.11812	1.62272	-0.104565	-0.225121
607	2018	1.05425	0.275117	0.601581	11.4993	8.05674	21.9015	0.346797	0.6224	19.074	25	0.105533	1.5352	0.165341	-0.641603
607	2019	1.71631	0.205338	0.404499	11.5864	7.9363	21.9938	0.443476	0.6188	18.9601	26	0.106027	1.74306	0.648744	-0.164138
607	2020	2.59749	0.214567	0.34819	11.5191	8.02943	21.8938	0.51301	0.6182	18.8361	27	0.083892	1.65806	0.493057	-0.152418
607	2021	0.980567	0.24147	0.488963	11.6354	8.04687	22.0635	0.54605	0.6012	18.7413	28	0.102506	1.83534	0.870362	-0.572293
615	2016	-0.605162	0.327128	-0.440137	10.9271	8.20084	22.6427	0.713111	0.5664	20.015	23	0.04461	1.40969	-0.506394	0.00404457
615	2017	-0.547899	0.417649	-0.2149	11.0054	8.13827	22.9376	0.693009	0.541	19.9456	24	0.056547	1.23914	-0.349891	-0.381312
615	2018	-0.48608	0.259198	-0.341596	11.1067	8.21663	23.2316	0.757065	0.5448	20.1165	25	0.028356	1.07864	-0.22863	-0.621353
615	2019	-0.39801	0.21623	-0.426059	11.2566	8.22363	23.0465	0.739543	0.5127	20.067	26	0.065012	1.07543	-0.0486113	-0.972024
615	2020	-0.387695	0.223587	-0.383828	11.2178	8.17892	22.9696	0.719366	0.4444	20.1097	27	0.015939	1.34317	-0.160013	-0.863214
615	2021	-0.469497	0.235708	-0.468291	11.3669	8.04879	22.1868	0.554046	0.417	21.0955	28	0.065493	2.49988	-0.0653173	-0.152637
619	2016	-0.618524	0.440091	-0.538678	10.5856	8.18646	22.0779	0.312097	0.4026	21.0983	20	0.14516	1.43426	-0.260483	-0.808054
619	2017	-0.561708	0.42082	-0.552755	10.6782	8.18396	21.9813	0.252183	0.3845	21.0439	21	0.144338	1.10242	-0.257248	-0.764068
619	2018	-0.508239	0.377432	-0.538678	10.7729	8.19478	22.0554	0.30386	0.3832	20.9933	22	0.141899	0.85139	-0.135332	-0.759958
619	2019	-0.411809	0.362542	-0.538678	10.9767	8.24591	22.122	0.337815	0.3834	20.9114	23	0.166921	0.852453	0.159294	-0.792827
619	2020	-0.28144	0.43951	-0.538678	11.0576	8.33759	22.2843	0.395434	0.3844	20.9872	24	0.104948	0.85139	0.131048	-0.825046
619	2021	-0.448519	0.534212	-0.440137	11.1608	8.39909	22.4284	0.518675	0.3841	21.1762	25	0.180481	0.864134	0.294448	-0.755881
622	2016	-0.643048	0.16156	-0.566832	10.7447	5.45959	20.1314	0.542295	0.4696	16.9392	23	0.029128	7.88262	-0.926949	-0.190238
622	2017	-0.604738	0.138333	-0.510523	10.8109	5.45959	20.1314	0.496649	0.4659	16.8149	24	0.01819	5.53886	-0.856128	-0.56746
622	2018	-0.561506	0.138333	-0.538678	10.8771	5.45959	20.1314	0.402865	0.4559	16.6411	25	0.03473	7.88262	-0.719627	-0.548518
622	2019	-0.504318	0.138333	-0.552755	10.9602	5.45959	20.1314	0.320823	0.4497	16.6575	26	0.345234	6.73131	-0.570856	-0.553424
622	2020	-0.420787	0.146014	-0.5246	11.0493	5.45959	20.1314	0.449633	0.4099	16.537	27	0.062298	4.75849	-0.398128	-0.541707
622	2021	-0.524494	0.14817	-0.510523	11.1482	5.45959	20.1314	0.374093	0.4008	16.4452	28	0.257648	5.27291	-0.410044	-0.566502
625	2016	-0.692929	10.5063	-0.257132	10.9768	10.6255	25.3915	0.592968	0.4755	23.4628	20	0.200459	1.21636	-0.99719	-1.52943
625	2017	-0.676811	10.749	-0.144514	11.0579	10.5748	25.3879	0.552762	0.5015	23.6698	21	0.158178	1.0734	-0.969945	-1.15927
625	2018	-0.649687	10.5752	-0.130437	11.0964	10.4921	25.2611	0.506327	0.5012	23.8216	22	0.186727	0.85139	-0.937054	-0.841387
625	2019	-0.62521	10.9571	-0.228978	11.2362	10.5123	25.3043	0.549934	0.5142	24.0169	23	0.16698	0.989625	-0.899332	-0.929814
625	2020	-0.597382	9.63664	-0.0459731	11.2666	10.6041	25.5184	0.557706	0.4907	23.9981	24	0.121365	1.35975	-0.886443	-1.08934
625	2021	-0.627638	8.34707	0.34819	11.3723	10.6559	25.6315	0.587413	0.4616	23.7834	25	0.250235	1.30497	-0.851816	-1.16157
629	2016	-0.599764	2.09418	-0.468291	10.5967	8.3582	22.9872	0.625044	0.602	21.6471	23	0.050335	1.42565	-0.821873	-0.778608
629	2017	-0.545162	1.75369	-0.411982	10.7066	8.15937	23.0721	0.566641	0.602	22.2683	24	0.23304	1.63559	-0.802436	-0.71602
629	2018	-0.483587	2.22165	-0.355673	10.7972	8.12888	23.1969	0.351754	0.602	22.2218	25	0.30755	1.84553	-0.655963	-0.653432
629	2019	-0.406367	2.03413	-0.257132	10.9291	8.12445	23.2856	0.256702	0.602	22.2024	26	0.312623	1.66105	-0.524698	-0.694613
629	2020	-0.336436	1.38522	-0.327518	10.9704	8.06495	23.1785	0.158988	0.602	22.2005	27	0.200474	1.65968	-0.536199	-0.529592
629	2021	-0.46358	1.07169	-0.271209	11.0717	8.09499	23.0467	0.221951	0.5868	22.4362	28	0.282704	3.49434	-0.212216	-0.831822
630	2016	-0.618524	3.40958	-0.482368	10.5856	9.68371	24.5209	0.60694	0.4184	23.468	24	0.418401	1.26727	-0.260483	-1.56844
630	2017	-0.561708	2.98929	-0.5246	10.6782	9.67294	24.5902	0.611346	0.4533	23.4192	25	0.406677	1.23112	-0.257248	-1.45833
630	2018	-0.508239	2.79441	-0.510523	10.7729	9.66745	24.5731	0.585336	0.4535	23.6208	26	0.364766	1.02424	-0.135332	-1.4551
630	2019	-0.411809	3.19545	-0.172669	10.9767	9.63509	24.5926	0.582374	0.4605	23.6461	27	0.472397	1.08564	0.159294	-1.47285
630	2020	-0.28144	3.51718	-0.243055	11.0576	9.57783	24.678	0.604078	0.4722	23.6714	28	0.410596	1.1225	0.131048	-1.55829
630	2021	-0.448519	3.23882	-0.36975	11.1608	9.37856	24.652	0.539755	0.4133	23.4801	29	0.523028	1.26029	0.294448	-1.19272
636	2016	0.712147	0.907639	-0.482368	11.212	8.87305	22.6167	0.319639	0.2984	21.2777	22	0.086619	1.57638	1.45289	-0.276641
636	2017	1.20982	0.924472	-0.327518	11.3014	8.80941	22.5684	0.276182	0.28135	21.4662	23	0.093066	1.86829	1.73967	-0.382312
636	2018	1.74591	0.998771	-0.285287	11.3669	8.81388	22.6753	0.215138	0.2643	21.498	24	0.137775	1.56741	2.48679	-0.199017
636	2019	2.66941	1.08938	-0.327518	11.4529	8.72843	22.6694	0.194626	0.2362	21.4808	25	0.124439	2.09847	2.96196	-0.18697
636	2020	3.76139	1.1442	-0.257132	11.3875	8.91018	22.8956	0.309441	0.2905	21.5966	26	0.098462	3.74601	2.20689	-0.504393
636	2021	1.59456	0.992551	-0.426059	11.4956	9.06924	23.1054	0.346079	0.2418	21.8716	27	0.128648	2.80997	2.30269	-1.01182
639	2016	-0.520008	0.598504	-0.440137	11.138	7.69485	22.8439	0.583785	0.6498	20.3383	29	0.281367	1.8442	-0.588294	-1.00853
639	2017	-0.44904	0.365482	-0.426059	11.1956	7.71869	22.7654	0.64059	0.6684	20.3959	30	0.225085	1.63073	-0.48633	-1.00892
639	2018	-0.343637	0.325781	-0.341596	11.242	7.65302	23.0534	0.51104	0.6099	20.3493	31	0.161077	0.99441	-0.355321	-0.868153
639	2019	-0.196249	0.269688	-0.496446	11.1655	7.56216	22.8201	0.496239	0.6255	20.3093	32	0.1366	1.09667	-0.0965575	-0.275018
639	2020	0.0181466	0.33118	-0.468291	11.1865	7.57917	22.7676	0.444163	0.6255	20.2436	33	0.14946	1.41683	-0.121845	-0.888279
639	2021	-0.254712	0.416775	-0.411982	11.3111	7.54539	22.7663	0.422144	0.6255	20.1671	34	0.203892	1.133	0.139339	-0.488082
650	2016	-0.676523	0.332341	-0.200823	10.6066	8.84607	22.0752	0.170875	0.3663	20.3229	20	0.226383	2.42935	-0.885557	-0.661949
650	2017	-0.653717	0.330587	-0.088205	10.6788	8.88142	22.1506	0.166758	0.356	20.3199	21	0.21641	1.71471	-0.754554	-0.645787
650	2018	-0.617178	0.305402	-0.271209	10.7671	8.90409	22.2529	0.151987	0.4176	20.2555	22	0.240115	1.5928	-0.65884	-0.699038
650	2019	-0.575546	0.287898	-0.397905	10.8811	8.83725	22.3296	0.126889	0.3405	20.1289	23	0.244712	1.66442	-0.531877	-0.600064
650	2020	-0.512439	0.352345	-0.482368	10.9485	8.78539	22.5646	0.110156	0.3324	20.0515	24	0.172053	1.39171	-0.486442	-0.670427
650	2021	-0.590704	0.404564	0.390422	11.0907	8.86149	22.6559	0.142011	0.3543	20.0781	25	0.179747	1.98812	-0.432539	-0.52165
657	2016	-0.737545	1.0545	-0.186746	10.6998	9.22316	22.6519	0.474306	0.6377	21.5738	23	0.169753	1.31483	-1.08891	-0.322236
657	2017	-0.737545	1.06846	-0.102282	10.7879	8.97778	22.727	0.49195	0.64	21.5117	24	0.206731	1.21372	-1.08891	-0.414703
657	2018	-0.737545	0.938263	-0.158591	10.8581	8.97322	22.7297	0.492383	0.6439	21.5713	25	0.229134	1.06289	-1.08891	0.037471
657	2019	-0.734804	1.17997	-0.144514	10.9421	8.92758	22.7133	0.471075	0.6564	21.5293	26	0.243809	1.25942	-1.07345	-0.367259
657	2020	-0.730231	1.23044	0.0384905	10.9175	8.92877	22.9428	0.463029	0.5962	21.8074	27	0.209147	1.21539	-1.05371	-0.37796
657	2021	-0.730447	1.07528	0.418577	11.062	8.92559	23.0075	0.426148	0.5475	21.8598	28	0.275483	2.0457	-1.03669	-0.39853
661	2016	-0.718734	0.809543	-0.566832	10.8943	8.37701	22.5484	0.282593	0.2857	20.4161	23	0.162681	3.34867	-1.03479	-1.09575
661	2017	-0.709593	0.886511	-0.552755	10.9121	8.43663	22.7182	0.29261	0.3026	20.833	24	0.111399	4.52509	-1.01411	-1.26632
661	2018	-0.698046	0.834966	-0.566832	10.9261	8.53149	22.9654	0.327952	0.2964	20.8981	25	0.132214	3.48902	-1.03447	-0.851331
661	2019	-0.68101	0.893207	-0.580909	10.6799	8.61885	23.2665	0.307654	0.3843	21.138	26	0.180619	6.39154	-1.04127	-0.755947
661	2020	-0.659516	1.1031	-0.566832	10.8356	8.73986	23.5473	0.268417	0.3634	21.4104	27	0.119315	7.88262	-1.03858	-1.12507
661	2021	-0.670092	1.33492	-0.510523	10.9232	8.99281	23.8375	0.234456	0.3369	21.5221	28	0.128362	4.8688	-1.04392	-0.978359
663	2016	-0.520722	0.242995	-0.327518	11.2213	7.95997	22.1874	0.500101	0.4902	19.7382	22	0.049524	1.46011	-0.895621	0.718919
663	2017	-0.449055	0.227955	-0.102282	11.3227	7.96589	22.1496	0.46751	0.4902	20.5156	23	0.04411	1.54321	-0.827715	0.668296
663	2018	-0.366495	0.157973	-0.172669	11.4208	7.73105	21.7488	0.699734	0.4902	20.5578	24	0.030334	1.28006	-0.771678	0.851435
663	2019	-0.252215	0.138333	-0.2149	11.5819	7.63868	21.67	0.765554	0.4586	20.4823	25	0.04413	1.29665	-0.707346	0.743767
663	2020	-0.0885627	0.148036	-0.200823	11.5695	6.38351	21.1412	0.587863	0.4556	19.1088	26	0.03199	1.95147	-0.650525	0.636099
663	2021	-0.385358	0.268258	-0.200823	11.6694	6.34388	21.0348	0.502262	0.4329	18.9548	27	0.060194	2.6063	-0.63042	0.528431
672	2016	-0.737275	0.188504	-0.327518	10.4782	7.56112	22.4834	0.724193	0.6882	21.576	24	0.077473	2.45135	-1.08717	-0.374822
672	2017	-0.733736	0.217332	-0.200823	10.4782	7.53209	22.513	0.607327	0.6382	21.5777	25	0.129043	1.92809	-1.08859	-0.375558
672	2018	-0.730382	0.213946	-0.355673	10.4782	7.5974	22.6695	0.490646	0.6375	21.5199	26	0.131458	1.47129	-1.08891	-0.422126
672	2019	-0.724489	0.237529	0.0947995	10.4782	7.78072	23.0157	0.41616	0.64	21.6986	27	0.152225	1.91938	-1.07598	-0.453003
672	2020	-0.717882	0.286957	0.0947995	10.4911	7.79688	23.1484	0.366158	0.6243	21.7904	28	0.107739	1.77045	-1.06647	-0.470711
672	2021	-0.715805	0.362535	-0.102282	10.6224	7.97522	23.4396	0.402857	0.6158	22.013	29	0.106054	1.48245	-1.05625	-0.519139
676	2016	-0.573183	1.78933	2.92433	10.659	6.45205	22.5937	0.289852	0.6479	16.4452	20	0.179459	7.88262	-0.839557	0.65875
676	2017	-0.495826	0.519082	3.74081	10.7509	6.45834	22.6731	0.280641	0.614	16.4452	21	0.173474	1.26506	-0.69129	0.680793
676	2018	-0.414956	0.473532	2.62871	10.8228	6.57786	22.7888	0.256617	0.591	16.4452	22	0.287425	1.13731	-0.628436	0.598554
676	2019	-0.295414	0.513605	4.4306	10.94	6.77194	22.9488	0.28118	0.521	16.4452	23	0.305398	1.286	-0.43211	0.527542
676	2020	3.76139	0.481791	3.40296	11.3875	6.79682	22.5183	0.388394	0.4779	16.4452	24	0.358481	1.66002	2.20689	0.375916
676	2021	1.59456	0.330127	4.9233	11.4956	6.35437	22.3493	0.25002	0.4271	16.4452	25	0.311184	2.11675	2.30269	-0.166352
677	2016	-0.520008	0.234198	-0.566832	11.138	6.73102	20.5541	0.238342	0.367	19.8579	28	0.129923	7.68724	-0.588294	-0.591647
677	2017	-0.44904	0.245248	-0.580909	11.1956	6.76157	20.5546	0.229517	0.3657	19.7804	29	0.161777	4.30011	-0.48633	-0.609762
677	2018	-0.343637	0.216323	-0.580909	11.242	6.83733	20.5871	0.246866	0.3571	19.956	30	0.175497	2.82084	-0.355321	-0.600598
677	2019	-0.196249	0.16375	-0.580909	11.1655	6.85751	20.5768	0.218258	0.3578	19.8681	31	0.225964	3.90912	-0.0965575	1.07058
677	2020	0.0181466	0.185986	-0.566832	11.1865	6.83626	20.5808	0.202091	0.3556	19.7886	32	0.19734	2.95175	-0.121845	-0.291675
677	2021	-0.254712	0.212788	-0.566832	11.3111	6.7546	20.7858	0.207755	0.3813	19.7181	33	0.237386	2.86977	0.139339	-0.269968
678	2016	-0.605162	0.356985	-0.566832	10.9271	8.38	21.6704	0.499855	0.5497	20.7538	23	0.131238	2.72316	-0.506394	-0.185662
678	2017	-0.547899	0.377356	-0.538678	11.0054	8.39004	21.7535	0.527887	0.5441	20.8743	24	0.142659	2.03778	-0.349891	-0.766812
678	2018	-0.48608	0.301436	-0.482368	11.1067	8.4038	21.737	0.543568	0.5363	20.9122	25	0.13193	1.35241	-0.22863	-0.749282
678	2019	-0.39801	0.304894	-0.538678	11.2566	8.19781	21.7147	0.529874	0.5358	20.9229	26	0.125049	1.71336	-0.0486113	-0.783727
678	2020	-0.387695	0.334783	-0.383828	11.2178	8.16479	21.6775	0.556464	0.514	20.8913	27	0.080326	1.40606	-0.160013	-0.780455
678	2021	-0.469497	0.339581	-0.440137	11.3669	8.13065	21.621	0.552536	0.534	20.8039	28	0.154413	1.42715	-0.0653173	-0.80209
680	2016	-0.520008	1.06445	-0.327518	11.138	8.67317	22.9492	0.620766	0.32	21.4503	23	0.128828	1.30802	-0.588294	-0.52986
680	2017	-0.44904	0.965191	-0.158591	11.1956	8.60722	22.981	0.621864	0.3239	21.2852	24	0.1663	1.24057	-0.48633	-0.573154
680	2018	-0.343637	0.989895	-0.257132	11.242	8.5923	22.961	0.608086	0.335	21.1807	25	0.208529	1.03494	-0.355321	-0.577773
680	2019	-0.196249	1.05083	-0.327518	11.1655	8.59026	22.9128	0.584022	0.3353	21.1085	26	0.192291	1.07763	-0.0965575	-0.576916
680	2020	0.0181466	1.17973	0.122954	11.1865	8.60904	22.9957	0.606005	0.3285	21.0271	27	0.156556	1.07397	-0.121845	-0.609269
680	2021	-0.254712	1.07081	-0.00374134	11.3111	8.54169	23.0978	0.562697	0.4154	20.8717	28	0.258561	1.1132	0.139339	-0.489418
681	2016	-0.238466	0.255011	1.34768	11.4813	6.53524	21.9827	0.337898	0.5512	16.4452	23	0.035702	1.878	0.170172	1.64113
681	2017	-0.0695514	0.292896	2.65686	11.582	6.4151	22.1341	0.364926	0.5093	16.4452	24	0.032166	2.07757	0.336697	1.51756
681	2018	0.0620878	0.244679	1.84038	11.6542	6.38182	22.1655	0.312123	0.5091	16.4452	25	0.03904	2.40674	0.617719	1.24228
681	2019	0.355007	0.200519	2.20639	11.7249	6.25575	22.1384	0.253447	0.4819	16.4452	26	0.039525	3.064	0.84712	1.58458
681	2020	0.566943	0.236531	1.74184	11.7055	6.18002	22.1192	0.215325	0.4468	16.4452	27	0.026601	2.24613	0.890896	1.76574
681	2021	0.00177419	0.285594	2.06562	11.828	6.3613	22.0981	0.174475	0.4428	16.4452	28	0.034193	3.94185	1.19992	1.66394
682	2016	-0.520008	0.892099	0.179263	11.138	8.3535	21.9491	0.405371	0.2134	19.9807	22	0.13032	1.96128	-0.588294	-0.622863
682	2017	-0.44904	1.04539	0.334113	11.1956	8.327	22.29	0.341871	0.2313	20.1997	23	0.097786	1.29123	-0.48633	-0.634456
682	2018	-0.343637	1.06753	0.207418	11.242	8.42595	22.3632	0.363459	0.4378	20.1842	24	0.097464	1.16369	-0.355321	-0.139818
682	2019	-0.196249	1.13778	1.37583	11.1655	8.53444	22.5576	0.431899	0.4231	20.2034	25	0.116068	1.37286	-0.0965575	-0.131075
682	2020	0.0181466	1.16809	2.16416	11.1865	8.64206	22.6546	0.448873	0.4238	20.1985	26	0.098751	1.29692	-0.121845	-0.570058
682	2021	-0.254712	1.12489	2.65686	11.3111	8.66423	22.8098	0.477879	0.4593	20.3179	27	0.110095	1.8873	0.139339	-0.940156
683	2016	-0.733341	0.403548	-0.454214	11.1853	8.43098	23.8249	0.56106	0.4671	22.999	19	0.075525	1.05826	-1.06537	-0.581435
683	2017	-0.727842	0.504603	-0.440137	11.0629	8.42617	23.8161	0.522167	0.4572	22.9495	20	0.103424	1.03285	-1.06079	-0.665493
683	2018	-0.720041	0.423454	-0.426059	11.1317	8.47512	23.8851	0.502393	0.4182	22.9289	21	0.101174	0.929279	-1.0878	-1.243
683	2019	-0.715365	0.380818	-0.440137	11.1251	8.49964	23.8811	0.483047	0.4044	23.2625	22	0.071735	0.874606	-1.07917	-1.39374
683	2020	-0.705011	0.433585	-0.411982	11.1853	8.49433	23.8698	0.479072	0.3935	23.2851	23	0.061218	0.85139	-1.06537	-1.43301
683	2021	-0.70565	0.424086	-0.411982	11.3554	8.40447	23.9905	0.348293	0.3993	23.0318	24	0.097022	1.33551	-1.05509	-1.73954
698	2016	-0.675648	0.568228	-0.426059	10.8355	8.20358	23.0839	0.602551	0.4771	22.4089	23	0.198316	1.1122	-0.961786	-0.189478
698	2017	-0.655591	0.614336	-0.426059	10.8879	8.12888	23.0117	0.555087	0.4798	22.3202	24	0.294836	1.02443	-0.97677	-0.222147
698	2018	-0.629623	0.520145	-0.426059	10.9683	8.02486	22.9363	0.50727	0.4776	22.2571	25	0.229869	0.85139	-0.914173	-0.140582
698	2019	-0.596916	0.514585	-0.327518	10.9542	7.96137	22.906	0.580263	0.4773	22.0965	26	0.239462	0.895208	-0.917775	0.0267654
698	2020	-0.538105	0.574164	-0.257132	10.9831	7.89058	23.0704	0.609229	0.4788	21.9972	27	0.142254	0.979303	-0.922449	0.0381306
698	2021	-0.583496	0.508645	-0.102282	11.0825	7.87131	23.0349	0.591606	0.4978	21.8764	28	0.266119	1.06553	-0.902118	0.0084523
700	2016	-0.238466	0.43994	-0.552755	11.4813	7.85322	22.504	0.477059	0.383	21.0781	28	0.172457	1.47277	0.170172	0.878449
700	2017	-0.0695514	0.598931	-0.566832	11.582	8.36707	22.7425	0.64302	0.3573	21.3567	29	0.134115	1.17783	0.336697	0.875956
700	2018	0.0620878	0.547442	-0.538678	11.6542	8.54598	22.7244	0.685327	0.4417	21.6621	30	0.145908	1.01281	0.617719	0.929234
700	2019	0.355007	0.650637	-0.482368	11.7249	8.35208	22.7832	0.696701	0.4477	21.7955	31	0.169885	1.09628	0.84712	0.516277
700	2020	0.566943	0.689324	-0.383828	11.7055	8.66734	22.8446	0.670059	0.3941	21.7294	32	0.118208	1.2369	0.890896	0.815317
700	2021	0.00177419	0.586011	-0.383828	11.828	8.64541	22.8416	0.722761	0.3931	21.5738	33	0.207421	1.28512	1.19992	0.572036
701	2016	-0.520722	1.02565	0.728277	11.2213	8.47345	23.4954	0.657712	0.3696	21.1692	24	0.388607	1.03455	-0.895621	-0.443257
701	2017	-0.449055	0.992704	0.559349	11.3227	8.54364	23.4639	0.646789	0.3531	21.2427	25	0.410106	0.916083	-0.827715	-0.497236
701	2018	-0.366495	1.07355	0.446731	11.4208	8.82247	23.5201	0.691093	0.3374	21.3094	26	0.510598	0.852605	-0.771678	-0.46451
701	2019	-0.252215	1.26433	0.531195	11.5819	8.71227	23.7056	0.844306	0.3371	21.1334	27	0.523028	0.953714	-0.707346	-0.53162
701	2020	-0.0885627	1.3627	0.798663	11.5695	8.5856	23.6093	0.830433	0.3325	21.2161	28	0.523028	0.951051	-0.650525	0.0927288
701	2021	-0.385358	1.38959	0.869049	11.6694	8.57979	23.4778	0.77795	0.4927	21.134	29	0.523028	0.972441	-0.63042	-0.430957
705	2016	0.218004	0.241598	-0.383828	11.3494	7.48605	21.4249	0.348689	0.2658	20.0861	23	0.294704	2.27724	-0.226674	0.0925237
705	2017	0.589415	0.25415	-0.411982	11.4302	7.49776	21.4417	0.322559	0.2579	20.1187	24	0.297179	1.55823	-0.104565	-0.415031
705	2018	1.05425	0.234501	-0.482368	11.4993	7.52887	21.4748	0.319304	0.2627	20.1032	25	0.328506	1.23146	0.165341	-0.403208
705	2019	1.71631	0.216769	-0.355673	11.5864	7.55171	21.6744	0.338722	0.2678	20.0321	26	0.351684	1.16742	0.648744	0.586351
705	2020	2.59749	0.243927	-0.355673	11.5191	7.56941	21.717	0.347719	0.3092	19.9824	27	0.288991	1.20736	0.493057	-0.0624367
705	2021	0.980567	0.267499	-0.0741277	11.6354	7.58782	21.8173	0.373192	0.3234	19.919	28	0.320092	1.30952	0.870362	-0.0515482
707	2016	-0.605162	0.575479	-0.580909	10.9271	8.5305	23.0842	0.88668	0.2712	21.9126	23	0.068223	1.30244	-0.506394	-0.0147633
707	2017	-0.547899	0.4933	-0.580909	11.0054	8.48921	22.9889	0.88668	0.3084	22.0103	24	0.080095	1.21876	-0.349891	0.0167188
707	2018	-0.48608	0.2214	-0.580909	11.1067	7.61628	22.1888	0.88668	0.275	21.5417	25	0.093807	1.13509	-0.22863	0.0482009
707	2019	-0.39801	0.233482	-0.580909	11.2566	7.53903	22.0142	0.88668	0.2912	21.5557	26	0.151474	1.05141	-0.0486113	0.0796831
707	2020	-0.387695	0.297322	-0.580909	11.2178	7.46394	21.8327	0.88668	0.3192	21.4343	27	0.104475	0.96773	-0.160013	0.111165
707	2021	-0.469497	0.287287	-0.552755	11.3669	7.08339	21.5058	0.730552	0.2983	20.9662	28	0.172241	0.884052	-0.0653173	0.142647
708	2016	-0.605162	0.723522	-0.580909	10.9271	8.2592	22.4892	0.363229	0.6131	21.7276	23	0.282332	1.34242	-0.506394	-0.891801
708	2017	-0.547899	0.904018	-0.552755	11.0054	8.23377	22.6071	0.387679	0.6291	21.621	24	0.40662	1.16849	-0.349891	-0.898764
708	2018	-0.48608	1.01434	-0.496446	11.1067	8.22577	22.7616	0.426451	0.6198	21.5021	25	0.442973	0.939782	-0.22863	-0.935334
708	2019	-0.39801	5.21689	-0.496446	11.2566	10.0074	25.008	0.651766	0.8779	24.2119	26	0.41282	1.08926	-0.0486113	-2.01104
708	2020	-0.387695	4.60688	-0.327518	11.2178	10.0325	25.0728	0.633461	0.8779	24.1959	27	0.226401	1.26285	-0.160013	-2.01104
708	2021	-0.469497	4.44963	-0.130437	11.3669	10.0535	25.1645	0.61158	0.8779	24.2261	28	0.279483	1.20692	-0.0653173	-2.01104
709	2016	-0.601512	3.67693	-0.454214	10.6704	10.6092	25.949	0.749285	0.6494	24.7877	22	0.103316	0.939984	-0.920783	-1.08794
709	2017	-0.545333	4.445	-0.285287	10.723	10.528	25.9711	0.749358	0.6338	24.7877	23	0.150769	0.967154	-0.935303	-1.0215
709	2018	-0.458972	5.34939	-0.496446	10.7742	10.4835	26.0644	0.717593	0.6429	24.7877	24	0.130214	0.862082	-0.907088	-1.32286
709	2019	-0.32113	5.0058	-0.454214	10.7439	10.4469	26.0795	0.722388	0.6527	24.7877	25	0.140928	0.851677	-0.858692	-1.32548
709	2020	-0.0907242	4.48503	-0.426059	10.7906	10.4727	26.209	0.749499	0.6633	24.7877	26	0.110734	0.85139	-0.819498	-1.34177
709	2021	-0.343906	3.91004	-0.383828	10.8999	10.4173	26.2181	0.749848	0.6623	24.7877	27	0.13588	0.857183	-0.780947	-1.41179
710	2016	-0.599764	0.176601	-0.5246	10.5967	6.43935	20.1314	0.79185	0.6195	18.7811	19	0.103143	7.88262	-0.821873	-0.0129888
710	2017	-0.545162	0.486953	-0.130437	10.7066	7.19818	21.3146	0.136147	0.5669	20.0583	20	0.119209	2.78941	-0.802436	0.644665
710	2018	-0.483587	0.279464	0.207418	10.7972	7.38275	21.5017	0.108208	0.5669	20.078	21	0.1656	1.75456	-0.655963	0.426012
710	2019	-0.406367	0.288506	0.0525677	10.9291	7.42714	21.8446	0.23521	0.5501	20.1108	22	0.132259	2.38246	-0.524698	0.207359
710	2020	-0.336436	0.299938	-0.00374134	10.9704	7.31055	21.9001	0.253246	0.4945	20.624	23	0.121667	3.8599	-0.536199	-0.0112947
710	2021	-0.46358	0.318262	-0.186746	11.0717	7.30653	21.9816	0.282983	0.428	20.5506	24	0.105497	2.03894	-0.212216	-0.229948
711	2016	-0.701096	1.01545	0.263727	10.6074	6.70319	22.1307	0.267287	0.5237	18.9578	23	0.08924	1.4867	-1.02093	0.16397
711	2017	-0.692774	0.381978	0.263727	10.6434	7.27794	22.888	0.500426	0.5053	19.5851	24	0.015939	1.26384	-1.01388	0.976303
711	2018	-0.681642	0.332921	0.686045	10.6753	7.46623	23.1207	0.59171	0.5053	19.7352	25	0.015939	1.04098	-1.04005	-0.322541
711	2019	-0.665355	0.221863	0.559349	10.4963	7.31588	23.218	0.564838	0.4969	19.8219	26	0.015939	1.01745	-1.03071	-0.395322
711	2020	-0.643074	0.192521	-0.0318959	10.6604	6.98286	23.006	0.726552	0.4776	19.8846	27	0.015939	1.00177	-1.02781	-0.31595
711	2021	-0.650817	0.208032	0.066645	10.7635	6.38182	22.9198	0.870654	0.4465	19.6734	28	0.015939	1.14809	-1.02591	0.426881
713	2016	-0.618524	0.266538	-0.482368	10.5856	7.09506	21.4522	0.329399	0.4518	19.6512	32	0.123863	2.00915	-0.260483	0.985059
713	2017	-0.561708	0.295323	-0.355673	10.6782	7.0282	21.5085	0.371378	0.3769	19.9252	33	0.169296	1.30907	-0.257248	1.15158
713	2018	-0.508239	0.269537	-0.440137	10.7729	7.00941	21.6163	0.335258	0.4133	19.9972	34	0.2087	0.895688	-0.135332	0.588779
713	2019	-0.411809	0.235035	-0.468291	10.9767	7.08674	21.6805	0.328171	0.3517	19.9928	34	0.230985	1.66691	0.159294	0.0981081
713	2020	-0.28144	0.293918	-0.36975	11.0576	7.0934	21.7003	0.332118	0.3455	20.1927	34	0.201634	3.00698	0.131048	0.0496504
713	2021	-0.448519	0.289334	-0.383828	11.1608	7.0859	21.7215	0.284333	0.339	20.1699	34	0.232231	2.34655	0.294448	-0.248566
717	2016	0.712147	1.0348	-0.510523	11.212	8.74002	23.4297	0.88668	0.5869	22.9006	27	0.141638	1.88458	1.45289	-1.18959
717	2017	1.20982	1.05943	-0.355673	11.3014	8.63248	23.3916	0.793792	0.5487	22.8046	28	0.355406	2.28088	1.73967	-1.39197
717	2018	1.74591	1.83376	-0.2149	11.3669	8.80852	23.5222	0.623936	0.559	23.0794	29	0.439381	1.29411	2.48679	-0.569266
717	2019	2.66941	1.82864	-0.228978	11.4529	8.80448	23.5665	0.534179	0.5598	23.0746	30	0.414029	1.20206	2.96196	0.25344
717	2020	3.76139	1.82888	-0.144514	11.3875	8.70913	23.6	0.46439	0.5857	23.0708	31	0.351642	1.04623	2.20689	0.184605
717	2021	1.59456	1.81621	-0.0178186	11.4956	8.62856	23.7483	0.468118	0.5991	23.0622	32	0.363092	1.02615	2.30269	-0.361597
723	2016	-0.710304	0.240574	-0.538678	10.4782	8.54032	23.2567	0.412597	0.8728	22.6466	24	0.070065	1.18372	-1.05765	-0.647539
723	2017	-0.698217	0.334472	-0.496446	10.6469	8.60995	23.3492	0.391882	0.8145	22.5819	25	0.20806	1.37901	-1.00206	-0.814298
723	2018	-0.681387	0.339694	-0.496446	10.7217	8.84015	23.651	0.566621	0.7986	22.8053	26	0.220537	1.07122	-0.970736	-0.745719
723	2019	-0.664061	0.278944	-0.510523	10.7304	8.44333	23.7008	0.527545	0.7332	22.9423	27	0.232135	2.37708	-0.975582	-1.23008
723	2020	-0.637333	0.375361	-0.397905	10.8303	8.3202	23.9546	0.555294	0.6198	22.9439	28	0.112022	1.58439	-0.945909	-1.1099
723	2021	-0.652831	0.571574	-0.144514	11.0794	8.39186	24.1044	0.514204	0.5547	23.4718	29	0.147878	2.7397	-0.884621	-1.02662
725	2016	-0.454386	10.9571	0.0244132	11.6801	10.8027	26.0469	0.551437	0.362	24.7877	23	0.075536	1.02475	-0.167349	-1.39895
725	2017	-0.428481	10.9571	0.0807223	11.7675	11.0432	26.2401	0.592813	0.3344	24.7877	24	0.102248	1.37352	0.10191	-1.71842
725	2018	-0.445113	10.9571	0.277804	11.8509	11.1298	26.2401	0.604125	0.3244	24.7877	25	0.082088	0.903182	0.329121	-1.82623
725	2019	-0.396766	10.9571	0.432654	12.009	11.0824	26.2401	0.585627	0.3115	24.7877	26	0.085808	1.04475	0.355861	-1.99355
725	2020	-0.381111	10.9571	0.488963	12.013	11.1452	26.2401	0.591291	0.2432	24.7877	27	0.075802	1.07551	0.276277	-2.01104
725	2021	-0.534478	10.9571	1.10836	12.1226	11.1452	26.2401	0.517186	0.2	24.7877	28	0.11611	0.950124	0.412668	-2.01104
726	2016	-0.520008	1.4041	-0.36975	11.138	9.95318	22.9647	0.211971	0.3409	22.3803	23	0.141601	1.29223	-0.588294	-1.03333
726	2017	-0.44904	1.37242	-0.186746	11.1956	10.1347	23.0428	0.235536	0.3432	22.4135	24	0.132616	1.10768	-0.48633	-1.32901
726	2018	-0.343637	1.35171	-0.257132	11.242	10.1601	23.0782	0.266844	0.3608	22.4723	25	0.145919	1.06516	-0.355321	-1.46059
726	2019	-0.196249	1.27722	-0.355673	11.1655	10.1816	23.1986	0.301725	0.3782	22.517	26	0.142295	0.926104	-0.0965575	-1.33796
726	2020	0.0181466	1.07752	-0.397905	11.1865	10.025	23.2189	0.332915	0.3536	22.4503	27	0.105713	0.85139	-0.121845	-1.20028
726	2021	-0.254712	1.0426	-0.426059	11.3111	10.0271	23.2872	0.355742	0.3326	22.4389	28	0.081448	0.85139	0.139339	-0.796849
727	2016	-0.238466	0.797137	-0.468291	11.4813	8.91919	24.2435	0.458285	0.5415	24.0072	19	0.015939	0.949887	0.170172	-0.285104
727	2017	-0.0695514	1.12241	-0.482368	11.582	8.99281	24.243	0.456457	0.5041	23.9289	20	0.038263	0.879012	0.336697	-0.26746
727	2018	0.0620878	1.40055	-0.482368	11.6542	8.76312	24.195	0.480226	0.5035	23.8505	21	0.031972	0.85139	0.617719	-0.586039
727	2019	0.355007	1.2099	-0.411982	11.7249	8.45553	23.7899	0.671794	0.5024	23.4609	22	0.040742	1.07294	0.84712	-0.568081
727	2020	0.566943	4.0794	-0.355673	11.7055	10.0296	24.3077	0.832814	0.5048	21.7461	23	0.049405	1.09419	0.890896	-0.550123
727	2021	0.00177419	3.01668	-0.144514	11.828	10.0316	24.4464	0.823536	0.492	22.1116	24	0.446147	1.11543	1.19992	-0.532165
731	2016	-0.599764	0.211501	-0.496446	10.5967	7.81682	22.2797	0.458739	0.2	21.5284	22	0.13284	1.70357	-0.821873	1.54292
731	2017	-0.545162	0.23123	-0.510523	10.7066	7.79688	22.1988	0.379162	0.2041	21.6711	23	0.167361	1.45839	-0.802436	0.405902
731	2018	-0.483587	0.179462	-0.468291	10.7972	7.77779	22.1462	0.301836	0.2342	21.584	24	0.134588	1.01748	-0.655963	0.980277
731	2019	-0.406367	0.159969	-0.397905	10.9291	7.78738	22.0639	0.241189	0.2913	21.5081	25	0.183941	1.04757	-0.524698	1.64394
731	2020	-0.336436	0.217684	-0.411982	10.9704	7.77065	22.1106	0.258321	0.2327	21.4189	26	0.154037	1.01168	-0.536199	1.55383
731	2021	-0.46358	0.25216	-0.200823	11.0717	7.77947	22.2076	0.18259	0.2048	21.316	27	0.200996	1.56066	-0.212216	1.50881
733	2016	-0.721336	1.00862	-0.454214	10.4782	9.08307	22.8253	0.505207	0.4224	20.8258	19	0.172377	1.48378	-0.934533	0.647202
733	2017	-0.713138	1.02342	-0.172669	10.5442	8.98432	22.9201	0.522398	0.4058	21.1173	20	0.231312	1.2997	-0.869252	0.650218
733	2018	-0.705484	0.921911	0.207418	10.6273	8.97576	23.0395	0.509791	0.4288	21.0526	21	0.163428	1.0596	-0.815539	0.614499
733	2019	-0.695395	0.978505	-0.200823	10.7458	8.80463	22.8942	0.386039	0.4313	20.9779	22	0.10784	1.35843	-0.775655	0.470244
733	2020	-0.688065	0.971575	-0.2149	10.7422	8.84462	22.9158	0.3333	0.4216	20.9615	23	0.10057	3.71533	-0.778991	0.511397
733	2021	-0.68625	0.947104	-0.088205	10.8358	8.85865	23.1323	0.331351	0.436	21.0865	24	0.138183	6.11588	-0.867053	0.0287127
735	2016	-0.737545	0.200001	-0.327518	10.6998	7.63916	22.5453	0.427212	0.2816	21.2186	23	0.027207	1.58072	-1.08891	0.204177
735	2017	-0.737545	0.201407	-0.313441	10.7879	7.688	22.5449	0.405789	0.2833	21.4333	24	0.092676	1.83638	-1.08891	0.253571
735	2018	-0.737545	0.166559	-0.327518	10.8581	7.71065	22.5662	0.352215	0.2372	21.6267	25	0.030527	2.02472	-1.08891	0.361601
735	2019	-0.734804	0.156967	-0.271209	10.9421	7.70931	22.6019	0.357066	0.2372	21.6803	26	0.034249	2.14402	-1.07345	0.301178
735	2020	-0.730231	0.218045	-0.383828	10.9175	7.91936	22.8549	0.490934	0.218	21.6993	27	0.081521	1.71599	-1.05371	0.291519
735	2021	-0.730447	0.237347	-0.313441	11.062	8.00603	23.1148	0.613377	0.2212	22.0283	28	0.05909	1.36436	-1.03669	0.829244
737	2016	-0.710304	0.319173	-0.482368	10.4782	8.53562	21.7516	0.88668	0.3286	20.6724	20	0.179617	2.4098	-1.05765	-0.623622
737	2017	-0.698217	0.305832	-0.383828	10.6469	8.46695	21.6851	0.88668	0.3204	20.6152	21	0.169402	2.0884	-1.00206	-0.633814
737	2018	-0.681387	0.237224	-0.440137	10.7217	7.47364	21.1758	0.74911	0.3226	19.8648	22	0.19979	1.90185	-0.970736	-0.624155
737	2019	-0.664061	0.214971	-0.468291	10.7304	7.52779	21.1776	0.747243	0.3341	20.043	23	0.148834	1.71531	-0.975582	-0.614496
737	2020	-0.637333	0.225341	-0.397905	10.8303	7.03703	20.9511	0.591924	0.3437	19.7916	24	0.207143	1.52876	-0.945909	-0.604837
737	2021	-0.652831	0.693576	-0.257132	11.0794	8.66492	22.8395	0.54271	0.7019	21.9462	25	0.229252	1.34221	-0.884621	-0.595179
738	2016	-0.238466	0.795152	-0.341596	11.4813	9.01384	22.6471	0.23758	0.6441	21.3577	19	0.085099	4.37702	0.170172	-0.779633
738	2017	-0.0695514	0.947782	-0.482368	11.582	8.98782	22.694	0.24138	0.6357	21.3508	20	0.082699	2.68235	0.336697	-0.921401
738	2018	0.0620878	0.881497	-0.496446	11.6542	8.9548	22.7054	0.219198	0.5961	21.4474	21	0.077526	2.12281	0.617719	-0.526331
738	2019	0.355007	0.902861	-0.510523	11.7249	8.9301	22.7895	0.24671	0.577	21.5135	22	0.082188	2.14319	0.84712	-1.72201
738	2020	0.566943	0.946176	-0.440137	11.7055	8.90504	22.9012	0.273949	0.538	21.5244	23	0.088414	3.24978	0.890896	-1.4982
738	2021	0.00177419	0.841093	-0.355673	11.828	8.89481	23.3748	0.246407	0.5379	21.6546	24	0.101771	2.79071	1.19992	-1.77589
739	2016	0.218004	0.685548	-0.566832	11.3494	8.83273	22.4494	0.534345	0.4801	21.4929	19	0.176733	1.99017	-0.226674	-0.848815
739	2017	0.589415	0.748746	-0.566832	11.4302	8.72843	22.4622	0.464079	0.4985	21.4752	20	0.226643	1.78025	-0.104565	0.574641
739	2018	1.05425	0.711267	-0.510523	11.4993	8.65887	22.4726	0.418463	0.5193	21.4023	21	0.247396	1.9178	0.165341	0.459694
739	2019	1.71631	0.745534	-0.5246	11.5864	8.65155	22.5985	0.422317	0.5362	21.3646	22	0.29295	2.71829	0.648744	0.355671
739	2020	2.59749	0.75045	-0.468291	11.5191	8.67727	22.7375	0.41417	0.5298	21.3237	23	0.240546	4.07453	0.493057	-0.353652
739	2021	0.980567	0.872581	-0.0459731	11.6354	8.72144	22.9385	0.447798	0.5269	21.3813	24	0.244161	4.96041	0.870362	-0.462286
751	2016	-0.675648	0.241979	-0.580909	10.8355	8.81388	22.1452	0.483367	0.2628	20.5155	23	0.239325	2.41877	-0.961786	-0.636045
751	2017	-0.655591	0.278699	-0.566832	10.8879	8.79179	22.1488	0.428925	0.2502	20.5379	24	0.400916	2.16743	-0.97677	-0.26691
751	2018	-0.629623	0.242779	-0.552755	10.9683	8.71161	22.2644	0.47989	0.2522	20.6209	25	0.435816	1.34031	-0.914173	-0.695245
751	2019	-0.596916	0.204968	-0.552755	10.9542	8.70001	22.2461	0.426042	0.2488	20.8168	26	0.418625	1.4192	-0.917775	-0.699367
751	2020	-0.538105	0.248558	-0.510523	10.9831	8.6706	22.3986	0.463451	0.2536	20.8888	27	0.261072	1.40059	-0.922449	-0.731818
751	2021	-0.583496	0.516268	-0.454214	11.0825	8.81552	22.8334	0.644793	0.2527	21.316	28	0.341375	1.30788	-0.902118	-0.737894
757	2016	-0.599764	0.192999	-0.397905	10.5967	7.24494	20.7193	0.424839	0.3786	19.4308	19	0.17435	4.5351	-0.821873	-0.611312
757	2017	-0.545162	0.231406	-0.397905	10.7066	7.23273	20.8325	0.444176	0.3855	19.4641	20	0.171506	3.44568	-0.802436	-0.798847
757	2018	-0.483587	0.188316	-0.355673	10.7972	7.15929	20.9343	0.432746	0.3836	19.7829	21	0.168979	2.35627	-0.655963	-0.78268
757	2019	-0.406367	0.281883	-0.285287	10.9291	7.7111	21.8459	0.461438	0.5475	20.4151	22	0.112457	1.27559	-0.524698	-0.624539
757	2020	-0.336436	0.266379	-0.257132	10.9704	7.75833	21.8319	0.438354	0.5683	20.3647	23	0.17537	1.28607	-0.536199	-0.486552
757	2021	-0.46358	0.259813	-0.102282	11.0717	7.76089	21.763	0.367527	0.5325	20.2971	24	0.360029	1.35034	-0.212216	-0.147759
758	2016	-0.454386	0.865796	-0.496446	11.6801	8.99603	23.8902	0.720032	0.4493	22.0196	19	0.14012	1.38297	-0.167349	-1.00997
758	2017	-0.428481	0.695657	-0.397905	11.7675	8.94546	23.8307	0.699863	0.4339	22.0359	20	0.176325	1.26607	0.10191	-0.932807
758	2018	-0.445113	0.631074	-0.440137	11.8509	8.83273	23.9461	0.631172	0.4441	21.9593	21	0.169993	0.917583	0.329121	-0.577679
758	2019	-0.396766	0.45922	-0.454214	12.009	8.75463	23.954	0.658485	0.4436	21.8155	22	0.107304	1.00402	0.355861	-0.513757
758	2020	-0.381111	0.375047	-0.482368	12.013	8.52991	23.8187	0.592976	0.4496	21.478	23	0.054173	1.04574	0.276277	-0.946935
758	2021	-0.534478	0.28034	-0.313441	12.1226	8.47575	23.6673	0.554778	0.3962	21.3906	24	0.075622	1.12091	0.412668	-0.882421
761	2016	-0.675648	3.08625	-0.552755	10.8355	9.93939	24.7159	0.755066	0.7878	23.7529	19	0.12926	1.04436	-0.961786	-0.580732
761	2017	-0.655591	3.01424	-0.538678	10.8879	9.89551	24.8664	0.764294	0.7359	23.8951	20	0.208859	1.00738	-0.97677	-0.55304
761	2018	-0.629623	2.92194	-0.496446	10.9683	9.82206	24.8115	0.670324	0.7986	23.898	21	0.205119	0.899607	-0.914173	0.0249638
761	2019	-0.596916	2.609	-0.411982	10.9542	9.77463	24.8297	0.67047	0.8052	23.986	22	0.195807	0.907856	-0.917775	-0.398695
761	2020	-0.538105	2.75223	-0.426059	10.9831	9.72585	24.8978	0.668489	0.8037	23.9921	23	0.187898	0.85139	-0.922449	-0.563213
761	2021	-0.583496	2.9193	-0.271209	11.0825	9.84469	24.7333	0.58173	0.7833	23.9612	24	0.229541	0.879801	-0.902118	-1.36366
766	2016	-0.718734	0.317857	-0.5246	10.8943	7.69621	22.3916	0.215342	0.5851	20.5182	23	0.028022	2.12216	-1.03479	-0.568979
766	2017	-0.709593	0.360878	-0.538678	10.9121	7.76896	22.4684	0.228451	0.5851	20.5	24	0.037152	1.65421	-1.01411	-0.550421
766	2018	-0.698046	0.326697	-0.552755	10.9261	7.66388	22.5145	0.208321	0.5851	20.4567	25	0.061792	1.18625	-1.03447	-0.737911
766	2019	-0.68101	0.312541	-0.496446	10.6799	7.65728	22.2704	0.432534	0.5281	20.4465	26	0.069208	1.5691	-1.04127	-0.285878
766	2020	-0.659516	0.328239	-0.566832	10.8356	7.59589	22.3281	0.536812	0.516	20.3957	27	0.026767	1.12426	-1.03858	-0.194608
766	2021	-0.670092	0.351157	-0.566832	10.9232	7.4378	22.2582	0.495924	0.5316	20.5137	28	0.076502	1.3549	-1.04392	-0.209166
768	2016	-0.682968	2.39422	-0.327518	10.8399	10.5168	24.3924	0.548585	0.5852	22.3936	19	0.097535	2.0495	-0.960368	-0.588429
768	2017	-0.66409	2.74549	-0.285287	10.9555	10.4058	24.4304	0.566791	0.5853	22.2871	20	0.073708	1.71465	-0.898967	-2.01104
768	2018	-0.64654	2.19936	-0.341596	11.0584	10.392	24.5923	0.596783	0.5889	22.3109	21	0.120664	1.3621	-0.871017	-2.01104
768	2019	-0.604364	1.45542	-0.383828	11.1072	10.2827	24.6102	0.659529	0.5708	22.1643	22	0.137872	1.58955	-0.927146	-1.72006
768	2020	-0.570416	1.47685	-0.36975	11.1018	10.1397	24.7916	0.738184	0.5998	22.8412	23	0.135322	2.47532	-0.980073	-0.790112
768	2021	-0.623501	1.32456	-0.440137	11.23	10.1374	24.9998	0.781332	0.6	22.8789	24	0.109228	2.18509	-0.850532	-1.44116
777	2016	-0.238466	0.272093	-0.5246	11.4813	6.95368	21.3778	0.330283	0.3052	19.5092	19	0.126084	4.78962	0.170172	-0.561364
777	2017	-0.0695514	0.304771	-0.552755	11.582	7.0934	21.449	0.377156	0.3066	19.4326	20	0.057532	3.142	0.336697	-0.575595
777	2018	0.0620878	0.257932	-0.510523	11.6542	7.02643	21.5367	0.398286	0.3073	19.3677	21	0.078108	2.1032	0.617719	-0.565208
777	2019	0.355007	0.21575	-0.454214	11.7249	7.04141	21.6065	0.391127	0.3071	19.2936	22	0.138079	2.32039	0.84712	-0.599429
777	2020	0.566943	0.26625	-0.411982	11.7055	7.05272	21.6267	0.374307	0.325	19.2137	23	0.056774	2.42484	0.890896	-0.554561
777	2021	0.00177419	0.264584	-0.271209	11.828	6.98193	21.7986	0.432095	0.3352	19.1655	24	0.100297	2.49313	1.19992	-0.531082
778	2016	-0.601512	3.03258	-0.510523	10.6704	9.82211	24.6206	0.625549	0.4748	23.3919	19	0.220109	1.00783	-0.920783	-1.09489
778	2017	-0.545333	2.61701	-0.454214	10.723	9.64995	24.6158	0.579449	0.4468	23.5052	20	0.239677	1.00394	-0.935303	-1.07535
778	2018	-0.458972	2.36853	-0.36975	10.7742	9.66833	24.6714	0.581242	0.4772	23.5077	21	0.192755	0.914591	-0.907088	-1.14186
778	2019	-0.32113	2.09944	-0.271209	10.7439	9.67978	24.6265	0.548986	0.4772	23.526	22	0.204012	0.886761	-0.858692	-0.704247
778	2020	-0.0907242	2.23387	-0.116359	10.7906	9.6701	24.6971	0.545879	0.47	23.5745	23	0.162368	0.85139	-0.819498	-0.929421
778	2021	-0.343906	1.98368	-0.257132	10.8999	9.6531	24.7007	0.506583	0.4698	23.6041	24	0.261191	0.85139	-0.780947	0.450733
782	2016	0.712147	0.339995	-0.566832	11.212	8.04431	21.6572	0.524044	0.3937	20.6792	24	0.232235	2.24342	1.45289	-0.178396
782	2017	1.20982	0.398433	-0.566832	11.3014	8.00269	21.692	0.530245	0.3997	20.6168	25	0.335071	1.93799	1.73967	-0.636249
782	2018	1.74591	0.517776	-0.538678	11.3669	7.95928	21.7857	0.488762	0.3936	20.5344	26	0.325978	1.22662	2.48679	-0.222434
782	2019	2.66941	0.441429	-0.552755	11.4529	7.93809	21.7029	0.450844	0.3681	20.4962	27	0.255905	1.12072	2.96196	-0.166097
782	2020	3.76139	0.468923	-0.510523	11.3875	7.85205	21.7609	0.489752	0.3715	20.4155	28	0.155489	1.09226	2.20689	-0.736248
782	2021	1.59456	0.467622	-0.5246	11.4956	7.814	21.8718	0.528948	0.3396	20.3071	29	0.224347	1.52708	2.30269	-0.452384
786	2016	-0.454386	1.57565	-0.482368	11.6801	9.23815	23.387	0.270822	0.5652	22.6406	19	0.102686	1.42628	-0.167349	-1.05233
786	2017	-0.428481	1.67203	-0.482368	11.7675	9.2511	23.5027	0.224386	0.5512	22.7152	20	0.121695	2.36158	0.10191	-1.12738
786	2018	-0.445113	1.5819	-0.440137	11.8509	9.27087	23.6085	0.193719	0.5652	22.7501	21	0.152668	1.41167	0.329121	-1.20289
786	2019	-0.396766	1.82781	-0.397905	12.009	9.35245	23.7896	0.322458	0.5869	22.9266	22	0.133976	2.32576	0.355861	-1.18107
786	2020	-0.381111	2.5043	-0.397905	12.013	9.47009	23.8551	0.238294	0.5752	23.1056	23	0.096814	3.19113	0.276277	-1.20319
786	2021	-0.534478	1.63201	-0.144514	12.1226	9.51709	24.0032	0.265219	0.5855	23.1947	24	0.174922	2.54321	0.412668	-0.155187
788	2016	-0.692929	0.205671	-0.538678	10.9768	6.71538	21.4371	0.442488	0.4784	18.9209	23	0.138297	4.36615	-0.99719	-0.269123
788	2017	-0.676811	0.276084	-0.510523	11.0579	6.73459	21.4537	0.435803	0.4756	18.8679	24	0.233616	2.81548	-0.969945	-0.733516
788	2018	-0.649687	0.233277	-0.496446	11.0964	6.69084	21.4853	0.43586	0.4464	18.8174	25	0.24556	1.88783	-0.937054	-0.843804
788	2019	-0.62521	0.221197	-0.5246	11.2362	6.73459	21.6235	0.493412	0.4459	18.8583	26	0.224842	2.10677	-0.899332	-0.842558
788	2020	-0.597382	0.233276	-0.510523	11.2666	6.66823	21.5589	0.44	0.4323	18.7564	27	0.154338	2.02675	-0.886443	-0.848831
788	2021	-0.627638	0.24635	-0.36975	11.3723	6.66313	21.6559	0.474827	0.4259	18.6462	28	0.220857	2.08129	-0.851816	-0.433618
790	2016	-0.599764	0.263292	-0.5246	10.5967	6.67077	20.8104	0.38971	0.2868	19.4967	28	0.09511	5.58753	-0.821873	0.163341
790	2017	-0.545162	0.27888	-0.538678	10.7066	6.65673	21.0055	0.367401	0.319	19.2932	29	0.099031	2.75737	-0.802436	-0.379566
790	2018	-0.483587	0.208945	-0.538678	10.7972	6.55393	20.804	0.229271	0.2677	19.0461	30	0.100052	2.3264	-0.655963	-0.443209
790	2019	-0.406367	0.188522	-0.538678	10.9291	6.54822	20.853	0.226426	0.2677	18.9854	31	0.1427	2.67728	-0.524698	-0.447275
790	2020	-0.336436	0.236511	-0.566832	10.9704	6.56103	20.8543	0.199611	0.2659	18.9583	32	0.117618	2.57852	-0.536199	-0.21845
790	2021	-0.46358	0.295094	-0.397905	11.0717	6.47235	20.9912	0.25063	0.2213	18.8825	33	0.126093	3.26053	-0.212216	0.0831872
792	2016	-0.737545	0.750355	0.221495	10.6812	9.77144	25.1415	0.682063	0.5862	24.3236	19	0.027217	1.092	-1.08891	-1.2926
792	2017	-0.737545	1.05009	0.404499	10.693	9.76652	25.1351	0.730204	0.5715	24.6867	20	0.020134	1.19782	-1.08891	-1.12054
792	2018	-0.737545	1.6587	0.629736	10.7725	9.74067	25.0407	0.749489	0.5715	24.6716	21	0.033724	1.00868	-1.08891	-1.1156
792	2019	-0.737545	1.49219	0.939436	10.7992	9.6713	23.8382	0.88668	0.5694	22.6982	22	0.056376	3.3868	-1.08891	-1.11066
792	2020	-0.737545	1.12767	0.0947995	10.836	8.75416	23.7245	0.738153	0.4564	22.6941	23	0.159497	5.76493	-1.08891	-1.10572
792	2021	-0.737545	1.12951	0.0947995	10.9402	8.72534	23.9528	0.538919	0.4227	22.7621	24	0.141401	7.88262	-1.08891	-1.10078
793	2016	-0.737545	0.432662	1.34768	10.6998	8.79376	23.3167	0.255733	0.2041	20.9392	24	0.059226	1.86827	-1.08891	-0.542
793	2017	-0.737545	0.343708	1.24914	10.7879	8.55275	23.4853	0.360029	0.2712	20.2376	25	0.055555	1.58524	-1.08891	-0.503299
793	2018	-0.737545	0.348167	0.995745	10.8581	8.56541	23.2809	0.575683	0.2637	20.1818	26	0.045547	1.03396	-1.08891	0.893885
793	2019	-0.734804	0.28978	0.65789	10.9421	8.27741	23.2785	0.51905	0.2637	20.3756	27	0.06744	1.04072	-1.07345	0.234653
793	2020	-0.730231	0.21782	0.460809	10.9175	6.48004	22.9403	0.621192	0.2529	19.4785	28	0.057283	1.17278	-1.05371	0.210077
793	2021	-0.730447	0.201836	0.207418	11.062	6.47543	22.5917	0.492454	0.2529	19.4279	29	0.032014	1.39164	-1.03669	0.543451
795	2016	-0.710304	0.494501	-0.102282	10.4782	8.07683	21.6495	0.20797	0.538	20.2242	19	0.13691	2.18038	-1.05765	-0.507406
795	2017	-0.698217	0.59086	-0.200823	10.6469	8.133	21.6884	0.199601	0.538	20.2231	20	0.131651	2.13562	-1.00206	-0.579595
795	2018	-0.681387	0.490127	-0.243055	10.7217	8.03398	21.7725	0.222516	0.538	20.2194	21	0.147855	1.50029	-0.970736	-0.789965
795	2019	-0.664061	0.495229	-0.144514	10.7304	8.12445	21.9609	0.309282	0.5202	20.2452	22	0.17488	2.30896	-0.975582	-0.533533
795	2020	-0.637333	0.524272	-0.130437	10.8303	8.27129	22.096	0.3901	0.5116	20.3613	23	0.124171	1.95963	-0.945909	-0.0796805
795	2021	0.980567	0.574657	0.137031	11.6354	8.35208	22.2224	0.436169	0.5071	20.3302	24	0.177113	2.59766	0.870362	-0.109799
800	2016	-0.718734	1.45395	-0.426059	10.8943	8.96699	23.6703	0.597165	0.582	22.2989	19	0.248099	1.45617	-1.03479	0.309505
800	2017	-0.709593	1.24404	-0.510523	10.9121	8.85752	23.6405	0.568809	0.584	22.1617	20	0.403946	1.44996	-1.01411	-0.600495
800	2018	-0.698046	1.42051	-0.355673	10.9261	8.83506	23.6479	0.563353	0.5913	22.1816	21	0.42211	1.12294	-1.03447	-0.599061
800	2019	-0.68101	1.73104	-0.0600504	10.6799	8.83797	23.7016	0.587124	0.6133	22.2099	22	0.260996	1.35796	-1.04127	-0.765753
800	2020	-0.659516	4.80371	-0.299364	10.8356	9.95594	24.8859	0.617661	0.8608	22.7974	23	0.378733	1.0756	-1.03858	-1.16886
800	2021	-0.670092	3.88635	-0.257132	10.9232	9.93712	24.9684	0.623853	0.8507	22.9452	24	0.513346	1.09404	-1.04392	-1.3822
801	2016	-0.599764	1.59087	1.15059	10.5967	8.50431	22.3542	0.532696	0.54	19.8007	23	0.182735	2.66094	-0.821873	0.389611
801	2017	-0.545162	1.50786	1.54476	10.7066	8.47512	22.3318	0.526438	0.5306	19.7371	24	0.139704	1.69757	-0.802436	0.463242
801	2018	-0.483587	1.60906	1.57291	10.7972	8.42814	22.412	0.550798	0.5284	19.6582	25	0.141486	1.36906	-0.655963	0.45409
801	2019	-0.406367	1.51668	1.27729	10.9291	8.3777	22.4216	0.554058	0.5265	19.6088	26	0.124878	1.56474	-0.524698	1.52184
801	2020	-0.336436	1.18467	0.756431	10.9704	7.9899	22.3377	0.44197	0.5261	19.4253	27	0.115754	1.70187	-0.536199	-0.113061
801	2021	-0.46358	1.06363	0.756431	11.0717	8.14816	22.4243	0.462158	0.5268	19.5269	28	0.150341	2.25227	-0.212216	0.412958
807	2016	-0.715615	1.44155	-0.454214	10.4782	9.11976	24.1867	0.690959	0.51	23.5843	18	0.10585	1.15721	-1.01406	-1.32149
807	2017	-0.703022	1.78055	-0.257132	10.4782	9.32242	24.3034	0.695278	0.4754	23.5929	19	0.149662	1.37906	-0.990821	-1.26046
807	2018	-0.684211	1.69294	-0.285287	10.5223	9.43164	24.3482	0.754381	0.4688	23.7029	20	0.141703	1.02232	-0.985409	-1.20229
807	2019	-0.662527	2.08247	-0.158591	10.7778	9.39266	24.4016	0.682323	0.4597	23.8456	21	0.131444	1.02086	-0.971025	-1.04098
807	2020	-0.631599	2.12136	-0.271209	10.8585	9.41581	24.4373	0.664574	0.5437	24.0597	22	0.150385	1.19902	-0.949985	-0.879684
807	2021	-0.657216	2.01841	-0.228978	10.9628	9.36409	24.3566	0.447359	0.4974	23.9513	23	0.244926	1.38231	-0.960953	-0.718383
810	2016	-0.599764	1.24245	3.27626	10.5967	8.72534	22.6075	0.586625	0.7128	20.2939	28	0.258894	1.70901	-0.821873	-1.18206
810	2017	-0.545162	1.31337	4.27575	10.7066	8.69584	22.7484	0.635543	0.6935	20.3575	29	0.251553	1.55377	-0.802436	-1.52316
810	2018	-0.483587	1.46715	4.9233	10.7972	8.69182	22.8454	0.628159	0.679	20.3327	30	0.235095	1.31039	-0.655963	-1.42657
810	2019	-0.406367	1.45003	3.55781	10.9291	8.85936	23.0786	0.629257	0.6492	20.4779	31	0.236943	1.77282	-0.524698	-1.43738
810	2020	-0.336436	1.35696	3.62819	10.9704	8.80357	23.0506	0.57973	0.6427	20.4534	32	0.17394	1.39381	-0.536199	-1.80466
810	2021	-0.46358	1.37754	2.67094	11.0717	8.94037	23.1389	0.592888	0.6428	20.4294	33	0.217565	1.5118	-0.212216	-1.77204
811	2016	-0.520008	0.483335	-0.440137	11.138	7.21524	22.3865	0.545409	0.5163	20.3497	28	0.13177	1.72458	-0.588294	-0.944124
811	2017	-0.44904	0.503721	-0.5246	11.1956	7.23273	22.4387	0.48694	0.5008	20.35	29	0.129177	1.38222	-0.48633	-0.872419
811	2018	-0.343637	0.440811	-0.510523	11.242	7.19893	22.5235	0.509518	0.4912	20.3702	30	0.117556	1.06749	-0.355321	-0.881791
811	2019	-0.196249	0.429456	-0.383828	11.1655	7.23201	22.7291	0.465657	0.486	20.4316	31	0.134958	1.16912	-0.0965575	-0.877601
811	2020	0.0181466	0.514133	-0.313441	11.1865	7.24637	22.8257	0.452985	0.4393	20.6593	32	0.090133	1.24928	-0.121845	-1.04929
811	2021	-0.254712	0.493329	-0.440137	11.3111	7.27656	23.0121	0.497587	0.4559	20.8039	33	0.133766	1.66126	0.139339	-0.584947
812	2016	-0.682968	0.170646	-0.5246	10.8399	7.14125	21.3086	0.368412	0.2776	20.2462	18	0.083204	3.47205	-0.960368	-0.0100123
812	2017	-0.66409	0.258967	-0.228978	10.9555	7.42655	21.6116	0.421325	0.3653	20.4725	19	0.102386	1.81235	-0.898967	0.102306
812	2018	-0.64654	0.229727	-0.186746	11.0584	7.38771	21.681	0.462054	0.3495	20.4568	20	0.085088	1.42099	-0.871017	0.116026
812	2019	-0.604364	0.204902	-0.144514	11.1072	7.29234	21.8199	0.521175	0.3495	20.7391	21	0.085039	1.32124	-0.927146	0.19653
812	2020	-0.570416	0.280975	-0.130437	11.1018	7.46107	21.9032	0.488314	0.3436	20.773	22	0.05919	1.2995	-0.980073	0.179255
812	2021	-0.623501	0.274616	-0.0741277	11.23	7.61579	22.0445	0.542674	0.3436	20.7519	23	0.073674	2.46539	-0.850532	-0.50133
813	2016	-0.733145	0.307896	-0.580909	10.6106	6.60394	22.0911	0.072489	0.7183	19.0353	21	0.036299	2.19132	-1.02072	-0.797318
813	2017	-0.729241	0.322208	-0.566832	10.7131	6.70686	22.3601	0.115503	0.7008	19.9232	22	0.085103	2.39874	-1.0284	-0.977608
813	2018	-0.724961	0.286948	-0.552755	10.8092	6.80239	22.5019	0.108104	0.6805	20.1338	23	0.145723	2.24519	-1.03041	-0.921081
813	2019	-0.721073	0.266467	-0.566832	10.9019	6.86693	22.5029	0.072489	0.6516	20.1383	24	0.083461	2.28647	-1.03549	-1.26473
813	2020	-0.718785	0.27355	-0.496446	10.8892	7.03174	22.5795	0.072489	0.6019	20.0783	25	0.07596	1.61542	-1.03394	-1.05126
813	2021	-0.71862	0.265245	-0.440137	11.0304	6.97821	22.4773	0.072489	0.6244	20.0568	26	0.032721	1.626	-1.02824	-0.797828
815	2016	-0.737545	0.220247	0.376345	10.762	7.05876	21.7757	0.303169	0.5155	20.4842	18	0.08038	2.95516	-1.08891	-0.378935
815	2017	-0.737545	0.17834	0.96759	10.835	7.03615	21.7521	0.277529	0.5155	20.4394	19	0.061808	2.38067	-1.08891	-0.379632
815	2018	-0.737545	0.138333	0.981667	10.8985	7.03351	21.8548	0.333628	0.5155	20.534	20	0.087467	1.38605	-1.05956	-0.339413
815	2019	-0.737545	0.164189	0.460809	10.9008	7.07496	21.9138	0.356077	0.5114	20.7682	21	0.066596	1.78719	-1.06935	-0.706006
815	2020	-0.735103	0.214299	0.249649	10.9065	7.05012	21.8719	0.313294	0.4858	20.715	22	0.06405	1.49263	-1.08122	-0.650631
815	2021	-0.737064	0.254661	0.671968	11.0437	7.03439	21.8582	0.309574	0.4531	20.6223	23	0.090335	1.81136	-1.07736	-0.644887
816	2016	-0.238466	0.402107	0.0244132	11.4813	8.08425	22.591	0.425401	0.3218	20.9631	19	0.073859	1.62872	0.170172	0.401277
816	2017	-0.0695514	0.372191	-0.0741277	11.582	7.98446	22.5423	0.44567	0.3323	20.9221	20	0.077274	1.17356	0.336697	0.790062
816	2018	0.0620878	0.248039	-0.285287	11.6542	7.75662	22.4412	0.388959	0.2757	20.7557	21	0.066308	1.38623	0.617719	0.595111
816	2019	0.355007	0.188089	-0.285287	11.7249	7.55538	22.0666	0.384459	0.2801	20.3205	22	0.064336	1.5989	0.84712	0.40016
816	2020	0.566943	0.242615	-0.383828	11.7055	7.47193	22.0288	0.340061	0.269	20.3424	23	0.063355	1.81156	0.890896	0.205209
816	2021	0.00177419	0.226284	-0.243055	11.828	7.29845	22.0805	0.349025	0.2751	20.3964	24	0.140898	1.80776	1.19992	0.175983
818	2016	-0.675648	0.292967	-0.580909	10.8355	8.51459	21.7037	0.129885	0.414	21.0626	19	0.20386	3.41127	-0.961786	-1.27406
818	2017	-0.655591	0.349262	-0.510523	10.8879	8.48962	22.0589	0.314749	0.4255	21.0482	20	0.25403	2.6727	-0.97677	-0.234848
818	2018	-0.629623	0.290722	-0.36975	10.9683	8.42552	22.1635	0.41607	0.3921	21.0039	21	0.223424	1.89832	-0.914173	-1.00908
818	2019	-0.596916	0.370468	-0.411982	10.9542	8.34712	22.2162	0.380929	0.366	20.9416	22	0.232065	3.43019	-0.917775	-0.957704
818	2020	-0.538105	0.48595	-0.0741277	10.9831	8.37263	22.2979	0.346245	0.3319	20.9097	23	0.184639	3.30118	-0.922449	-0.836572
818	2021	-0.583496	0.631355	-0.341596	11.0825	8.22764	22.3816	0.294584	0.3487	20.9081	24	0.236265	5.08075	-0.902118	-0.667093
819	2016	-0.643048	0.146315	-0.566832	10.7447	6.56808	20.5337	0.138221	0.4039	19.0829	26	0.361025	7.88262	-0.926949	-0.681127
819	2017	-0.604738	0.172105	-0.538678	10.8109	6.53088	20.5248	0.163197	0.4095	18.9665	27	0.491726	4.31268	-0.856128	-0.672042
819	2018	-0.561506	0.138333	-0.440137	10.8771	6.49979	20.5751	0.121477	0.4	18.84	28	0.523028	2.9	-0.719627	-0.705162
819	2019	-0.504318	0.138333	-0.538678	10.9602	6.45205	20.6801	0.128416	0.3992	18.8394	29	0.390054	2.53783	-0.570856	-0.703634
819	2020	-0.420787	0.151661	-0.5246	11.0493	6.44572	20.7226	0.132037	0.3944	18.7141	30	0.300653	2.16453	-0.398128	-0.702105
819	2021	-0.524494	0.186845	-0.496446	11.1482	6.4599	20.8949	0.200164	0.4284	19.8584	31	0.311465	4.84405	-0.410044	-0.732153
821	2016	-0.605162	0.414432	0.376345	10.9271	7.73193	21.804	0.36767	0.429	20.0766	23	0.08159	2.44569	-0.506394	-0.0591346
821	2017	-0.547899	0.4437	1.65738	11.0054	7.63289	21.8243	0.366061	0.4307	19.6927	24	0.085727	1.9722	-0.349891	0.400615
821	2018	-0.48608	0.538203	1.23506	11.1067	7.95788	22.3571	0.440728	0.4677	19.7964	25	0.125721	1.18742	-0.22863	0.395452
821	2019	-0.39801	0.587949	0.291881	11.2566	8.06022	22.317	0.531847	0.4424	19.7977	26	0.103918	1.2028	-0.0486113	0.649366
821	2020	-0.387695	0.746935	0.390422	11.2178	8.15249	22.5432	0.617966	0.4263	19.7541	27	0.112878	1.44357	-0.160013	0.59912
821	2021	-0.469497	0.549398	0.291881	11.3669	8.17611	22.7825	0.618869	0.3366	19.6697	28	0.140778	1.6435	-0.0653173	0.387521
823	2016	0.712147	0.818408	-0.313441	11.212	8.74767	22.2748	0.292314	0.4118	21.1826	19	0.18365	1.70668	1.45289	-1.03863
823	2017	1.20982	0.851524	-0.0600504	11.3014	8.79392	22.3514	0.312729	0.3798	21.2063	20	0.20115	1.74086	1.73967	-1.01607
823	2018	1.74591	0.939028	-0.158591	11.3669	8.82629	22.4155	0.315478	0.3817	21.1724	21	0.211705	1.08656	2.48679	-0.942154
823	2019	2.66941	0.943644	-0.0318959	11.4529	8.81388	22.4654	0.306273	0.3763	21.3287	22	0.213011	1.57685	2.96196	-1.03555
823	2020	3.76139	1.03474	0.066645	11.3875	8.86163	22.6572	0.376553	0.3498	21.3177	23	0.193342	1.26703	2.20689	-0.955947
823	2021	1.59456	1.01025	0.432654	11.4956	8.86461	22.8432	0.434909	0.3602	21.3248	24	0.212868	1.31285	2.30269	-0.904456
825	2016	-0.710304	5.26939	-0.397905	10.4782	9.8564	25.008	0.681353	0.6903	24.6478	18	0.154775	0.990546	-1.05765	-1.50452
825	2017	-0.698217	4.97433	-0.383828	10.6469	9.89853	25.034	0.633015	0.6624	24.6252	19	0.2322	1.00448	-1.00206	-0.769202
825	2018	-0.681387	4.83336	-0.383828	10.7217	9.87653	24.9975	0.570826	0.662	24.5578	20	0.249023	0.899169	-0.970736	-1.43961
825	2019	-0.664061	4.86899	-0.271209	10.7304	9.8514	24.9653	0.536267	0.6751	24.4974	21	0.248341	0.871257	-0.975582	-1.46641
825	2020	-0.637333	4.51222	-0.0178186	10.8303	9.84087	24.9472	0.510334	0.6888	24.4616	22	0.22368	0.85139	-0.945909	-1.4846
825	2021	-0.652831	4.3888	-0.0318959	11.0794	9.74607	24.9369	0.474259	0.7053	24.3935	23	0.294303	1.06748	-0.884621	-1.51634
826	2016	-0.605162	1.11697	0.0947995	10.9271	10.5839	23.8372	0.634651	0.4632	21.2685	23	0.09408	1.87886	-0.506394	-0.833588
826	2017	-0.547899	1.24356	0.531195	11.0054	11.1452	24.1918	0.538981	0.4319	21.5439	24	0.075523	1.49021	-0.349891	-0.888539
826	2018	-0.48608	1.06387	-0.0318959	11.1067	11.1452	24.3713	0.608335	0.4324	21.8614	25	0.0631	0.996204	-0.22863	-0.77889
826	2019	-0.39801	0.724397	-0.271209	11.2566	11.1452	24.4805	0.616422	0.4313	21.8592	26	0.058387	0.935946	-0.0486113	-0.930266
826	2020	-0.387695	0.672981	-0.102282	11.2178	11.1452	24.4373	0.633446	0.4193	21.8811	27	0.044788	0.869614	-0.160013	-0.980323
826	2021	-0.469497	0.442132	-0.341596	11.3669	11.1452	24.2131	0.651761	0.4193	21.9175	28	0.042318	0.85139	-0.0653173	-0.656265
830	2016	-0.520008	1.39595	-0.426059	11.138	9.43028	23.9447	0.655232	0.3865	23.4518	18	0.104414	0.981943	-0.588294	0.612465
830	2017	-0.44904	1.55777	-0.355673	11.1956	9.39024	24.0474	0.622247	0.3897	23.6064	19	0.146873	1.4616	-0.48633	0.365027
830	2018	-0.343637	1.6921	-0.426059	11.242	9.39099	24.0478	0.60466	0.3878	23.7378	20	0.170498	1.12124	-0.355321	0.564635
830	2019	-0.196249	1.51716	-0.397905	11.1655	9.40088	24.1315	0.625409	0.3907	23.7763	21	0.177556	1.13496	-0.0965575	0.520817
830	2020	0.0181466	1.49913	-0.243055	11.1865	9.43436	24.1851	0.548661	0.4362	23.7922	22	0.110464	1.13593	-0.121845	0.615045
830	2021	-0.254712	1.70528	-0.102282	11.3111	9.42658	24.1926	0.43734	0.5263	23.7697	23	0.191195	1.26309	0.139339	0.564648
833	2016	-0.705	0.407855	-0.510523	10.5461	8.41627	21.9527	0.230165	0.5723	20.4286	23	0.110524	1.69907	-1.01994	0.380188
833	2017	-0.686071	0.360459	-0.411982	10.548	8.35255	21.9413	0.193061	0.5721	20.3952	24	0.099674	1.30854	-0.967353	0.940639
833	2018	-0.65596	0.352408	-0.440137	10.6332	8.35255	22.1081	0.317657	0.5721	20.4967	25	0.142612	1.04567	-0.95178	-0.00563408
833	2019	-0.630553	0.294965	-0.426059	10.6681	8.19864	22.1992	0.366033	0.5747	21.033	26	0.141693	1.07607	-0.923807	0.411358
833	2020	-0.58712	0.352596	-0.383828	10.6989	8.15594	22.3085	0.414681	0.5721	21.0278	27	0.197659	1.01907	-0.945307	0.356308
833	2021	-0.628555	0.291711	-0.228978	10.8038	8.04783	22.3688	0.39791	0.5721	20.7577	28	0.11888	1.1452	-0.928054	-0.626144
836	2016	-0.687255	0.339737	-0.383828	11.6531	7.01302	21.6791	0.256543	0.2888	19.8913	19	0.144488	3.52811	-0.7365	-0.582132
836	2017	-0.672005	0.386852	-0.2149	11.6864	7.05618	21.6985	0.224831	0.2423	19.8791	20	0.16665	2.10104	-0.769078	-0.641426
836	2018	-0.664845	0.361416	-0.172669	11.7012	7.26193	21.8464	0.449557	0.2553	20.1318	21	0.182416	1.97672	-0.802052	-0.641098
836	2019	-0.638829	0.25069	-0.36975	11.4117	6.83411	21.6683	0.495845	0.2433	20.2456	22	0.121002	2.23832	-0.790533	-0.46595
836	2020	-0.603213	0.268762	-0.36975	11.5289	6.7417	21.6833	0.495487	0.2419	20.4271	23	0.052873	1.81876	-0.761343	-0.485479
836	2021	-0.646641	0.273214	-0.313441	11.6416	6.76504	21.706	0.48505	0.2108	20.5343	24	0.054149	1.76505	-0.811669	-0.487301
837	2016	-0.682968	0.803436	1.31952	10.8399	9.19624	22.7801	0.551825	0.3965	21.4069	18	0.083982	1.21083	-0.960368	-0.155361
837	2017	-0.66409	0.8116	1.81223	10.9555	9.16115	22.8867	0.58679	0.3744	21.3947	19	0.094121	1.0626	-0.898967	-0.289644
837	2018	-0.64654	0.780122	1.6433	11.0584	9.14078	22.9267	0.635443	0.3731	21.4455	20	0.077899	0.946517	-0.871017	-0.381977
837	2019	-0.604364	0.874884	1.68553	11.1072	9.11537	22.8732	0.659135	0.3722	21.485	21	0.092765	1.00407	-0.927146	0.0821344
837	2020	-0.570416	0.826107	1.62922	11.1018	9.20623	22.95	0.688666	0.3816	21.6307	22	0.077713	1.25763	-0.980073	-0.326632
837	2021	-0.623501	0.786637	1.85446	11.23	9.20009	22.7866	0.5081	0.5073	21.638	23	0.168688	1.51119	-0.850532	-0.735399
850	2016	-0.618524	0.515315	-0.383828	10.5856	8.53739	22.7768	0.389474	0.4898	21.3248	18	0.043218	1.11092	-0.260483	0.0478745
850	2017	-0.561708	0.579289	-0.440137	10.6782	8.59286	22.7866	0.406967	0.4909	21.327	19	0.057192	0.954815	-0.257248	-0.432128
850	2018	-0.508239	0.49071	-0.158591	10.7729	8.55391	22.7486	0.435232	0.4913	21.4194	20	0.071779	0.85139	-0.135332	-0.44347
850	2019	-0.411809	0.397944	-0.36975	10.9767	8.54052	22.7451	0.42404	0.4948	21.4479	21	0.08262	0.928856	0.159294	-0.439417
850	2020	-0.28144	0.429931	-0.285287	11.0576	8.46842	22.69	0.386012	0.5194	21.5417	22	0.073695	0.904929	0.131048	-0.453419
850	2021	-0.448519	0.415347	0.0384905	11.1608	8.4375	22.7602	0.377284	0.5132	21.469	23	0.110873	0.938539	0.294448	-0.447849
851	2016	-0.721336	0.666117	4.9233	10.4782	7.45819	22.7719	0.581809	0.2215	18.4742	22	0.220329	1.42971	-0.934533	1.23028
851	2017	-0.713138	0.651574	4.9233	10.5442	7.42595	22.8235	0.576465	0.2114	18.4454	23	0.231686	1.22657	-0.869252	1.48948
851	2018	-0.705484	0.487741	4.9233	10.6273	7.49387	22.8912	0.552113	0.2	18.5069	24	0.294428	1.04382	-0.815539	0.517844
851	2019	-0.695395	0.592298	4.9233	10.7458	7.44191	22.9566	0.5809	0.2	18.5587	25	0.22091	1.13731	-0.775655	1.09648
851	2020	-0.688065	0.630922	4.9233	10.7422	7.06732	23.0257	0.631053	0.2	19.061	26	0.092543	1.29658	-0.778991	1.13197
851	2021	-0.68625	0.711947	4.9233	10.8358	7.14677	23.0066	0.488021	0.2	19.2168	27	0.131794	1.17628	-0.867053	1.08778
852	2016	-0.605162	0.908909	-0.327518	10.9271	8.7294	22.5982	0.718388	0.6682	20.9887	18	0.092036	1.71285	-0.506394	-0.261212
852	2017	-0.547899	0.935459	-0.285287	11.0054	8.65504	22.6687	0.728646	0.6325	20.991	19	0.087921	1.55702	-0.349891	-1.16336
852	2018	-0.48608	0.912616	-0.2149	11.1067	8.60209	22.7821	0.75508	0.641	20.9771	20	0.079126	1.30159	-0.22863	-1.24226
852	2019	-0.39801	1.11234	-0.36975	11.2566	8.57282	22.9041	0.779779	0.6322	21.0092	21	0.149044	1.33659	-0.0486113	-1.19068
852	2020	-0.387695	1.06241	-0.130437	11.2178	8.55872	22.828	0.7607	0.6259	20.9376	22	0.138858	1.18719	-0.160013	-0.317505
852	2021	-0.469497	1.03387	-0.0600504	11.3669	8.54733	22.818	0.752883	0.6074	21.1615	23	0.152461	1.4124	-0.0653173	-0.315363
856	2016	-0.601512	0.201975	-0.257132	10.6704	7.55695	21.2223	0.787845	0.495	18.1884	18	0.087455	2.83411	-0.920783	0.0222013
856	2017	-0.545333	0.25733	-0.355673	10.723	7.50824	21.3332	0.802419	0.3779	19.5325	19	0.247381	3.32976	-0.935303	0.0632589
856	2018	-0.458972	0.206514	-0.411982	10.7742	7.49887	21.4517	0.789144	0.3457	19.4802	20	0.199458	2.36695	-0.907088	0.0582642
856	2019	-0.32113	0.194862	-0.411982	10.7439	7.47079	21.5589	0.804702	0.3187	19.5678	21	0.284468	1.86475	-0.858692	0.119253
856	2020	-0.0907242	0.24009	-0.327518	10.7906	7.4378	21.6346	0.823262	0.3228	19.8455	22	0.248727	1.48485	-0.819498	0.118205
856	2021	-0.343906	0.218563	-0.228978	10.8999	7.47307	21.4068	0.794464	0.3366	19.2405	23	0.30282	1.68139	-0.780947	0.677697
858	2016	-0.599764	1.83803	-0.327518	10.5967	10.1426	24.8532	0.224667	0.5959	22.4154	18	0.144719	2.32972	-0.821873	-0.435908
858	2017	-0.545162	1.81622	-0.172669	10.7066	10.1456	24.9849	0.229099	0.6186	22.3897	19	0.149688	4.50429	-0.802436	-0.245016
858	2018	-0.483587	1.878	-0.2149	10.7972	10.177	25.1787	0.243626	0.6696	22.3836	20	0.174489	2.50358	-0.655963	-0.868154
858	2019	-0.406367	1.88778	-0.0741277	10.9291	10.1791	25.3904	0.284791	0.669	22.5329	21	0.18731	5.0458	-0.524698	-0.82409
858	2020	-0.336436	2.22758	-0.0459731	10.9704	10.1613	25.4585	0.229469	0.6442	22.4926	22	0.19192	7.88262	-0.536199	-0.514369
858	2021	-0.46358	1.99668	-0.00374134	11.0717	10.1582	25.6331	0.252387	0.6426	22.4475	23	0.202332	6.62499	-0.212216	0.112552
859	2016	-0.618524	0.466057	-0.538678	10.5856	7.25912	21.4599	0.294365	0.2778	20.6537	18	0.119976	2.33669	-0.260483	-0.140139
859	2017	-0.561708	0.451728	-0.552755	10.6782	7.09589	21.4873	0.2971	0.2727	20.5818	19	0.130213	1.75044	-0.257248	-0.0902459
859	2018	-0.508239	0.311593	-0.538678	10.7729	7.02287	21.4697	0.246997	0.2958	20.5573	20	0.120941	1.24245	-0.135332	-0.143137
859	2019	-0.411809	0.283159	-0.552755	10.9767	7.07496	21.4982	0.237929	0.3026	20.6915	21	0.155041	2.18643	0.159294	-0.960092
859	2020	-0.28144	0.342582	-0.5246	11.0576	7.04839	21.8403	0.428285	0.3058	20.6572	22	0.119296	1.66233	0.131048	-0.951091
859	2021	-0.448519	0.304675	-0.580909	11.1608	7.15696	21.9027	0.171158	0.3224	20.647	23	0.142529	2.05411	0.294448	0.313898
860	2016	-0.454386	0.327644	-0.538678	11.6801	8.70218	23.6044	0.617511	0.4522	21.912	18	0.204654	1.31709	-0.167349	-0.393623
860	2017	-0.428481	0.326339	-0.580909	11.7675	8.56636	23.6363	0.612907	0.4467	21.8716	19	0.209533	1.20823	0.10191	0.0328805
860	2018	-0.445113	0.302847	-0.566832	11.8509	8.52971	23.7115	0.610659	0.5372	21.8633	20	0.221546	1.5273	0.329121	-1.17553
860	2019	-0.396766	0.311522	-0.482368	12.009	8.48157	23.8153	0.661229	0.5043	21.8235	21	0.233554	2.43568	0.355861	-1.22735
860	2020	-0.381111	0.398173	-0.5246	12.013	8.48508	23.7994	0.641382	0.5114	21.8013	22	0.270887	3.12405	0.276277	-1.22605
860	2021	-0.534478	0.364001	-0.496446	12.1226	8.44074	23.6882	0.598155	0.4959	21.7621	23	0.265982	2.05855	0.412668	-1.10163
862	2016	-0.737545	0.266014	-0.5246	10.762	6.49678	23.0274	0.70695	0.5758	22.7501	18	0.02702	1.10287	-1.08891	-0.63574
862	2017	-0.737545	0.230001	-0.5246	10.835	6.47389	22.9402	0.702639	0.503	22.682	19	0.024911	1.0355	-1.08891	-0.77274
862	2018	-0.737545	0.168215	-0.5246	10.8985	6.45205	23.0006	0.729607	0.4595	22.7539	20	0.029233	0.960219	-1.05956	-0.678599
862	2019	-0.737545	0.142912	-0.496446	10.9008	6.43775	22.9589	0.716182	0.4193	22.6532	21	0.032057	1.06865	-1.06935	-0.515797
862	2020	-0.735103	0.159114	-0.5246	10.9065	6.38688	22.9131	0.699399	0.4329	22.5517	22	0.027888	1.04191	-1.08122	-0.556009
862	2021	-0.737064	0.158177	-0.510523	11.0437	6.32615	22.7296	0.624872	0.4335	22.4991	23	0.037117	1.331	-1.07736	-0.517666
868	2016	-0.618524	1.1252	-0.566832	10.5856	8.52873	22.9292	0.837881	0.4103	20.8508	19	0.138827	1.34739	-0.260483	-0.940473
868	2017	-0.561708	0.851876	-0.5246	10.6782	8.48735	22.8001	0.857071	0.4078	20.7111	20	0.109785	1.58238	-0.257248	-0.864322
868	2018	-0.508239	0.709999	-0.482368	10.7729	8.10892	22.6878	0.88668	0.4266	20.6849	21	0.082174	1.30046	-0.135332	-0.881707
868	2019	-0.411809	0.609708	-0.538678	10.9767	7.83281	22.3831	0.88668	0.4277	20.5346	22	0.125739	1.43158	0.159294	-0.88749
868	2020	-0.28144	0.618108	-0.426059	11.0576	7.77528	22.3548	0.880824	0.4309	20.3744	23	0.053668	1.5627	0.131048	-0.893272
868	2021	-0.448519	0.491365	-0.510523	11.1608	7.71468	22.0542	0.88668	0.4067	20.382	24	0.085317	1.69382	0.294448	-0.899054
875	2016	-0.718734	0.268686	-0.510523	10.8943	8.15507	24.1269	0.714043	0.3129	23.7403	23	0.051514	1.02531	-1.03479	0.0974354
875	2017	-0.709593	0.280471	-0.397905	10.9121	8.16508	24.2838	0.759198	0.3574	23.917	24	0.047413	0.9979	-1.01411	-0.519019
875	2018	-0.698046	0.268229	-0.411982	10.9261	8.11582	24.406	0.739788	0.3549	24.1107	25	0.056757	0.883511	-1.03447	-0.710441
875	2019	-0.68101	0.282888	-0.327518	10.6799	7.93308	24.4667	0.74738	0.3181	24.1083	26	0.057812	0.915252	-1.04127	-0.716551
875	2020	-0.659516	0.404793	-0.257132	10.8356	8.44527	24.7502	0.798588	0.311	24.2772	27	0.055024	0.961981	-1.03858	-0.72266
875	2021	-0.670092	0.441494	-0.341596	10.9232	8.42661	24.9242	0.78607	0.355	24.5118	28	0.060526	1.14553	-1.04392	-0.810163
876	2016	-0.599764	2.12648	-0.0741277	10.5967	11.0121	24.3445	0.316596	0.6145	22.7374	18	0.338211	1.17757	-0.821873	-0.726952
876	2017	-0.545162	1.92826	0.0384905	10.7066	11.0238	24.4716	0.38201	0.6217	22.8176	19	0.364222	1.12045	-0.802436	-0.374515
876	2018	-0.483587	1.71548	0.0947995	10.7972	11.0336	24.5933	0.429838	0.6259	22.8883	20	0.32903	1.06934	-0.655963	-0.575797
876	2019	-0.406367	1.73378	0.291881	10.9291	11.1452	24.8855	0.491575	0.622	23.3494	21	0.338074	1.7979	-0.524698	-1.27138
876	2020	-0.336436	2.60772	0.446731	10.9704	11.1452	25.4187	0.530617	0.6237	24.0857	22	0.264412	1.43446	-0.536199	-1.26877
876	2021	-0.46358	2.56615	0.137031	11.0717	11.1452	25.6116	0.649829	0.6206	24.2419	23	0.226014	1.15939	-0.212216	-1.03016
877	2016	-0.733145	0.714898	-0.5246	10.6106	9.11449	23.6395	0.63294	0.4024	23.3311	18	0.020274	0.968838	-1.02072	-0.0585203
877	2017	-0.729241	0.744819	-0.411982	10.7131	9.00626	23.6392	0.552349	0.5	23.2418	19	0.030629	1.11999	-1.0284	-0.245145
877	2018	-0.724961	0.592154	-0.411982	10.8092	8.93511	23.5584	0.461093	0.5009	23.1905	20	0.04239	0.915109	-1.03041	-0.346951
877	2019	-0.721073	0.419632	-0.257132	10.9019	8.84275	23.4497	0.336432	0.5243	23.1193	21	0.054837	1.12574	-1.03549	-0.0183109
877	2020	-0.718785	0.712718	-0.186746	10.8892	8.7592	23.4302	0.244517	0.5156	23.0338	22	0.034664	1.25295	-1.03394	-0.484978
877	2021	-0.71862	7.17734	0.0947995	11.0304	11.1452	26.2401	0.679647	0.8779	24.7877	23	0.066786	1.0135	-1.02824	-1.18981
878	2016	-0.715615	2.19715	-0.496446	10.4782	9.2598	23.8608	0.712887	0.4985	22.7222	18	0.223197	1.43867	-1.01406	-1.29623
878	2017	-0.703022	1.82122	-0.440137	10.4782	9.36845	24.0137	0.718903	0.4843	22.9608	19	0.450254	1.46732	-0.990821	-1.30515
878	2018	-0.684211	2.19822	-0.426059	10.5223	9.41662	24.3413	0.701901	0.4946	23.4583	20	0.322451	1.00331	-0.985409	-1.23884
878	2019	-0.662527	2.18346	-0.102282	10.7778	9.42101	24.4696	0.713752	0.5066	23.6041	21	0.292646	1.21817	-0.971025	-1.32233
878	2020	-0.631599	2.56072	-0.341596	10.8585	9.32251	24.4081	0.704395	0.4709	23.4782	22	0.365055	1.31082	-0.949985	-1.32314
878	2021	-0.657216	2.81204	-0.36975	10.9628	9.17035	24.39	0.660933	0.4515	23.3863	23	0.523028	1.23355	-0.960953	-1.23726
880	2016	-0.520008	0.419008	-0.5246	11.138	7.95297	21.8665	0.581791	0.5905	20.9536	18	0.114115	1.39885	-0.588294	-0.442924
880	2017	-0.44904	0.503149	-0.566832	11.1956	7.93093	22.0087	0.630787	0.5635	20.9188	19	0.120127	1.16308	-0.48633	-0.273731
880	2018	-0.343637	0.476194	-0.538678	11.242	7.95015	22.0809	0.646903	0.6038	20.841	20	0.147429	1.0775	-0.355321	-0.260032
880	2019	-0.196249	0.472472	-0.538678	11.1655	7.94343	22.1713	0.657077	0.5969	20.8204	21	0.145188	1.08086	-0.0965575	-0.298793
880	2020	0.0181466	0.531335	-0.552755	11.1865	7.97419	22.2158	0.647958	0.5972	20.8204	22	0.118623	1.10718	-0.121845	0.121421
880	2021	-0.254712	0.523731	-0.538678	11.3111	7.87207	22.2711	0.640329	0.6374	20.7048	23	0.179007	1.13958	0.139339	-0.207682
881	2016	-0.675648	0.603778	-0.538678	10.8355	8.36916	23.1298	0.53008	0.5461	21.5053	23	0.099495	1.28926	-0.961786	0.401393
881	2017	-0.655591	0.701517	-0.482368	10.8879	8.54071	23.1697	0.517185	0.5461	21.492	24	0.099304	1.20777	-0.97677	-0.480547
881	2018	-0.629623	0.744275	-0.454214	10.9683	8.62155	23.1929	0.488125	0.5475	21.5592	25	0.118414	1.02133	-0.914173	-0.585457
881	2019	-0.596916	0.814847	-0.482368	10.9542	8.39548	23.1594	0.460769	0.5342	21.605	26	0.10097	1.00948	-0.917775	-0.481646
881	2020	-0.538105	0.787025	-0.383828	10.9831	8.40492	23.2345	0.479222	0.5326	21.7436	27	0.083183	1.2366	-0.922449	-0.94496
881	2021	-0.583496	0.703721	-0.355673	11.0825	8.42749	23.3127	0.498965	0.4795	21.7309	28	0.115412	1.14876	-0.902118	-0.901005
887	2016	-0.618524	1.71228	-0.440137	10.5856	9.59117	23.1969	0.441631	0.4911	21.4313	18	0.226536	2.97677	-0.260483	0.763808
887	2017	-0.561708	2.13718	-0.36975	10.6782	9.88283	23.4543	0.494019	0.5074	21.7547	19	0.172431	1.94323	-0.257248	-0.296531
887	2018	-0.508239	2.09055	-0.355673	10.7729	9.90424	23.5005	0.476338	0.5279	21.9226	20	0.196041	1.24447	-0.135332	-0.366954
887	2019	-0.411809	2.06942	-0.327518	10.9767	9.89707	23.6206	0.505901	0.5333	22.116	21	0.155298	1.1152	0.159294	-0.36688
887	2020	-0.28144	1.93918	-0.313441	11.0576	9.89086	23.6636	0.525101	0.4869	22.115	22	0.135986	1.27996	0.131048	0.330156
887	2021	-0.448519	1.84621	-0.285287	11.1608	9.93407	23.63	0.491427	0.4887	22.0827	23	0.170649	1.9448	0.294448	0.165941
895	2016	-0.573183	1.61433	-0.482368	10.659	10.8284	23.7844	0.294267	0.7785	23.1717	18	0.523028	3.52822	-0.839557	-0.378816
895	2017	-0.495826	1.47512	-0.454214	10.7509	10.8883	23.8626	0.330102	0.7756	23.1656	19	0.523028	4.1166	-0.69129	-0.328512
895	2018	-0.414956	1.27715	-0.482368	10.8228	10.8976	23.83	0.373578	0.7963	23.1302	20	0.510642	3.85606	-0.628436	-0.794791
895	2019	-0.295414	1.2845	-0.313441	10.94	10.6746	24.0778	0.402257	0.7943	23.0822	21	0.495794	1.7354	-0.43211	-0.654994
895	2020	-0.109428	1.66059	-0.2149	10.923	10.7107	24.2701	0.30461	0.7555	23.0554	22	0.523028	2.54748	-0.278982	-1.12367
895	2021	-0.330571	1.29235	-0.228978	10.9922	10.7541	24.249	0.318673	0.7651	23.1065	23	0.492078	2.08968	-0.0132963	-1.07836
898	2016	-0.675648	4.34818	-0.454214	10.8355	10.5284	25.2014	0.485767	0.8644	24.6165	19	0.125205	0.914838	-0.961786	-0.511315
898	2017	-0.655591	4.71944	-0.158591	10.8879	10.4942	25.2142	0.43516	0.8412	24.5947	20	0.206503	0.957649	-0.97677	0.0532219
898	2018	-0.629623	4.92913	0.0384905	10.9683	10.4778	25.2233	0.417211	0.8388	24.6365	21	0.233469	0.855076	-0.914173	0.0226082
898	2019	-0.596916	5.09019	-0.2149	10.9542	10.4267	25.1984	0.401558	0.8318	24.6545	22	0.270438	0.85139	-0.917775	0.186881
898	2020	-0.538105	5.2272	-0.2149	10.9831	10.3581	25.2011	0.388297	0.8421	24.6427	23	0.225496	0.85139	-0.922449	-0.338429
898	2021	-0.583496	4.40387	-0.2149	11.0825	10.3226	25.3034	0.382811	0.7968	24.5924	24	0.035676	0.85139	-0.902118	0.174395
900	2016	-0.643048	0.300347	-0.496446	10.7447	7.98582	23.8151	0.639346	0.4162	21.6491	18	0.066027	1.01023	-0.926949	-0.489086
900	2017	-0.604738	0.310019	-0.482368	10.8109	7.98616	23.8587	0.614974	0.4239	21.5579	19	0.107297	0.928716	-0.856128	-0.459949
900	2018	-0.561506	0.263917	-0.5246	10.8771	8.03073	23.9304	0.608156	0.4089	21.4845	20	0.08777	0.85139	-0.719627	-0.474995
900	2019	-0.504318	0.252638	-0.538678	10.9602	8.15995	24.2942	0.69475	0.4163	21.5067	21	0.058914	0.880966	-0.570856	0.047736
900	2020	-0.420787	0.375836	-0.243055	11.0493	8.26488	24.5422	0.743378	0.4694	21.373	22	0.056948	0.885012	-0.398128	0.548725
900	2021	-0.524494	0.33827	-0.200823	11.1482	8.23377	24.7668	0.779106	0.5165	21.2903	23	0.095661	0.891426	-0.410044	-0.91221
901	2016	-0.701096	1.24576	-0.00374134	10.6074	8.64453	22.4689	0.351316	0.3894	20.4955	17	0.156579	2.34326	-1.02093	-1.012
901	2017	-0.692774	1.14448	-0.0178186	10.6434	8.73279	22.559	0.364904	0.3773	20.6384	18	0.238476	1.82208	-1.01388	0.345471
901	2018	-0.681642	0.981946	-0.2149	10.6753	8.76155	22.5944	0.357589	0.3816	20.7146	19	0.220017	1.1786	-1.04005	-0.802151
901	2019	-0.665355	1.01549	0.320036	10.4963	8.76951	22.6703	0.385203	0.3894	20.9925	20	0.211981	1.33865	-1.03071	-0.774079
901	2020	-0.643074	0.991599	0.34819	10.6604	8.75242	22.7125	0.383668	0.3587	21.0767	21	0.158197	1.4598	-1.02781	-0.433371
901	2021	-0.650817	0.855709	0.939436	10.7635	8.75967	22.7479	0.418023	0.3673	20.833	22	0.192829	1.50677	-1.02591	-0.453688
903	2016	-0.715615	0.491294	-0.454214	10.4782	7.85516	22.883	0.483135	0.3779	21.3926	17	0.117521	1.33394	-1.01406	0.610088
903	2017	-0.703022	0.556017	-0.327518	10.4782	7.8774	23.1015	0.49529	0.4169	21.7098	18	0.169901	1.11583	-0.990821	0.0476836
903	2018	-0.684211	0.623073	-0.172669	10.5223	7.8774	23.2352	0.548772	0.4157	21.6718	19	0.146389	0.939391	-0.985409	0.0542888
903	2019	-0.662527	0.777662	-0.158591	10.7778	7.86519	23.251	0.554377	0.4143	21.715	20	0.154237	0.960215	-0.971025	0.0561425
903	2020	-0.631599	0.742637	0.0384905	10.8585	7.87664	23.4259	0.616172	0.3982	21.892	21	0.126326	1.19611	-0.949985	-0.00452494
903	2021	-0.657216	0.740595	-0.144514	10.9628	7.88005	23.4028	0.607464	0.3723	21.8861	22	0.156787	1.09956	-0.960953	0.0110017
906	2016	-0.643048	0.724187	-0.116359	10.7447	7.36518	22.7089	0.741833	0.6192	20.0349	17	0.523028	1.44823	-0.926949	-1.16461
906	2017	-0.604738	0.856796	-0.0741277	10.8109	7.3518	23.099	0.747388	0.6115	19.2695	18	0.523028	1.07869	-0.856128	-1.09877
906	2018	1.05425	0.835925	-0.0459731	11.4993	7.47817	23.1777	0.747453	0.5976	19.2695	19	0.523028	1.03056	0.165341	-1.21647
906	2019	1.71631	0.885169	0.19334	11.5864	7.48885	23.412	0.770036	0.5893	19.6433	20	0.523028	1.03898	0.648744	-1.28924
906	2020	2.59749	1.62614	0.165186	11.5191	7.53102	23.6246	0.757548	0.5801	19.8842	21	0.523028	1.005	0.493057	-0.966893
906	2021	0.980567	1.94625	0.207418	11.6354	7.66528	23.8628	0.723764	0.5895	19.8723	22	0.523028	1.04747	0.870362	-1.49411
908	2016	-0.643048	0.564688	-0.285287	10.7447	8.07028	22.3592	0.491163	0.4712	19.9046	18	0.100564	1.69979	-0.926949	1.09759
908	2017	-0.604738	0.596508	-0.341596	10.8109	8.13329	22.3061	0.466004	0.4745	20.3707	19	0.069823	1.35228	-0.856128	1.72049
908	2018	-0.561506	0.59864	-0.5246	10.8771	8.04238	22.3771	0.452455	0.4459	20.4784	20	0.08321	1.16047	-0.719627	1.51293
908	2019	-0.504318	0.536649	-0.454214	10.9602	8.02453	22.1935	0.553615	0.4251	20.6859	21	0.057057	1.26086	-0.570856	1.89211
908	2020	-0.420787	0.445936	-0.5246	11.0493	7.70526	21.7128	0.76276	0.386	20.652	22	0.070427	2.02564	-0.398128	1.75826
908	2021	-0.524494	0.261533	-0.482368	11.1482	6.74052	21.3068	0.817145	0.3392	20.2544	23	0.046472	2.68794	-0.410044	1.80612
909	2016	0.218004	0.330004	0.151109	11.3494	6.27288	22.2632	0.739025	0.4949	16.8624	17	0.066701	1.72992	-0.226674	0.146072
909	2017	0.589415	0.34902	0.207418	11.4302	6.19236	22.091	0.681074	0.4921	16.8049	18	0.049482	1.48751	-0.104565	0.142503
909	2018	1.05425	0.320399	0.137031	11.4993	6.12468	21.8993	0.613195	0.4963	16.8981	19	0.082471	1.25003	0.165341	0.136956
909	2019	1.71631	0.293198	0.165186	11.5864	6.09357	21.8987	0.605846	0.4865	16.7941	20	0.027457	1.35445	0.648744	0.156385
909	2020	2.59749	0.328732	0.587504	11.5191	6.31536	22.1878	0.522629	0.5151	16.4452	21	0.030925	1.26215	0.493057	0.30238
909	2021	0.980567	0.289951	0.784586	11.6354	6.2672	22.198	0.545934	0.5084	17.2291	22	0.073542	1.31102	0.870362	0.361918
910	2016	-0.238466	0.760679	-0.440137	11.4813	8.57206	22.5036	0.489455	0.5641	20.8837	17	0.198293	2.19117	0.170172	-0.830229
910	2017	-0.0695514	0.713294	-0.468291	11.582	8.56025	22.5704	0.42134	0.5364	20.7834	18	0.218144	2.3582	0.336697	-0.416008
910	2018	0.0620878	0.650448	-0.411982	11.6542	8.56427	22.6602	0.351712	0.5419	20.9448	19	0.224244	1.17058	0.617719	0.179916
910	2019	0.355007	0.6638	-0.411982	11.7249	8.77385	22.8032	0.3426	0.547	21.3292	20	0.209387	1.30671	0.84712	-0.255412
910	2020	0.566943	0.695154	-0.243055	11.7055	8.81907	22.8987	0.341871	0.5929	21.3487	21	0.096125	1.20954	0.890896	-0.380077
910	2021	0.00177419	0.571242	-0.341596	11.828	8.85367	22.966	0.327679	0.6189	21.2754	22	0.157008	1.10695	1.19992	-0.261196
911	2016	-0.705	0.4384	-0.440137	10.5461	8.49392	22.6274	0.759495	0.5288	21.2112	17	0.078533	1.62408	-1.01994	-1.37778
911	2017	-0.686071	0.423223	-0.36975	10.548	8.47241	22.7232	0.808403	0.4482	21.2216	18	0.110626	1.21894	-0.967353	-0.772879
911	2018	-0.65596	0.341285	-0.158591	10.6332	8.41936	22.4839	0.88668	0.4456	21.1926	19	0.084531	1.29906	-0.95178	-0.769049
911	2019	-0.630553	0.268671	-0.36975	10.6681	8.30152	22.3989	0.88668	0.4799	21.2743	20	0.11795	1.34112	-0.923807	-0.688262
911	2020	-0.58712	0.361353	-0.257132	10.6989	8.27919	22.4854	0.88668	0.4914	21.3021	21	0.128951	1.38319	-0.945307	-0.607475
911	2021	-0.628555	0.356585	-0.299364	10.8038	8.22121	22.7161	0.88668	0.5857	21.2069	22	0.152359	1.4012	-0.928054	0.112786
912	2016	-0.599764	0.236326	-0.580909	10.5967	8.08178	22.7599	0.88668	0.5559	22.4718	17	0.101194	1.99396	-0.821873	0.112465
912	2017	-0.545162	0.265116	-0.566832	10.7066	7.95226	22.5077	0.88668	0.5633	22.2532	18	0.104944	1.78698	-0.802436	-0.199144
912	2018	-0.483587	0.382709	-0.552755	10.7972	8.13094	22.6754	0.327444	0.4799	22.2171	19	0.146002	1.58	-0.655963	-0.510754
912	2019	-0.406367	0.43487	-0.482368	10.9291	7.96207	22.6375	0.25628	0.4807	22.1868	20	0.179568	1.37302	-0.524698	-0.822363
912	2020	-0.336436	0.481858	-0.397905	10.9704	8.00202	22.784	0.310289	0.4807	22.1384	21	0.196659	1.10511	-0.536199	-0.194864
912	2021	-0.46358	0.532697	-0.355673	11.0717	8.0067	22.9941	0.39322	0.4807	22.1264	22	0.139208	1.40641	-0.212216	-0.0520415
913	2016	0.218004	0.46307	-0.454214	11.3494	8.34522	22.0023	0.341601	0.5483	20.4725	17	0.15076	2.29531	-0.226674	-1.22441
913	2017	0.589415	0.401515	-0.426059	11.4302	8.3777	22.0889	0.355843	0.5224	20.4195	18	0.138522	2.6592	-0.104565	-0.948225
913	2018	1.05425	0.390408	-0.299364	11.4993	8.38069	22.1972	0.423726	0.5016	20.5443	19	0.182261	1.37516	0.165341	-0.90576
913	2019	1.71631	0.446939	-0.355673	11.5864	8.29505	22.2735	0.432672	0.5016	20.5083	20	0.207028	1.49222	0.648744	-0.568853
913	2020	2.59749	0.533203	-0.200823	11.5191	8.32942	22.2543	0.419488	0.4879	20.4238	21	0.110566	2.93006	0.493057	-1.18689
913	2021	0.980567	0.563737	-0.228978	11.6354	8.36985	22.3553	0.4106	0.4879	20.3189	22	0.199354	1.66897	0.870362	-1.0883
915	2016	-0.520008	0.377503	-0.552755	11.138	7.86173	21.6324	0.214685	0.2925	20.0738	23	0.152612	3.26539	-0.588294	-0.622728
915	2017	-0.44904	0.376373	-0.566832	11.1956	7.92335	21.7439	0.200491	0.2993	20.281	24	0.179738	2.73892	-0.48633	-0.571098
915	2018	-0.343637	0.329293	-0.5246	11.242	7.96485	21.7879	0.19275	0.265	20.2936	25	0.160463	1.38728	-0.355321	-0.742894
915	2019	-0.196249	0.352703	-0.5246	11.1655	7.96763	21.8714	0.18567	0.3395	20.4826	26	0.113642	2.15106	-0.0965575	-0.787402
915	2020	0.0181466	0.368143	-0.355673	11.1865	8.02813	22.0302	0.20561	0.3252	20.6232	27	0.102076	1.68848	-0.121845	-0.415672
915	2021	-0.254712	0.331186	-0.5246	11.3111	7.92805	22.0933	0.136206	0.3031	20.5928	28	0.129846	1.94914	0.139339	-0.795583
919	2016	-0.238466	0.301291	-0.538678	11.4813	8.56484	22.0734	0.208638	0.6027	20.7131	18	0.225939	1.97456	0.170172	-1.22961
919	2017	-0.0695514	0.301179	-0.538678	11.582	8.53464	22.0731	0.208222	0.5794	20.6792	19	0.213139	1.36278	0.336697	-1.1179
919	2018	0.0620878	0.249892	-0.510523	11.6542	8.50835	22.0804	0.164455	0.5794	20.7509	20	0.201043	0.977919	0.617719	-1.12041
919	2019	0.355007	0.214312	-0.510523	11.7249	8.46947	22.1484	0.176422	0.5794	20.6712	21	0.146306	1.06105	0.84712	0.344074
919	2020	0.566943	0.255088	-0.454214	11.7055	8.46126	22.1781	0.198532	0.5794	20.9764	22	0.126199	1.10317	0.890896	-1.19274
919	2021	0.00177419	0.266818	-0.5246	11.828	8.48982	22.2156	0.205298	0.5642	20.9575	23	0.163099	1.07207	1.19992	-0.768931
920	2016	-0.721336	0.520673	-0.538678	10.4782	7.04316	21.3039	0.4953	0.4882	20.0774	17	0.141388	3.91117	-0.934533	0.0711906
920	2017	-0.713138	0.428237	-0.510523	10.5442	7.14204	21.3214	0.46697	0.4734	20.0542	18	0.140748	2.70108	-0.869252	0.1304
920	2018	-0.705484	0.359106	-0.426059	10.6273	7.13648	21.4244	0.513245	0.4827	19.991	19	0.121452	1.59736	-0.815539	0.147799
920	2019	-0.695395	0.427749	-0.538678	10.7458	7.19519	21.504	0.422954	0.5024	20.1761	20	0.103146	1.7062	-0.775655	0.198636
920	2020	-0.688065	0.399123	-0.482368	10.7422	7.21303	21.648	0.445251	0.5022	20.1888	21	0.070942	1.65845	-0.778991	0.15329
920	2021	-0.68625	0.35348	-0.482368	10.8358	7.15929	21.6221	0.43147	0.4936	19.9914	22	0.128101	2.40464	-0.867053	-0.00387252
921	2016	0.712147	3.29393	-0.228978	11.212	10.4331	23.6706	0.720627	0.795	21.9709	24	0.36954	1.29839	1.45289	-1.36056
921	2017	1.20982	3.633	-0.228978	11.3014	10.4265	23.7963	0.672004	0.7645	21.9025	25	0.374818	1.364	1.73967	-1.28825
921	2018	1.74591	3.90411	-0.383828	11.3669	10.4	23.8065	0.638563	0.7616	21.9059	26	0.402631	1.05292	2.48679	-1.23089
921	2019	2.66941	4.32917	-0.383828	11.4529	10.4487	24.2494	0.632815	0.8128	22.0617	27	0.378849	1.08417	2.96196	-0.561264
921	2020	3.76139	4.74587	-0.426059	11.3875	10.584	24.4564	0.655442	0.814	22.0788	28	0.228837	1.08281	2.20689	-1.48011
921	2021	1.59456	5.26302	-0.243055	11.4956	10.7844	24.7477	0.721329	0.8333	22.3698	29	0.309712	1.05985	2.30269	-0.350638
925	2016	0.218004	0.410929	-0.158591	11.3494	7.27586	22.1125	0.717116	0.4092	19.3971	17	0.044971	2.60122	-0.226674	-0.534238
925	2017	0.589415	0.557055	0.235572	11.4302	7.27794	22.5176	0.601057	0.2613	19.6588	18	0.043218	1.47582	-0.104565	-0.293657
925	2018	1.05425	0.401486	0.897204	11.4993	7.24351	22.5898	0.622874	0.2507	19.6234	19	0.051414	1.10023	0.165341	-0.0848611
925	2019	1.71631	0.490997	0.34819	11.5864	7.46566	22.7148	0.659408	0.2436	19.6763	20	0.080085	1.13357	0.648744	-0.231925
925	2020	2.59749	0.525161	2.10785	11.5191	7.29234	22.5391	0.588852	0.227	19.8505	21	0.045807	1.1479	0.493057	0.553337
925	2021	0.980567	0.595911	2.83987	11.6354	7.38647	22.7069	0.616039	0.2136	20.2909	22	0.072419	1.30528	0.870362	1.04497
926	2016	-0.605162	0.483606	-0.0600504	10.9271	8.2247	24.5418	0.735414	0.3873	21.1628	23	0.076655	1.00075	-0.506394	-0.953552
926	2017	-0.547899	0.489545	-0.383828	11.0054	8.2247	24.6151	0.757274	0.3337	21.0152	24	0.065004	0.973819	-0.349891	-0.958152
926	2018	-0.48608	0.392992	-0.482368	11.1067	8.21094	24.5836	0.745594	0.329	20.8195	25	0.057695	0.871766	-0.22863	-0.416958
926	2019	-0.39801	0.354471	-0.510523	11.2566	8.14845	24.6566	0.757844	0.3172	20.6963	26	0.073875	0.88231	-0.0486113	-0.747812
926	2020	-0.387695	0.363021	-0.538678	11.2178	8.15421	24.6832	0.765836	0.315	20.549	27	0.026004	0.860429	-0.160013	-0.753201
926	2021	-0.469497	0.394172	-0.552755	11.3669	8.03948	24.6058	0.744215	0.2939	20.3199	28	0.03626	0.85139	-0.0653173	-0.290621
930	2016	-0.618524	0.694797	-0.580909	10.5856	8.45659	22.4161	0.686142	0.2218	21.5627	18	0.216252	3.07099	-0.260483	-0.714508
930	2017	-0.561708	0.582253	-0.552755	10.6782	8.3717	22.5076	0.670688	0.2289	21.5012	19	0.273547	2.07953	-0.257248	-0.528338
930	2018	-0.508239	0.733241	-0.566832	10.7729	9.41516	23.7333	0.524544	0.5958	22.7716	20	0.304198	1.08807	-0.135332	-0.528962
930	2019	-0.411809	0.57863	-0.580909	10.9767	9.2273	23.5657	0.405316	0.5957	22.7823	21	0.232004	1.05104	0.159294	-0.719351
930	2020	-0.28144	0.752908	-0.538678	11.0576	9.16587	23.7429	0.472684	0.5726	22.7557	22	0.22133	1.12384	0.131048	-0.271396
930	2021	-0.448519	0.673535	-0.383828	11.1608	9.03753	23.6171	0.348986	0.5663	22.7591	23	0.251896	1.24388	0.294448	-0.733875
931	2016	-0.454386	0.234625	-0.411982	11.6801	7.96728	21.8697	0.660986	0.3005	20.0482	17	0.085693	2.46227	-0.167349	-0.116751
931	2017	-0.428481	0.266627	-0.341596	11.7675	7.9652	22.0177	0.509306	0.359	20.2547	18	0.074788	1.82061	0.10191	-0.0440689
931	2018	-0.445113	0.227902	-0.355673	11.8509	7.70976	21.9839	0.463328	0.4261	20.2433	19	0.098363	1.87696	0.329121	-0.155144
931	2019	-0.396766	0.263879	-0.313441	12.009	7.72091	21.9992	0.481596	0.4168	20.3914	20	0.127707	2.43951	0.355861	-0.77286
931	2020	-0.381111	0.289246	-0.243055	12.013	7.74327	21.9631	0.44695	0.4176	20.4482	21	0.0957	1.94007	0.276277	-0.793339
931	2021	-0.534478	0.346752	-0.186746	12.1226	7.80873	22.0308	0.509501	0.3928	20.6121	22	0.123648	2.06202	0.412668	-0.775547
932	2016	-0.643048	4.49671	-0.285287	10.7447	10.1029	24.9852	0.86896	0.7089	24.4588	17	0.131941	1.12654	-0.926949	-0.721889
932	2017	-0.604738	5.54385	-0.228978	10.8109	10.0286	25.0398	0.805407	0.7228	24.4079	18	0.251347	1.01033	-0.856128	-0.193682
932	2018	-0.561506	5.74706	-0.0600504	10.8771	10.0346	25.0439	0.651213	0.6602	24.3783	19	0.262264	0.894126	-0.719627	0.334525
932	2019	-0.504318	6.13326	0.0384905	10.9602	10.1009	25.1412	0.607759	0.6496	24.4647	20	0.319541	0.85139	-0.570856	0.11891
932	2020	-0.420787	6.52263	0.263727	11.0493	10.0702	25.2313	0.57543	0.6626	24.4709	21	0.273783	0.929945	-0.398128	0.135404
932	2021	-0.524494	6.60186	0.19334	11.1482	10.0886	25.392	0.522798	0.5044	24.4967	22	0.385498	0.879244	-0.410044	0.2388
933	2016	-0.573183	0.696317	-0.454214	10.659	10.1909	24.6699	0.852143	0.5092	23.7422	18	0.068371	1.11464	-0.839557	-0.365005
933	2017	-0.495826	0.678412	-0.482368	10.7509	10.1815	24.711	0.854719	0.4633	23.6688	19	0.084713	1.21239	-0.69129	-0.426553
933	2018	-0.414956	0.546388	-0.341596	10.8228	10.1869	24.7024	0.856874	0.4631	23.5934	20	0.088307	0.995496	-0.628436	-0.269796
933	2019	-0.295414	0.497761	-0.299364	10.94	10.1782	24.6231	0.821109	0.4631	23.5163	21	0.084005	1.03196	-0.43211	-0.310482
933	2020	-0.109428	0.690594	-0.257132	10.923	10.1768	24.8282	0.795072	0.4052	23.7862	22	0.071777	1.07558	-0.278982	-0.0865509
933	2021	-0.330571	1.12278	-0.0741277	10.9922	10.0302	24.7035	0.731441	0.3793	23.7452	23	0.113461	1.11271	-0.0132963	0.0100081
936	2016	-0.238466	0.250955	-0.510523	11.4813	6.608	22.8933	0.430175	0.5402	19.6061	23	0.093671	1.35492	0.170172	-0.909647
936	2017	-0.0695514	0.215338	-0.285287	11.582	6.66185	23.1329	0.578474	0.5187	19.6033	24	0.074985	1.09775	0.336697	-0.911745
936	2018	0.0620878	0.1481	-0.397905	11.6542	6.81344	23.2115	0.585056	0.5048	20.0115	25	0.04936	1.03541	0.617719	-0.979758
936	2019	0.355007	0.138333	-0.271209	11.7249	6.84694	23.3013	0.553308	0.4351	19.9194	26	0.058446	1.07864	0.84712	-0.846937
936	2020	0.566943	0.141955	-0.482368	11.7055	6.74641	22.8837	0.443624	0.4345	19.9032	27	0.042727	1.24416	0.890896	-0.49932
936	2021	0.00177419	0.209017	-0.397905	11.828	6.75809	22.6288	0.236955	0.4397	19.8626	28	0.06801	1.06323	1.19992	-0.0305874
937	2016	-0.601512	1.36696	-0.538678	10.6704	10.6871	24.4964	0.538275	0.7246	23.4118	17	0.063746	1.07038	-0.920783	-1.16465
937	2017	-0.545333	1.41344	-0.468291	10.723	10.6818	24.5471	0.545199	0.7246	23.3821	18	0.116093	0.995418	-0.935303	-1.14383
937	2018	-0.458972	1.38666	-0.440137	10.7742	10.5714	24.5468	0.528507	0.7282	23.3222	19	0.118375	0.851594	-0.907088	-1.42948
937	2019	-0.32113	1.35779	-0.257132	10.7439	10.5918	24.5401	0.49565	0.7282	23.3926	20	0.123655	0.85139	-0.858692	-1.43866
937	2020	-0.0907242	1.46907	-0.36975	10.7906	10.547	24.6375	0.53983	0.7377	23.4125	21	0.112197	0.862776	-0.819498	-1.44051
937	2021	-0.343906	1.45082	-0.355673	10.8999	10.6062	24.634	0.509669	0.7402	23.5015	22	0.118893	0.917379	-0.780947	-1.28526
938	2016	-0.454386	4.85796	1.74184	11.6801	9.26549	24.337	0.269895	0.7356	19.6842	17	0.523028	1.1744	-0.167349	0.497766
938	2017	-0.428481	6.59814	2.53017	11.7675	9.42891	24.4745	0.321422	0.7397	19.9046	18	0.210898	1.21448	0.10191	0.617952
938	2018	-0.445113	6.85311	3.24811	11.8509	9.50777	24.6061	0.372128	0.7397	20.1666	19	0.236303	1.06159	0.329121	0.349743
938	2019	-0.396766	7.73881	3.89566	12.009	9.5808	24.7258	0.408855	0.6648	20.2184	20	0.259729	1.58819	0.355861	0.0815336
938	2020	-0.381111	7.36598	4.90923	12.013	9.6484	24.798	0.419034	0.6038	20.2303	21	0.183156	1.41318	0.276277	-0.186675
938	2021	-0.534478	6.88087	4.9233	12.1226	9.74958	24.9194	0.463081	0.5868	20.6312	22	0.237167	1.44686	0.412668	-0.454884
948	2016	-0.715615	1.56167	0.517118	10.4782	8.3483	21.6881	0.44657	0.4219	19.3517	18	0.120582	2.10928	-1.01406	-0.49542
948	2017	-0.703022	1.79034	1.44622	10.4782	8.42858	21.744	0.474206	0.3813	19.2823	19	0.114154	1.38487	-0.990821	0.256043
948	2018	-0.684211	1.957	2.31901	10.5223	8.55526	21.8537	0.42717	0.4021	19.2409	20	0.14058	1.18675	-0.985409	-0.217438
948	2019	-0.662527	2.24141	2.02339	10.7778	8.68542	22.1186	0.541897	0.4007	19.2114	21	0.151969	1.37968	-0.971025	-0.00646406
948	2020	-0.631599	2.54642	2.93841	10.8585	8.77246	22.2994	0.511581	0.4781	19.2518	22	0.158173	1.25461	-0.949985	-0.995804
948	2021	-0.657216	2.65636	4.64176	10.9628	8.8871	22.6925	0.667141	0.4485	19.1949	23	0.183617	1.37359	-0.960953	-0.606179
949	2016	-0.573183	0.804187	-0.566832	10.659	9.13519	22.4632	0.372869	0.5187	21.7228	23	0.167514	1.60715	-0.839557	-0.822545
949	2017	-0.495826	0.855673	-0.383828	10.7509	9.13	22.5919	0.449672	0.5733	21.8849	24	0.16782	1.31163	-0.69129	-0.923838
949	2018	-0.414956	0.810248	-0.468291	10.8228	9.12891	22.7873	0.534569	0.5719	22.1753	25	0.159682	0.96353	-0.628436	-0.834459
949	2019	-0.295414	0.785717	-0.468291	10.94	9.12891	22.8189	0.535458	0.5716	22.3452	26	0.158548	1.13403	-0.43211	-0.815634
949	2020	-0.109428	0.779912	-0.313441	10.923	9.08091	22.8961	0.561765	0.5645	22.3383	27	0.10796	1.03144	-0.278982	-0.853741
949	2021	-0.330571	0.750267	-0.285287	10.9922	9.08795	23.1433	0.448367	0.4486	22.2927	28	0.203879	1.15433	-0.0132963	-0.82414
951	2016	-0.520008	1.00217	-0.36975	11.138	9.00798	23.7347	0.731982	0.6961	21.0802	18	0.223864	1.17619	-0.588294	-1.36773
951	2017	-0.44904	1.05367	-0.496446	11.1956	8.98545	24.0202	0.763459	0.7033	20.9623	19	0.290022	1.19615	-0.48633	-1.40806
951	2018	-0.343637	0.87533	-0.538678	11.242	8.97916	23.8169	0.688601	0.7171	20.9205	20	0.325712	1.02753	-0.355321	-1.46279
951	2019	-0.196249	0.87352	-0.341596	11.1655	8.96008	23.9015	0.67232	0.7243	20.9887	21	0.458601	1.30129	-0.0965575	-1.4145
951	2020	0.0181466	1.58741	-0.0741277	11.1865	8.8475	24.3373	0.745469	0.7257	20.8955	22	0.315818	1.31424	-0.121845	-1.46951
951	2021	-0.254712	1.26334	-0.158591	11.3111	8.86461	24.2922	0.577893	0.5624	21.8933	23	0.455351	1.13721	0.139339	-0.270101
952	2016	-0.605162	0.233971	-0.538678	10.9271	7.15305	21.2142	0.596556	0.2825	20.6083	23	0.094932	3.63115	-0.506394	0.367338
952	2017	-0.547899	0.288338	-0.468291	11.0054	7.17855	21.2191	0.533928	0.2625	20.6168	24	0.107801	2.73375	-0.349891	-0.536859
952	2018	-0.48608	0.283114	-0.5246	11.1067	7.20786	21.2499	0.479735	0.2643	20.5629	25	0.143102	1.95727	-0.22863	0.931589
952	2019	-0.39801	0.236315	-0.510523	11.2566	7.23201	21.2923	0.454122	0.2774	20.5948	26	0.100773	1.812	-0.0486113	0.929588
952	2020	-0.387695	0.260201	-0.482368	11.2178	7.17166	21.4061	0.310062	0.3506	20.59	27	0.063995	1.53821	-0.160013	0.863898
952	2021	-0.469497	0.266552	-0.454214	11.3669	7.18311	21.4406	0.29191	0.349	20.5752	28	0.090394	1.54032	-0.0653173	0.0238809
955	2016	-0.737545	0.215009	-0.5246	10.6998	6.79347	20.8941	0.368533	0.2995	19.9735	17	0.086247	3.84503	-1.08891	-0.43711
955	2017	-0.737545	0.252717	-0.552755	10.7879	6.74641	21.0078	0.43133	0.2789	19.9214	18	0.118431	3.16971	-1.08891	0.0556559
955	2018	-0.737545	0.205316	-0.510523	10.8581	6.77079	20.851	0.434588	0.2554	19.7011	19	0.125027	2.35152	-1.08891	0.0890322
955	2019	-0.734804	0.168581	-0.426059	10.9421	6.7901	20.8979	0.464304	0.2516	19.8763	20	0.161412	4.16713	-1.07345	0.931882
955	2020	-0.730231	0.267193	-0.341596	10.9175	6.86693	21.0339	0.337826	0.2238	19.8343	21	0.223318	3.49924	-1.05371	-0.863414
955	2021	-0.730447	0.218357	-0.341596	11.062	6.74052	20.9206	0.259006	0.2626	19.7896	22	0.184533	2.43158	-1.03669	-0.516242
957	2016	-0.520008	1.02329	-0.468291	11.138	8.50714	22.8129	0.680101	0.4336	20.8777	22	0.210472	1.67925	-0.588294	-0.539509
957	2017	-0.44904	0.94926	-0.510523	11.1956	8.53993	23.2431	0.775891	0.4328	20.8604	23	0.10545	1.25193	-0.48633	-0.522974
957	2018	-0.343637	0.782383	-0.496446	11.242	8.51539	23.2286	0.778635	0.435	20.8534	24	0.068899	0.994066	-0.355321	-0.28023
957	2019	-0.196249	0.784056	-0.341596	11.1655	8.52496	23.214	0.773103	0.4342	20.9213	25	0.112645	1.10073	-0.0965575	-0.676698
957	2020	0.0181466	0.776	-0.144514	11.1865	8.43011	23.0734	0.735704	0.4457	20.8104	26	0.091506	1.22929	-0.121845	-0.298446
957	2021	-0.254712	0.629493	-0.313441	11.3111	8.28551	23.0133	0.740854	0.4372	20.7596	27	0.070121	1.08127	0.139339	-0.237577
959	2016	-0.454386	1.50977	-0.426059	11.6801	9.73973	25.5691	0.736019	0.8635	24.7877	17	0.052728	1.00633	-0.167349	-1.68486
959	2017	-0.428481	1.83264	-0.285287	11.7675	9.67847	25.6223	0.727808	0.8597	24.7877	18	0.114754	0.979573	0.10191	-0.814152
959	2018	-0.445113	4.56232	-0.116359	11.8509	9.79043	25.6293	0.730785	0.8645	24.7877	19	0.10744	0.930912	0.329121	-0.389237
959	2019	-0.396766	5.16701	-0.0741277	12.009	9.78499	25.6747	0.719185	0.8502	24.7877	20	0.115366	0.857792	0.355861	-0.371031
959	2020	-0.381111	5.14234	-0.341596	12.013	9.80731	25.6956	0.731025	0.8502	24.7877	21	0.120717	0.877	0.276277	-0.433207
959	2021	-0.534478	5.42017	-0.383828	12.1226	9.78953	25.7151	0.665948	0.819	24.7877	22	0.199375	0.94658	0.412668	-0.461591
960	2016	-0.715615	1.60314	-0.426059	10.4782	9.5973	24.0705	0.685282	0.5166	23.1981	18	0.196643	1.29966	-1.01406	-0.70836
960	2017	-0.703022	1.42904	-0.440137	10.4782	9.59424	24.1427	0.608614	0.4976	23.1656	19	0.27176	1.23887	-0.990821	-0.762662
960	2018	-0.684211	1.50713	-0.510523	10.5223	9.62714	24.257	0.586543	0.4988	23.3274	20	0.281234	1.04326	-0.985409	-0.815019
960	2019	-0.662527	1.4573	-0.383828	10.7778	9.64743	24.2825	0.608441	0.4988	23.3472	21	0.259678	1.10427	-0.971025	-0.504411
960	2020	-0.631599	1.50735	-0.228978	10.8585	9.64076	24.3465	0.615294	0.5066	23.5411	22	0.256459	1.11425	-0.949985	-0.46309
960	2021	-0.657216	1.50234	0.122954	10.9628	9.69634	24.4364	0.582178	0.4798	23.5321	23	0.337081	1.37744	-0.960953	-0.42177
962	2016	-0.737545	0.403676	-0.538678	10.762	7.5148	21.7604	0.472265	0.5097	20.9262	17	0.060507	2.33879	-1.08891	-0.727096
962	2017	-0.737545	0.401623	-0.496446	10.835	7.43897	21.4377	0.456908	0.5003	20.5911	18	0.093427	2.30178	-1.08891	-0.915165
962	2018	-0.737545	0.360477	-0.510523	10.8985	7.07496	21.3157	0.373179	0.5016	19.7181	19	0.119219	1.86759	-1.05956	-0.913552
962	2019	-0.737545	0.353282	-0.440137	10.9008	7.05445	21.2196	0.286755	0.5067	19.6097	20	0.101593	2.16583	-1.06935	-0.925634
962	2020	-0.735103	0.376303	-0.426059	10.9065	7.05099	21.1409	0.199861	0.5413	19.5173	21	0.062083	2.76141	-1.08122	-0.896148
962	2021	-0.737064	0.473526	-0.411982	11.0437	7.02287	21.2148	0.20575	0.5146	19.4439	22	0.129026	3.38649	-1.07736	-0.469497
963	2016	0.218004	1.09701	-0.257132	11.3494	8.85381	23.3944	0.471388	0.6219	21.3385	17	0.455657	2.69187	-0.226674	-1.26514
963	2017	0.589415	1.32062	-0.00374134	11.4302	9.0517	23.495	0.449002	0.6289	21.4048	18	0.469102	3.4337	-0.104565	-1.31699
963	2018	1.05425	1.46583	-0.271209	11.4993	9.30055	23.6791	0.457494	0.6473	21.4333	19	0.451739	2.30848	0.165341	-1.31935
963	2019	1.71631	1.94826	-0.285287	11.5864	9.40245	23.7896	0.400548	0.6293	21.5003	20	0.452516	2.38806	0.648744	-1.50572
963	2020	2.59749	1.817	0.207418	11.5191	9.33777	23.9097	0.372787	0.621	21.607	21	0.365444	2.2931	0.493057	-1.61418
963	2021	0.980567	1.55522	-0.0459731	11.6354	9.42763	24.019	0.37246	0.6193	21.8472	22	0.340909	2.97803	0.870362	-0.691031
967	2016	0.218004	0.59497	-0.186746	11.3494	7.99901	22.5196	0.429389	0.5667	19.7625	23	0.173619	1.68231	-0.226674	0.536846
967	2017	0.589415	1.01522	-0.2149	11.4302	8.16508	23.9084	0.453738	0.5651	19.6149	24	0.144702	0.883861	-0.104565	0.624111
967	2018	1.05425	0.991988	0.305959	11.4993	8.73504	23.9204	0.401826	0.5498	20.5838	25	0.140387	1.04573	0.165341	1.64122
967	2019	1.71631	1.0337	0.517118	11.5864	8.87431	23.9363	0.36562	0.685	20.718	26	0.110549	1.05464	0.648744	0.506429
967	2020	2.59749	1.14024	0.911281	11.5191	9.07395	24.1281	0.426413	0.6799	21.2186	27	0.086273	1.17841	0.493057	0.314121
967	2021	0.980567	0.988618	0.770508	11.6354	9.50024	24.0673	0.39101	0.6765	21.2874	28	0.094266	1.13704	0.870362	0.725325
968	2016	-0.710304	0.311492	-0.440137	10.4782	7.66763	22.552	0.761326	0.5229	21.9093	18	0.015939	1.61833	-1.05765	-1.0239
968	2017	-0.698217	0.38077	-0.426059	10.6469	7.68248	22.7183	0.556514	0.6794	21.9016	19	0.048421	1.93766	-1.00206	-1.05165
968	2018	-0.681387	0.330275	-0.411982	10.7217	7.68248	22.8001	0.507515	0.6794	21.9349	20	0.048624	1.42397	-0.970736	-0.754739
968	2019	-0.664061	0.326246	-0.397905	10.7304	7.66763	22.8983	0.497832	0.6794	21.9304	21	0.051376	1.33199	-0.975582	-0.457825
968	2020	-0.637333	0.362265	-0.454214	10.8303	7.63434	23.0705	0.57422	0.6638	22.1541	22	0.042996	1.32462	-0.945909	-0.160911
968	2021	-0.652831	0.393072	-0.36975	11.0794	7.643	23.1678	0.592543	0.6439	22.3049	23	0.040805	1.37746	-0.884621	-1.08497
969	2016	-0.454386	1.27015	-0.257132	11.6801	8.79558	23.0153	0.396827	0.4643	21.8212	18	0.099145	1.41114	-0.167349	-0.843549
969	2017	-0.428481	1.30243	-0.243055	11.7675	8.76515	23.0276	0.419771	0.4643	21.8691	19	0.102449	1.28671	0.10191	-0.816913
969	2018	-0.445113	1.44494	-0.228978	11.8509	8.66371	22.9999	0.447671	0.4643	21.8653	20	0.116596	0.935331	0.329121	-0.82107
969	2019	-0.396766	1.41779	-0.158591	12.009	8.62425	22.9502	0.418859	0.4606	21.8985	21	0.130947	1.15208	0.355861	-0.804725
969	2020	-0.381111	1.2665	-0.172669	12.013	8.65085	22.952	0.392032	0.4441	21.8125	22	0.114394	1.12026	0.276277	-0.799782
969	2021	-0.534478	1.20327	0.19334	12.1226	8.62443	23.0387	0.404743	0.4058	21.8145	23	0.158805	1.48948	0.412668	-0.876764
970	2016	-0.454386	0.805505	-0.468291	11.6801	8.55699	22.4442	0.133647	0.3524	20.6412	17	0.147765	2.67767	-0.167349	-0.845179
970	2017	-0.428481	0.720564	-0.411982	11.7675	8.58204	22.5354	0.173145	0.3516	20.631	18	0.139551	2.67468	0.10191	-0.830448
970	2018	-0.445113	0.761961	-0.468291	11.8509	8.59822	22.5626	0.167134	0.3403	20.8158	19	0.155183	1.40793	0.329121	-0.842033
970	2019	-0.396766	0.626631	-0.468291	12.009	8.54032	22.59	0.167436	0.3372	20.8094	20	0.144356	1.93803	0.355861	-0.847712
970	2020	-0.381111	0.744191	-0.468291	12.013	8.58261	22.6823	0.227596	0.3472	20.8039	21	0.114032	1.64686	0.276277	-0.832739
970	2021	-0.534478	0.7713	-0.510523	12.1226	8.61921	22.9496	0.360255	0.3339	20.8534	22	0.17739	2.20531	0.412668	-0.835136
973	2016	0.712147	0.399377	-0.397905	11.212	8.26642	22.3067	0.497365	0.2855	20.9986	28	0.117854	1.78785	1.45289	0.30586
973	2017	1.20982	0.557557	-0.482368	11.3014	8.25557	22.4427	0.563213	0.2833	21.1038	29	0.123722	1.60141	1.73967	0.0594569
973	2018	1.74591	0.501563	-0.468291	11.3669	8.26591	22.4881	0.5633	0.2819	21.0962	30	0.095633	1.095	2.48679	1.77984
973	2019	2.66941	0.488739	-0.580909	11.4529	8.13564	22.1421	0.370008	0.2836	21.0482	31	0.091326	1.45626	2.96196	0.0923029
973	2020	3.76139	0.453622	-0.566832	11.3875	8.10228	22.0838	0.314626	0.2994	20.9925	32	0.101397	1.46861	2.20689	0.08309
973	2021	1.59456	0.449151	-0.552755	11.4956	8.05611	22.1015	0.292897	0.2953	20.9979	33	0.143598	1.54855	2.30269	0.0849626
976	2016	0.712147	0.555457	-0.580909	11.212	6.87213	22.2285	0.207553	0.5285	19.5563	23	0.076887	1.97936	1.45289	-0.407861
976	2017	1.20982	0.271739	-0.580909	11.3014	6.32436	22.3245	0.175341	0.5285	18.9734	24	0.077879	1.66194	1.73967	-0.491601
976	2018	1.74591	0.211799	-0.566832	11.3669	6.46925	22.3493	0.156804	0.5285	19.0162	25	0.041703	1.21849	2.48679	0.0900709
976	2019	2.66941	0.236643	-0.496446	11.4529	6.76157	22.5931	0.288905	0.4708	19.1208	26	0.04245	1.55286	2.96196	0.0468761
976	2020	3.76139	0.283374	-0.426059	11.3875	6.77537	22.7309	0.30625	0.3498	19.0875	27	0.050379	1.44177	2.20689	-0.721694
976	2021	1.59456	0.291905	-0.102282	11.4956	6.65286	22.7667	0.295758	0.3233	19.0326	28	0.052336	1.44307	2.30269	-0.617382
977	2016	-0.520008	3.60934	1.19283	11.138	8.27843	22.9292	0.564932	0.4342	19.7842	18	0.284494	2.82314	-0.588294	-0.422302
977	2017	-0.44904	4.9922	1.68553	11.1956	8.21636	23.607	0.592783	0.4476	19.8142	19	0.415335	2.02203	-0.48633	-0.381775
977	2018	-0.343637	6.2928	1.86854	11.242	8.44419	23.9658	0.636328	0.4164	20.2005	20	0.39808	1.43636	-0.355321	-0.431495
977	2019	-0.196249	6.21354	1.98115	11.1655	8.60685	24.1046	0.649489	0.4203	20.557	21	0.391594	1.96903	-0.0965575	-0.481215
977	2020	0.0181466	5.63263	2.22047	11.1865	8.87221	24.3693	0.613086	0.3968	20.7853	22	0.369955	1.63221	-0.121845	-0.530935
977	2021	-0.254712	5.10224	2.48794	11.3111	8.91207	24.5564	0.663142	0.4163	20.7025	23	0.331537	1.78987	0.139339	-0.541354
980	2016	-0.618524	0.510732	-0.510523	10.5856	8.38663	22.1375	0.473969	0.2391	20.2091	18	0.108097	2.32682	-0.260483	0.719571
980	2017	-0.561708	2.5593	-0.341596	10.6782	9.69338	24.2286	0.491504	0.615	21.8537	19	0.132043	1.05762	-0.257248	0.837161
980	2018	-0.508239	1.79658	-0.116359	10.7729	9.62675	24.2039	0.458759	0.6153	22.1205	20	0.168664	0.85139	-0.135332	-0.382887
980	2019	1.71631	1.789	-0.0178186	11.5864	8.99937	23.7406	0.687437	0.5953	21.9473	21	0.058678	0.986571	0.648744	-0.260463
980	2020	2.59749	0.219843	-0.299364	11.5191	7.66996	22.9834	0.88668	0.5887	21.4338	22	0.015939	1.13961	0.493057	-0.138039
980	2021	0.980567	0.16838	-0.285287	11.6354	7.38523	22.8044	0.569843	0.5702	21.3577	23	0.021211	1.29266	0.870362	-0.0156146
983	2016	-0.710304	1.15369	-0.5246	10.4782	10.2498	24.7101	0.640298	0.5994	23.8478	17	0.080179	1.13507	-1.05765	-1.14701
983	2017	-0.698217	1.3774	-0.580909	10.6469	10.2502	24.7812	0.633695	0.6234	23.8959	18	0.123842	1.18598	-1.00206	-1.48851
983	2018	-0.681387	1.42347	-0.538678	10.7217	10.2266	24.8985	0.640113	0.6048	24.0562	19	0.123927	0.906038	-0.970736	-0.919151
983	2019	-0.664061	1.33929	-0.482368	10.7304	10.1898	24.8994	0.644769	0.615	24.0704	20	0.131166	0.941434	-0.975582	-0.943177
983	2020	-0.637333	1.5928	-0.411982	10.8303	10.4089	24.9804	0.692119	0.5993	24.2417	21	0.103544	1.01933	-0.945909	-1.04728
983	2021	-0.652831	1.76033	-0.257132	11.0794	10.3618	24.9788	0.631337	0.6088	24.2514	22	0.130862	1.1119	-0.884621	-1.15139
985	2016	-0.701096	0.186825	-0.538678	10.6074	6.50728	20.312	0.217935	0.676	19.8132	18	0.284178	6.22284	-1.02093	-0.262276
985	2017	-0.692774	0.215091	-0.552755	10.6434	6.48464	20.3674	0.20967	0.6643	19.7135	19	0.499705	4.06248	-1.01388	-0.192724
985	2018	-0.681642	0.16052	-0.566832	10.6753	6.48158	20.3558	0.240101	0.6764	19.6143	20	0.523028	2.5614	-1.04005	-0.191901
985	2019	-0.665355	0.148118	-0.580909	10.4963	6.45047	20.4236	0.219844	0.6715	19.7132	21	0.523028	3.09592	-1.03071	-0.199189
985	2020	-0.643074	0.176628	-0.580909	10.6604	6.39024	20.3589	0.167642	0.6601	19.6879	22	0.523028	2.53404	-1.02781	-0.206477
985	2021	-0.650817	0.226576	-0.566832	10.7635	6.35089	20.3743	0.160389	0.6496	19.6009	23	0.523028	2.71482	-1.02591	-0.278393
988	2016	-0.605162	1.15736	1.08021	10.9271	8.6348	22.4437	0.417369	0.3651	20.8613	17	0.144635	2.91349	-0.506394	-0.975574
988	2017	-0.547899	1.38353	1.22098	11.0054	8.83841	22.8725	0.379837	0.3781	20.9064	18	0.155444	2.17265	-0.349891	-0.325745
988	2018	-0.48608	1.44044	1.71369	11.1067	8.86121	22.8948	0.338571	0.3852	20.8768	19	0.142639	1.70713	-0.22863	-0.32167
988	2019	-0.39801	1.59863	2.43163	11.2566	8.8204	22.9862	0.34973	0.3336	21.0928	20	0.134381	2.47187	-0.0486113	-0.384353
988	2020	-0.387695	1.60946	1.69961	11.2178	8.90273	23.1281	0.395984	0.3182	21.1267	21	0.081402	2.50053	-0.160013	-0.344402
988	2021	-0.469497	1.60544	1.29137	11.3669	9.02039	23.354	0.464941	0.3092	21.2259	22	0.156957	2.48187	-0.0653173	-0.369317
989	2016	-0.643048	0.45667	-0.468291	10.7447	8.3202	22.2914	0.137648	0.7726	20.8854	17	0.130037	2.1396	-0.926949	0.405913
989	2017	-0.604738	0.485277	-0.313441	10.8109	8.35019	22.4938	0.233379	0.7237	20.8947	18	0.138073	1.78579	-0.856128	0.198003
989	2018	-0.561506	0.407799	-0.2149	10.8771	8.3589	22.3811	0.178599	0.6827	20.8149	19	0.141253	1.43613	-0.719627	0.243224
989	2019	-0.504318	0.397273	0.0384905	10.9602	8.36939	22.3135	0.18614	0.6501	20.7644	20	0.175972	1.45158	-0.570856	0.498838
989	2020	-0.420787	0.41073	0.151109	11.0493	8.42332	22.3469	0.225985	0.6308	20.8094	21	0.174427	1.38997	-0.398128	-0.127305
989	2021	-0.524494	0.380172	0.066645	11.1482	8.47157	22.3844	0.245995	0.5953	20.7548	22	0.205612	1.73454	-0.410044	0.10662
990	2016	-0.676523	0.825159	-0.538678	10.6066	8.44031	23.7265	0.22986	0.6749	22.2276	18	0.141887	1.04739	-0.885557	-0.343424
990	2017	-0.653717	0.794159	-0.552755	10.6788	8.42068	23.7688	0.235712	0.6749	22.1718	19	0.06937	1.08185	-0.754554	-0.475618
990	2018	-0.617178	0.911457	-0.510523	10.7671	8.3948	23.8752	0.301867	0.6749	22.0932	20	0.06608	0.983131	-0.65884	-0.697634
990	2019	-0.575546	0.747357	-0.552755	10.8811	8.41538	23.9037	0.320549	0.6749	22.5671	21	0.056888	1.06156	-0.531877	-1.03646
990	2020	-0.512439	0.70684	-0.482368	10.9485	8.40492	23.9184	0.316033	0.6261	22.4945	22	0.083253	0.949926	-0.486442	-0.958282
990	2021	-0.590704	0.783839	-0.411982	11.0907	8.39344	23.9198	0.244798	0.5985	22.4076	23	0.120467	1.05563	-0.432539	-0.285608
997	2016	-0.520722	1.36828	1.22098	11.2213	8.38913	22.5602	0.597538	0.3838	18.8499	17	0.130848	3.46277	-0.895621	0.265783
997	2017	-0.449055	1.96414	1.36175	11.3227	8.51559	22.8724	0.422121	0.3817	19.1554	18	0.189389	2.41132	-0.827715	0.326773
997	2018	-0.366495	2.02804	4.26167	11.4208	8.58858	23.1263	0.505724	0.3734	20.1975	19	0.105874	1.85439	-0.771678	0.878485
997	2019	-0.252215	2.31982	4.36021	11.5819	8.73617	23.2288	0.48451	0.3726	20.5005	20	0.105986	1.80779	-0.707346	0.864899
997	2020	-0.0885627	2.20532	4.90923	11.5695	8.79027	23.1899	0.454606	0.3671	20.1368	21	0.096897	1.79005	-0.650525	0.881031
997	2021	-0.385358	2.11799	4.9233	11.6694	8.7971	23.1445	0.426081	0.3916	19.6879	22	0.135438	2.08092	-0.63042	0.864008
998	2016	-0.643048	0.604133	-0.200823	10.7447	7.55538	22.7955	0.272909	0.356	20.5912	17	0.09205	2.76035	-0.926949	-1.73841
998	2017	-0.604738	0.796653	-0.243055	10.8109	7.96032	23.2864	0.504093	0.336	20.9048	18	0.103327	2.51316	-0.856128	-1.31389
998	2018	-0.561506	0.801705	-0.102282	10.8771	8.00336	23.4549	0.512614	0.3105	21.1106	19	0.062408	1.57297	-0.719627	-1.39863
998	2019	-0.504318	0.734148	-0.102282	10.9602	8.03528	23.4571	0.557134	0.3369	21.1044	20	0.048365	1.59787	-0.570856	-1.70428
998	2020	-0.420787	0.613067	-0.0459731	11.0493	7.92407	23.3516	0.546003	0.3172	21.0774	21	0.053219	2.04514	-0.398128	-1.80864
998	2021	-0.524494	0.509632	-0.0741277	11.1482	7.90397	23.3626	0.552607	0.345	21.1254	22	0.061737	2.45847	-0.410044	-1.52599
999	2016	0.712147	0.913403	-0.440137	11.212	9.49334	23.3298	0.356441	0.7395	21.8041	17	0.177013	2.1422	1.45289	-2.01104
999	2017	1.20982	1.00337	-0.426059	11.3014	9.60885	23.508	0.374845	0.7342	21.9084	18	0.17622	2.01837	1.73967	-2.01104
999	2018	1.74591	1.06001	0.0807223	11.3669	9.61873	23.6153	0.380558	0.7804	21.9022	19	0.203967	1.72991	2.48679	-2.01104
999	2019	2.66941	1.07656	0.108877	11.4529	9.61006	23.7242	0.359223	0.8076	21.8926	20	0.194582	1.90135	2.96196	-2.01104
999	2020	3.76139	1.01067	0.446731	11.3875	9.62159	23.8148	0.361247	0.7462	21.9703	21	0.155682	1.47021	2.20689	-2.01104
999	2021	1.59456	0.920491	0.939436	11.4956	9.64342	23.9141	0.353599	0.778	22.0319	22	0.183345	1.73209	2.30269	-1.16112
1696	2016	-0.692929	0.648361	-0.496446	10.9768	8.77059	22.564	0.360017	0.4253	20.4941	27	0.175527	1.83155	-0.99719	-0.46368
1696	2017	-0.676811	0.673795	-0.383828	11.0579	8.64453	22.6592	0.39629	0.4166	20.3157	28	0.197807	1.34309	-0.969945	-0.453421
1696	2018	-0.649687	0.62696	-0.313441	11.0964	8.71424	22.8349	0.448858	0.427	20.4588	29	0.163048	1.04134	-0.937054	-0.469039
1696	2019	-0.62521	0.618248	-0.158591	11.2362	8.75227	22.8526	0.438047	0.4286	20.4966	30	0.154489	1.17941	-0.899332	-0.511543
1696	2020	-0.597382	0.750607	-0.116359	11.2666	8.95596	22.9966	0.486754	0.4286	20.5166	31	0.149087	1.30388	-0.886443	-0.623998
1696	2021	-0.627638	0.770407	0.221495	11.3723	8.94324	23.0093	0.496451	0.4286	20.5997	32	0.22609	1.2632	-0.851816	-0.625074
1979	2016	0.712147	1.29333	-0.243055	11.212	9.99611	26.2401	0.689606	0.7446	21.688	34	0.020849	1.04957	1.45289	-1.49609
1979	2017	1.20982	1.34211	-0.228978	11.3014	10.0537	26.2401	0.721056	0.7443	21.7667	34	0.026519	1.04467	1.73967	-1.75657
1979	2018	1.74591	1.53845	-0.200823	11.3669	10.1182	26.2401	0.742776	0.7443	21.9441	34	0.02541	1.01606	2.48679	-1.29961
1979	2019	2.66941	1.44273	-0.186746	11.4529	10.7999	26.2401	0.631901	0.738	22.2511	34	0.015939	0.886558	2.96196	-2.01104
1979	2020	3.76139	2.29557	-0.243055	11.3875	10.7886	26.2401	0.656305	0.7112	22.1969	34	0.018605	0.85139	2.20689	-2.01104
1979	2021	1.59456	2.07771	-0.299364	11.4956	10.9103	26.2401	0.676765	0.6987	22.9462	34	0.016497	0.85139	2.30269	-2.01104
2001	2016	0.218004	1.08937	-0.538678	11.3494	8.72421	23.1578	0.290971	0.6156	21.8614	17	0.112267	2.14456	-0.226674	-1.57002
2001	2017	0.589415	1.25837	-0.482368	11.4302	8.82659	23.6237	0.230256	0.5439	22.2597	18	0.102991	2.59253	-0.104565	-1.64729
2001	2018	1.05425	1.58613	-0.468291	11.4993	9.08716	23.8113	0.260766	0.5443	22.4005	19	0.155564	1.72184	0.165341	-1.52776
2001	2019	1.71631	1.69369	-0.496446	11.5864	9.20744	24.0732	0.407028	0.5509	22.7734	20	0.07823	2.14586	0.648744	-1.62613
2001	2020	2.59749	1.76091	-0.496446	11.5191	9.22029	24.1539	0.371983	0.5451	23.3559	21	0.09014	2.69199	0.493057	-1.64525
2001	2021	0.980567	2.04712	-0.383828	11.6354	9.28776	24.2698	0.36978	0.5503	23.3849	22	0.112143	2.6629	0.870362	-1.94184
2002	2016	-0.238466	0.400873	-0.00374134	11.4813	8.7093	23.2679	0.696378	0.6311	22.7212	15	0.105282	1.93535	0.170172	-0.495879
2002	2017	-0.0695514	0.620124	0.263727	11.582	8.72632	23.3862	0.592398	0.5937	22.7402	16	0.11567	1.66481	0.336697	-0.452407
2002	2018	0.0620878	0.54194	0.179263	11.6542	8.66871	23.3724	0.565537	0.5591	22.7559	17	0.097942	1.09133	0.617719	-0.426066
2002	2019	0.355007	0.486653	0.221495	11.7249	8.59434	23.5451	0.564208	0.5441	22.7184	18	0.103305	1.20183	0.84712	-0.374184
2002	2020	0.566943	0.538386	0.0807223	11.7055	8.50734	23.6084	0.580438	0.3349	23.0152	19	0.083711	1.01445	0.890896	-0.0774881
2002	2021	0.00177419	0.514423	-0.0318959	11.828	8.39954	23.6067	0.439	0.2227	22.9869	20	0.091231	1.49627	1.19992	0.522855
2003	2016	0.218004	0.665777	-0.383828	11.3494	8.92957	21.7071	0.155509	0.4643	20.6329	16	0.138682	2.23897	-0.226674	-0.741716
2003	2017	0.589415	0.734682	-0.271209	11.4302	8.98269	21.8328	0.178572	0.4641	20.8058	17	0.126205	2.12036	-0.104565	-0.782613
2003	2018	1.05425	0.656522	-0.327518	11.4993	8.95261	21.8779	0.223818	0.4682	20.8947	18	0.1421	1.74526	0.165341	-0.842973
2003	2019	1.71631	0.680195	-0.341596	11.5864	9.07578	21.9688	0.270035	0.4724	20.9575	19	0.157341	1.51616	0.648744	-0.550903
2003	2020	2.59749	0.607397	-0.271209	11.5191	8.95995	21.9479	0.238662	0.4619	20.9056	20	0.113335	1.66142	0.493057	-0.508428
2003	2021	0.980567	0.650344	-0.285287	11.6354	9.05719	22.1193	0.323452	0.4511	20.9295	21	0.153854	2.50303	0.870362	-0.661369
2004	2016	-0.692929	1.02159	-0.454214	10.9768	8.94559	23.9108	0.558185	0.33605	21.6408	15	0.074164	1.21033	-0.99719	-0.0723475
2004	2017	-0.676811	1.11328	-0.383828	11.0579	9.25961	24.0937	0.542914	0.3552	22.2182	16	0.080483	1.01122	-0.969945	-0.228918
2004	2018	-0.649687	1.14658	-0.299364	11.0964	9.3242	24.0024	0.519833	0.317	22.3271	17	0.091984	0.884706	-0.937054	-0.26552
2004	2019	-0.62521	1.09001	-0.228978	11.2362	9.39682	24.0055	0.502796	0.3616	22.406	18	0.090272	0.881228	-0.899332	-0.393308
2004	2020	-0.597382	1.09617	-0.0318959	11.2666	9.43036	24.0635	0.499163	0.3599	22.507	19	0.078943	0.896879	-0.886443	-0.0177289
2004	2021	-0.627638	1.09488	0.320036	11.3723	9.40968	24.1259	0.473322	0.3281	22.527	20	0.098111	0.95387	-0.851816	0.159421
2006	2016	0.218004	0.305552	0.277804	11.3494	6.81344	21.2051	0.419551	0.413	19.3481	16	0.142834	3.49902	-0.226674	-0.766215
2006	2017	0.589415	0.323653	1.17875	11.4302	6.95081	21.3011	0.42375	0.3967	19.3028	17	0.095167	2.25741	-0.104565	-0.742118
2006	2018	1.05425	0.284515	0.291881	11.4993	7.12367	21.3771	0.46119	0.4077	19.7541	18	0.08951	1.77251	0.165341	-0.73682
2006	2019	1.71631	0.256453	0.601581	11.5864	7.07918	21.2641	0.465939	0.4457	19.865	19	0.089786	1.70097	0.648744	-0.715947
2006	2020	2.59749	0.316035	0.404499	11.5191	7.07412	21.4513	0.533717	0.4015	19.8204	20	0.094757	1.7469	0.493057	-0.425161
2006	2021	0.980567	0.322026	0.19334	11.6354	7.11639	21.6443	0.572265	0.3945	19.6938	21	0.137685	5.44309	0.870362	-1.05809
2007	2016	-0.573183	0.415936	-0.5246	10.659	7.44892	22.2602	0.072489	0.5142	20.7421	24	0.096703	6.35164	-0.839557	1.14877
2007	2017	-0.495826	0.491302	-0.510523	10.7509	7.5761	22.3756	0.072489	0.5228	20.6822	25	0.109601	4.33308	-0.69129	1.19085
2007	2018	-0.414956	0.524275	-0.566832	10.8228	7.67043	22.594	0.11096	0.5297	20.745	26	0.104288	4.287	-0.628436	1.06509
2007	2019	-0.295414	0.533235	-0.566832	10.94	7.79028	22.7492	0.092211	0.5302	20.9262	27	0.103509	5.80029	-0.43211	1.05943
2007	2020	-0.109428	0.661845	-0.566832	10.923	7.96797	23.0297	0.193076	0.5415	21.0504	28	0.086961	6.90031	-0.278982	1.19782
2007	2021	-0.330571	0.628199	-0.538678	10.9922	7.98173	23.1688	0.214366	0.5662	21.5131	29	0.060124	4.2893	-0.0132963	1.22525
2008	2016	0.712147	3.64069	0.615658	11.212	9.19075	23.0621	0.464944	0.3145	21.157	15	0.147532	2.66408	1.45289	0.260624
2008	2017	1.20982	4.19204	0.601581	11.3014	9.39191	23.3697	0.483533	0.3252	21.0388	16	0.136998	3.99737	1.73967	0.115824
2008	2018	1.74591	4.66147	0.291881	11.3669	9.47501	23.6648	0.546257	0.4495	21.0893	17	0.104162	2.16943	2.48679	0.0209072
2008	2019	2.66941	5.17982	0.404499	11.4529	9.47309	23.6077	0.492654	0.3421	21.083	18	0.112422	2.74838	2.96196	0.360348
2008	2020	3.76139	5.19648	0.432654	11.3875	9.55916	23.7841	0.526873	0.4432	21.0278	19	0.08009	2.54992	2.20689	0.404534
2008	2021	1.59456	4.51649	0.798663	11.4956	9.64601	24.0258	0.556431	0.46	21.986	20	0.136664	2.56174	2.30269	-0.860917
2009	2016	-0.238466	0.966249	-0.0600504	11.4813	7.87588	22.2956	0.550989	0.3485	20.718	16	0.09344	1.47648	0.170172	0.0970992
2009	2017	-0.0695514	0.854228	0.0244132	11.582	7.80139	22.395	0.58271	0.3642	20.4949	17	0.089208	1.5747	0.336697	0.0167759
2009	2018	0.0620878	0.731121	-0.2149	11.6542	8.0057	22.5215	0.585447	0.3524	20.5124	18	0.146274	1.03888	0.617719	0.0316234
2009	2019	0.355007	0.735727	0.066645	11.7249	7.95402	22.4928	0.642903	0.3392	20.4296	19	0.118537	1.10595	0.84712	0.296183
2009	2020	0.566943	0.791632	0.418577	11.7055	7.98718	22.5019	0.648151	0.3392	20.4163	20	0.091742	1.28158	0.890896	0.300525
2009	2021	0.00177419	0.677699	0.0947995	11.828	7.97384	22.5516	0.646744	0.3176	20.4113	21	0.120596	2.0917	1.19992	0.092767
2010	2016	0.218004	1.07476	1.34768	11.3494	8.75778	23.563	0.31163	0.7237	21.0669	15	0.06907	1.36631	-0.226674	-0.600078
2010	2017	0.589415	1.44095	1.53068	11.4302	8.93182	23.9046	0.480685	0.7237	21.2367	16	0.125045	1.21159	-0.104565	-0.511604
2010	2018	1.05425	1.38702	1.53068	11.4993	8.75479	24.1221	0.549848	0.7365	21.2118	17	0.185923	1.25143	0.165341	-1.00936
2010	2019	1.71631	1.2801	2.47386	11.5864	8.69484	24.1405	0.46239	0.7072	21.2615	18	0.157218	1.20354	0.648744	-0.939404
2010	2020	2.59749	1.13678	1.53068	11.5191	8.5543	24.2689	0.53419	0.6789	21.218	19	0.112507	0.984191	0.493057	-1.61904
2010	2021	0.980567	1.189	1.8263	11.6354	8.5781	24.4342	0.560677	0.6643	21.1106	20	0.200816	1.20618	0.870362	-1.63964
2011	2016	0.218004	0.954882	0.249649	11.3494	9.1491	23.1896	0.615795	0.4563	21.1838	15	0.104795	1.32682	-0.226674	-0.893293
2011	2017	0.589415	1.10604	-0.0318959	11.4302	9.30792	23.353	0.679482	0.4541	21.2167	16	0.136397	1.19345	-0.104565	-0.890228
2011	2018	1.05425	1.10552	-0.440137	11.4993	9.33079	23.0535	0.793523	0.4538	21.1782	17	0.16675	1.15675	0.165341	-0.903983
2011	2019	1.71631	1.05515	-0.496446	11.5864	9.2362	22.8864	0.745979	0.441	20.8862	18	0.217632	1.25647	0.648744	-0.93916
2011	2020	2.59749	1.12745	-0.426059	11.5191	9.33114	22.8637	0.849927	0.4438	20.6834	19	0.147195	1.2757	0.493057	-0.923286
2011	2021	0.980567	1.15954	-0.285287	11.6354	9.30474	22.8348	0.802016	0.4624	20.6475	20	0.27511	2.32157	0.870362	-1.17018
2012	2016	0.218004	0.351817	-0.552755	11.3494	7.25418	21.2821	0.276121	0.2569	20.2226	18	0.122573	3.6671	-0.226674	0.329492
2012	2017	0.589415	0.369006	-0.552755	11.4302	6.97073	21.2984	0.269959	0.2521	20.1578	19	0.128124	2.9746	-0.104565	-0.563212
2012	2018	1.05425	0.332455	-0.538678	11.4993	6.9256	21.3452	0.282503	0.2429	20.0391	20	0.150359	1.26631	0.165341	-0.746951
2012	2019	1.71631	0.344459	-0.5246	11.5864	6.97728	21.3339	0.238061	0.2348	19.8699	21	0.149081	1.68126	0.648744	0.43133
2012	2020	2.59749	0.368808	0.0525677	11.5191	7.05618	21.5288	0.2994	0.2296	19.6963	22	0.129229	1.42051	0.493057	0.41892
2012	2021	0.980567	0.316825	-0.0318959	11.6354	6.98101	21.6049	0.255195	0.2668	19.5904	23	0.225151	1.4064	0.870362	0.0136632
2014	2016	-0.618524	0.476794	-0.426059	10.5856	7.58984	21.5461	0.228892	0.529	20.4195	24	0.209846	2.08943	-0.260483	-1.82454
2014	2017	-0.561708	0.486222	-0.496446	10.6782	7.5632	21.5993	0.25191	0.616	20.3258	25	0.196909	1.8948	-0.257248	-2.01104
2014	2018	-0.508239	0.484493	-0.496446	10.7729	7.57507	21.6542	0.261647	0.616	20.3544	26	0.215461	1.54441	-0.135332	-2.00869
2014	2019	-0.411809	0.505624	-0.440137	10.9767	7.6256	21.6577	0.255583	0.6402	20.4682	27	0.231705	2.17197	0.159294	-2.01104
2014	2020	-0.28144	0.465409	-0.383828	11.0576	7.67229	21.8066	0.312442	0.6249	20.5645	28	0.199377	1.99412	0.131048	-2.01104
2014	2021	-0.448519	0.378198	-0.411982	11.1608	7.66435	21.8251	0.278495	0.6211	20.5617	29	0.249166	1.72962	0.294448	-1.83098
2015	2016	-0.238466	0.138333	-0.510523	11.4813	5.94542	20.1314	0.072489	0.3412	17.9387	24	0.183101	7.88262	0.170172	-0.161472
2015	2017	-0.0695514	0.162146	-0.496446	11.582	5.82305	20.1314	0.072489	0.3412	18.0012	25	0.207266	7.2403	0.336697	0.229169
2015	2018	0.0620878	0.138785	-0.496446	11.6542	5.92426	20.2832	0.072489	0.3804	18.0103	26	0.288694	3.01912	0.617719	0.0879295
2015	2019	0.355007	1.82512	-0.383828	11.7249	7.97005	23.9047	0.68091	0.7675	23.0803	27	0.252404	0.993153	0.84712	-0.645005
2015	2020	0.566943	0.305285	-0.341596	11.7055	8.00202	24.0627	0.703167	0.7675	23.2944	28	0.102484	1.00057	0.890896	-0.992531
2015	2021	0.00177419	0.329726	0.108877	11.828	8.01863	24.0375	0.708479	0.7097	23.2263	29	0.098003	1.19643	1.19992	-1.33986
2017	2016	0.712147	0.628809	0.362268	11.212	7.69894	21.187	0.421909	0.4762	19.2365	18	0.189108	3.82357	1.45289	-0.723611
2017	2017	1.20982	0.639681	0.207418	11.3014	7.68386	21.1625	0.390939	0.4651	19.1843	19	0.180152	2.32936	1.73967	-0.738465
2017	2018	1.74591	0.555111	-0.144514	11.3669	7.57661	21.2232	0.407588	0.4651	19.1287	20	0.155784	2.3587	2.48679	-0.710842
2017	2019	2.66941	0.503875	0.432654	11.4529	7.48493	21.4641	0.332927	0.4631	19.1033	21	0.123342	3.49768	2.96196	-0.853001
2017	2020	3.76139	0.464609	0.432654	11.3875	7.39695	21.4562	0.318641	0.4623	18.9589	22	0.083778	2.27552	2.20689	-0.864471
2017	2021	1.59456	0.409037	0.573427	11.4956	7.39572	21.55	0.366409	0.4611	18.9542	23	0.110486	3.32341	2.30269	-0.848249
2019	2016	0.218004	0.828648	-0.580909	11.3494	8.19063	22.6668	0.441462	0.5415	20.4771	16	0.17134	1.94131	-0.226674	1.05639
2019	2017	0.589415	1.05817	-0.5246	11.4302	8.25219	22.8943	0.226451	0.484	20.5444	17	0.127242	2.28785	-0.104565	0.951052
2019	2018	1.05425	1.17901	-0.538678	11.4993	8.34996	23.0031	0.29537	0.4783	20.5735	18	0.137875	1.41504	0.165341	0.980985
2019	2019	1.71631	0.95581	-0.411982	11.5864	8.36521	23.1271	0.293164	0.4697	20.6153	19	0.116959	1.72667	0.648744	1.33999
2019	2020	2.59749	1.01864	-0.130437	11.5191	8.32434	23.1775	0.249803	0.4535	20.7615	20	0.114356	1.83958	0.493057	1.32475
2019	2021	0.980567	0.841014	-0.299364	11.6354	8.36288	23.2218	0.278712	0.4403	20.9764	21	0.099092	1.73444	0.870362	1.37314
2020	2016	0.218004	0.54569	-0.454214	11.3494	7.78364	21.9143	0.262634	0.3945	20.2355	15	0.135317	2.05929	-0.226674	-0.0394584
2020	2017	0.589415	0.715198	-0.468291	11.4302	7.79523	22.3133	0.191361	0.3835	20.3382	16	0.142056	1.60538	-0.104565	0.23982
2020	2018	1.05425	0.629253	-0.496446	11.4993	7.92696	22.3311	0.284143	0.3884	20.3833	17	0.1294	1.43196	0.165341	-0.302307
2020	2019	1.71631	0.6455	-0.496446	11.5864	8.00637	22.4505	0.340328	0.3821	20.6269	18	0.170283	1.58656	0.648744	-0.571691
2020	2020	2.59749	0.695875	-0.383828	11.5191	8.09132	22.4578	0.305948	0.3853	20.6603	19	0.135874	1.45501	0.493057	-0.34055
2020	2021	0.980567	0.640081	-0.257132	11.6354	8.15766	22.582	0.245927	0.4081	20.803	20	0.146459	1.45506	0.870362	-0.183501
2022	2016	-0.315792	0.338854	-0.5246	11.6662	6.91473	21.5662	0.181848	0.3059	19.5472	18	0.158905	3.66577	0.0308614	0.901706
2022	2017	-0.201006	0.354281	-0.538678	11.7491	6.96414	21.7223	0.234378	0.3194	19.6524	19	0.154892	2.66755	0.201633	0.911272
2022	2018	-0.116444	0.342884	-0.580909	11.8129	7.47817	21.9771	0.306455	0.3176	19.8137	20	0.162268	1.68223	0.330872	0.853018
2022	2019	-0.155772	0.38126	-0.5246	11.9658	7.49998	22.0329	0.273789	0.3067	19.8282	21	0.141336	1.89324	0.200375	0.70282
2022	2020	-0.0950496	0.491473	-0.496446	11.9561	7.56112	22.5112	0.347677	0.275	19.8419	22	0.137072	1.67357	0.259408	0.349815
2022	2021	0.561042	0.356524	-0.5246	12.0647	7.30317	22.6628	0.262242	0.2627	19.9241	23	0.226023	1.35942	0.31789	0.837677
2023	2016	-0.599764	0.395679	-0.482368	10.5967	6.69827	22.5025	0.302335	0.3235	21.0395	16	0.024878	1.93211	-0.821873	0.407143
2023	2017	-0.545162	0.569948	-0.426059	10.7066	7.16781	22.5552	0.364858	0.2977	21.5661	17	0.017048	1.5349	-0.802436	0.463255
2023	2018	-0.483587	0.505971	-0.355673	10.7972	7.34666	22.5467	0.364823	0.3011	21.5713	18	0.016029	1.54843	-0.655963	0.493472
2023	2019	-0.406367	0.495932	-0.327518	10.9291	7.12287	22.6794	0.433954	0.271	21.9316	19	0.022563	1.63023	-0.524698	-0.107956
2023	2020	-0.336436	0.480805	-0.299364	10.9704	7.13409	22.7111	0.458421	0.2764	21.8827	20	0.022717	2.004	-0.536199	0.337078
2023	2021	-0.46358	0.375051	-0.257132	11.0717	7.07242	22.6281	0.392086	0.2567	21.6408	21	0.026008	1.83581	-0.212216	0.302522
2025	2016	-0.721336	1.06488	-0.243055	10.4782	8.31042	22.0357	0.303638	0.5276	20.0305	15	0.15691	3.14318	-0.934533	-1.08179
2025	2017	-0.713138	1.04192	0.390422	10.5442	8.35137	22.2031	0.355667	0.5148	20.0136	16	0.156793	2.55987	-0.869252	-1.13355
2025	2018	-0.705484	1.00326	0.108877	10.6273	8.37032	22.2754	0.325239	0.5272	20.1298	17	0.108875	2.272	-0.815539	-0.857719
2025	2019	-0.695395	1.32985	0.0947995	10.7458	8.44484	22.445	0.342624	0.5201	20.2049	18	0.138026	2.37994	-0.775655	-1.19063
2025	2020	-0.688065	1.38904	0.0525677	10.7422	8.47261	22.5878	0.36163	0.4988	20.2436	19	0.135982	4.69391	-0.778991	-0.970625
2025	2021	-0.68625	1.3825	0.418577	10.8358	8.49821	22.9434	0.345363	0.4749	20.7156	20	0.165422	4.28972	-0.867053	-1.30489
2026	2016	-0.520008	0.477758	1.5166	11.138	8.03496	21.7423	0.188393	0.4433	20.3271	18	0.095901	1.79211	-0.588294	-0.83595
2026	2017	-0.44904	0.514795	1.05205	11.1956	8.21203	21.8043	0.202997	0.4396	20.3484	19	0.10737	1.30687	-0.48633	-0.706648
2026	2018	-0.343637	0.48832	0.981667	11.242	8.03171	21.8464	0.189776	0.4576	20.3135	20	0.132528	0.950763	-0.355321	-0.684953
2026	2019	-0.196249	0.440608	1.41806	11.1655	7.87246	21.7816	0.190681	0.4648	20.2464	21	0.122461	0.95173	-0.0965575	-0.812767
2026	2020	0.0181466	0.487529	2.09377	11.1865	7.99193	21.8944	0.20091	0.4371	20.2405	22	0.110165	1.69654	-0.121845	-0.913752
2026	2021	-0.254712	0.545479	1.36175	11.3111	8.07558	22.3051	0.357323	0.4256	20.0933	23	0.175058	1.98453	0.139339	-0.918227
2027	2016	0.712147	0.565162	0.517118	11.212	9.03837	23.2189	0.327764	0.5436	19.4001	19	0.164366	4.89608	1.45289	0.0194883
2027	2017	1.20982	0.673964	-0.0741277	11.3014	9.03777	23.4676	0.321237	0.3957	19.6769	20	0.188446	5.93175	1.73967	0.10404
2027	2018	1.74591	0.670255	-0.00374134	11.3669	9.45219	23.6688	0.243068	0.3853	21.3027	21	0.188403	2.5595	2.48679	-0.166715
2027	2019	2.66941	0.453194	0.122954	11.4529	9.30611	23.6511	0.250479	0.4048	21.1813	22	0.144121	5.16744	2.96196	0.930834
2027	2020	3.76139	0.481845	0.0244132	11.3875	8.82158	23.7981	0.202056	0.419	20.87	23	0.10448	6.89473	2.20689	0.81041
2027	2021	1.59456	0.448684	0.0244132	11.4956	8.67795	23.9641	0.268928	0.4424	20.6347	24	0.144972	4.89739	2.30269	0.887866
2028	2016	-0.315792	1.15321	-0.36975	11.6662	8.51499	22.5889	0.326221	0.4624	20.1361	16	0.119814	1.66545	0.0308614	1.76598
2028	2017	-0.201006	1.10193	-0.383828	11.7491	8.49638	22.6387	0.335728	0.4875	20.1082	17	0.097452	1.84621	0.201633	1.77606
2028	2018	-0.116444	0.994886	-0.313441	11.8129	8.54733	22.7487	0.378972	0.4846	20.0837	18	0.093216	1.28158	0.330872	1.74611
2028	2019	-0.155772	1.00591	-0.341596	11.9658	8.60758	22.9031	0.412307	0.4931	20.0562	19	0.117129	1.46023	0.200375	1.47519
2028	2020	-0.0950496	1.02863	-0.496446	11.9561	8.63088	23.128	0.394063	0.3969	20.0478	20	0.101127	1.59998	0.259408	2.35272
2028	2021	0.561042	0.985127	-0.426059	12.0647	8.71588	23.3562	0.382067	0.3783	20.4257	21	0.16669	2.61948	0.31789	1.17876
2029	2016	-0.520722	0.318039	-0.088205	11.2213	7.82204	22.7926	0.336339	0.4768	19.8317	15	0.098775	1.30991	-0.895621	-0.456042
2029	2017	-0.449055	0.336416	0.0103359	11.3227	7.84031	22.873	0.355939	0.4984	19.7074	16	0.10286	1.08308	-0.827715	-0.441998
2029	2018	-0.366495	0.254166	-0.172669	11.4208	7.85593	22.8741	0.324573	0.4762	19.5791	17	0.108203	0.871812	-0.771678	-0.479982
2029	2019	-0.252215	0.252104	0.179263	11.5819	7.85787	22.9459	0.343818	0.4351	19.5938	18	0.109472	0.85139	-0.707346	-0.382416
2029	2020	-0.0885627	0.296101	0.404499	11.5695	7.84815	22.9517	0.348803	0.4443	19.5947	19	0.068776	0.85139	-0.650525	-0.365993
2029	2021	-0.385358	0.317655	0.277804	11.6694	7.834	23.0642	0.410357	0.4507	19.5922	20	0.100182	0.865736	-0.63042	0.34997
2030	2016	0.712147	0.52604	-0.0459731	11.212	7.88983	22.1439	0.383239	0.3937	19.595	15	0.107092	4.30072	1.45289	-0.485701
2030	2017	1.20982	0.541169	-0.116359	11.3014	7.72179	22.2584	0.430893	0.4003	19.8404	16	0.085774	3.23429	1.73967	-0.479882
2030	2018	1.74591	0.405089	-0.144514	11.3669	6.83087	22.0216	0.399304	0.3937	19.5633	17	0.08112	2.543	2.48679	-0.489568
2030	2019	2.66941	0.381243	-0.2149	11.4529	7.06219	21.9935	0.413891	0.3825	19.4499	18	0.064893	2.9325	2.96196	-0.531287
2030	2020	3.76139	0.647563	-0.172669	11.3875	7.36074	22.6254	0.326173	0.3829	19.714	19	0.153041	4.72626	2.20689	-1.42071
2030	2021	1.59456	0.994714	-0.172669	11.4956	7.90581	23.0589	0.258936	0.3654	20.156	20	0.286539	2.93696	2.30269	-1.51441
2031	2016	0.712147	0.39596	0.404499	11.212	7.85127	22.2826	0.354222	0.3421	20.7025	15	0.041233	1.79259	1.45289	0.199867
2031	2017	1.20982	0.468515	0.714199	11.3014	7.8736	22.6713	0.516495	0.3473	20.9717	16	0.031557	1.3094	1.73967	0.23225
2031	2018	1.74591	0.426848	0.770508	11.3669	7.88269	22.684	0.50659	0.3504	21.0504	17	0.036279	1.07627	2.48679	0.210453
2031	2019	2.66941	0.3665	0.770508	11.4529	7.7757	22.4721	0.371676	0.3136	20.9122	18	0.052689	1.11105	2.96196	0.205062
2031	2020	3.76139	0.396924	0.291881	11.3875	7.69712	22.5157	0.433992	0.3067	20.8384	19	0.057281	1.13707	2.20689	0.148732
2031	2021	1.59456	0.320186	0.291881	11.4956	7.63434	22.2593	0.474773	0.2577	20.7721	20	0.110756	1.40483	2.30269	0.0541778
2032	2016	0.218004	2.07931	-0.482368	11.3494	9.45085	22.7843	0.419643	0.8691	20.6012	18	0.423763	2.47481	-0.226674	-1.53399
2032	2017	0.589415	2.0362	-0.496446	11.4302	9.42238	22.9394	0.433202	0.8779	20.536	19	0.505674	3.01218	-0.104565	-1.52286
2032	2018	1.05425	2.25381	-0.468291	11.4993	9.45665	23.0872	0.444467	0.8779	20.582	20	0.523028	3.31895	0.165341	-1.24104
2032	2019	1.71631	2.84693	-0.383828	11.5864	9.4167	23.1954	0.422296	0.8779	20.6279	21	0.523028	4.52819	0.648744	-1.67529
2032	2020	2.59749	2.77681	-0.228978	11.5191	9.39665	23.2322	0.411278	0.8779	20.9295	22	0.333417	4.4449	0.493057	-1.66285
2032	2021	0.980567	4.20061	-0.0600504	11.6354	9.37924	23.3551	0.449021	0.8779	20.9795	23	0.41679	4.06696	0.870362	-1.59515
2034	2016	0.218004	0.241962	-0.5246	11.3494	6.48158	20.8084	0.222927	0.5702	19.1936	18	0.216302	2.66493	-0.226674	0.33261
2034	2017	0.589415	0.591532	-0.426059	11.4302	6.96414	22.3175	0.321558	0.6279	20.9568	19	0.14573	1.45067	-0.104565	0.273727
2034	2018	1.05425	0.248172	-0.411982	11.4993	7.24779	22.5492	0.411027	0.6233	21.1274	20	0.035509	1.07591	0.165341	0.497745
2034	2019	1.71631	0.238797	-0.355673	11.5864	7.36645	22.9264	0.543869	0.623	21.678	21	0.032341	1.14537	0.648744	-0.436217
2034	2020	2.59749	0.267031	-0.327518	11.5191	7.55014	23.2087	0.601314	0.6105	21.9735	22	0.035628	1.15816	0.493057	-0.725426
2034	2021	0.980567	0.301629	-0.257132	11.6354	7.66575	23.2628	0.573406	0.6013	22.0975	23	0.045014	1.15736	0.870362	-0.760121
2035	2016	0.712147	0.728463	0.151109	11.212	8.4927	22.0023	0.500541	0.3355	20.1575	24	0.317769	2.86858	1.45289	0.316657
2035	2017	1.20982	0.793208	0.207418	11.3014	8.53543	22.1608	0.462793	0.3483	20.1321	25	0.318073	4.24607	1.73967	0.248132
2035	2018	1.74591	0.751983	-0.243055	11.3669	8.59822	22.3898	0.494736	0.3351	20.1555	26	0.336068	1.85913	2.48679	0.393506
2035	2019	2.66941	0.788196	-0.088205	11.4529	8.57641	22.511	0.47848	0.3258	20.1506	27	0.243402	2.29215	2.96196	0.374285
2035	2020	3.76139	0.998891	0.0244132	11.3875	8.45956	22.4886	0.446583	0.3451	20.1148	28	0.130704	1.68515	2.20689	0.57956
2035	2021	1.59456	0.912437	0.235572	11.4956	8.62443	22.6001	0.489166	0.3375	20.8604	29	0.179921	1.28243	2.30269	1.20698
2036	2016	0.218004	0.636314	0.0384905	11.3494	8.39412	22.0753	0.538277	0.3741	20.7634	18	0.096937	2.63115	-0.226674	0.120613
2036	2017	-0.653717	0.757403	-0.116359	10.6788	8.57263	22.3133	0.575749	0.3225	21.0725	19	0.17053	2.00712	-0.754554	0.181413
2036	2018	-0.617178	0.82136	-0.0741277	10.7671	8.87975	22.6446	0.667941	0.328	21.4043	20	0.168827	1.36095	-0.65884	0.119517
2036	2019	-0.575546	1.00736	0.122954	10.8811	8.98344	22.9137	0.719923	0.2994	21.5764	21	0.140643	2.07394	-0.531877	0.538291
2036	2020	-0.512439	1.14717	0.615658	10.9485	8.9882	23.2373	0.663026	0.2331	21.6895	22	0.102561	1.47684	-0.486442	-0.480976
2036	2021	-0.590704	1.64549	0.19334	11.0907	9.03718	23.2859	0.685562	0.2731	21.8874	23	0.181461	2.64704	-0.432539	-0.103212
2037	2016	-0.721336	0.500478	-0.411982	10.4782	8.71375	22.7124	0.676997	0.3943	20.8708	14	0.062489	1.44376	-0.934533	-1.0174
2037	2017	-0.713138	0.535643	-0.355673	10.5442	8.72713	22.7815	0.692195	0.4012	20.8989	15	0.099656	1.23157	-0.869252	-0.641865
2037	2018	-0.705484	0.475966	0.0103359	10.6273	9.02051	23.1254	0.672203	0.4055	21.3374	16	0.129839	1.01937	-0.815539	-0.656987
2037	2019	-0.695395	0.431603	0.0244132	10.7458	8.98957	23.2711	0.675129	0.5421	21.3535	17	0.078859	0.958402	-0.775655	-0.67211
2037	2020	-0.688065	0.515704	-0.102282	10.7422	8.96878	23.4446	0.710358	0.5421	21.3567	18	0.032135	0.945968	-0.778991	-0.687232
2037	2021	-0.68625	0.798636	-0.0178186	10.8358	9.03133	23.5099	0.694169	0.5421	21.2772	19	0.062574	0.957292	-0.867053	-0.702354
2038	2016	-0.454386	0.385917	-0.5246	11.6801	6.42325	22.1297	0.072489	0.4664	19.4774	16	0.066199	3.91354	-0.167349	1.13775
2038	2017	-0.428481	0.422436	-0.566832	11.7675	6.46147	22.2461	0.072489	0.4775	19.9349	17	0.053755	4.05414	0.10191	1.19057
2038	2018	-0.445113	0.409673	-0.552755	11.8509	6.48768	22.3304	0.094167	0.4785	19.9165	18	0.092473	3.07351	0.329121	1.17593
2038	2019	-0.396766	0.39254	-0.496446	12.009	6.59304	22.3767	0.077275	0.4661	19.9868	19	0.089714	2.37865	0.355861	1.17081
2038	2020	-0.381111	0.498742	-0.552755	12.013	6.62936	22.4087	0.076016	0.4621	20.0722	20	0.036677	1.82849	0.276277	1.14588
2038	2021	-0.534478	0.504213	-0.496446	12.1226	6.63463	22.4743	0.075382	0.4183	20.0329	21	0.045837	1.83146	0.412668	1.16789
2041	2016	-0.520008	0.287229	-0.468291	11.138	7.01121	22.2201	0.18047	0.6456	20.1141	16	0.107545	3.8792	-0.588294	-1.646
2041	2017	-0.44904	0.296884	-0.496446	11.1956	6.96697	22.2153	0.154428	0.6519	20.2499	17	0.046712	2.686	-0.48633	-1.60598
2041	2018	-0.343637	0.244655	-0.510523	11.242	6.78446	22.0473	0.131382	0.6447	20.2913	18	0.03662	1.39064	-0.355321	-1.5674
2041	2019	-0.196249	0.223312	-0.538678	11.1655	6.62672	22.0284	0.147742	0.6446	20.2311	19	0.037756	2.44548	-0.0965575	-1.1004
2041	2020	0.0181466	0.270504	-0.552755	11.1865	6.58341	22.0478	0.166323	0.6507	20.1316	20	0.044886	5.38945	-0.121845	-1.04381
2041	2021	-0.254712	0.321238	-0.5246	11.3111	6.57368	22.1608	0.204177	0.6315	20.2103	21	0.062032	5.59467	0.139339	-1.11456
2042	2016	-0.618524	0.779143	-0.088205	10.5856	9.76514	23.1211	0.614956	0.6047	21.9123	16	0.190643	1.48232	-0.260483	-1.24721
2042	2017	-0.561708	1.01663	-0.327518	10.6782	10.1156	23.4978	0.548382	0.5365	22.2005	17	0.165788	1.32618	-0.257248	-1.23493
2042	2018	-0.508239	0.874343	-0.228978	10.7729	10.0358	23.639	0.604951	0.5472	22.3468	18	0.182332	1.05176	-0.135332	-1.08961
2042	2019	-0.411809	0.773027	-0.228978	10.9767	9.85687	23.6321	0.635706	0.5472	22.3796	19	0.192957	1.24373	0.159294	-1.4955
2042	2020	-0.28144	0.754685	-0.580909	11.0576	9.67445	23.5917	0.659869	0.5693	22.318	20	0.12601	1.04377	0.131048	-1.10511
2042	2021	-0.448519	0.705332	0.488963	11.1608	9.71511	23.7259	0.626164	0.4889	22.3317	21	0.226091	1.01014	0.294448	-1.20248
2043	2016	0.218004	0.503349	0.207418	11.3494	7.5475	21.4085	0.191915	0.4539	18.9945	15	0.231987	3.27318	-0.226674	-0.547873
2043	2017	0.589415	0.462451	0.573427	11.4302	7.69074	21.7042	0.267608	0.3973	19.4046	16	0.324431	3.68475	-0.104565	-0.798281
2043	2018	1.05425	0.389097	0.531195	11.4993	7.69984	21.817	0.436044	0.4247	19.3983	17	0.24414	1.69179	0.165341	-0.638596
2043	2019	1.71631	0.374421	0.573427	11.5864	7.9036	22.0477	0.489385	0.4418	19.5239	18	0.217249	1.96381	0.648744	-0.777338
2043	2020	2.59749	0.441422	-0.102282	11.5191	8.24433	22.3871	0.608184	0.4541	19.9147	19	0.115551	1.86416	0.493057	-0.888515
2043	2021	0.980567	0.439062	0.137031	11.6354	8.33279	22.4482	0.600585	0.4688	20.0357	20	0.274811	2.12017	0.870362	-0.946672
2044	2016	-0.238466	0.206422	-0.0178186	11.4813	9.82174	22.5133	0.401644	0.3679	20.6584	25	0.07053	3.02627	0.170172	-0.570802
2044	2017	-0.0695514	0.354135	0.0525677	11.582	10.3361	23.2474	0.446862	0.3672	21.316	26	0.089641	2.63496	0.336697	-0.923253
2044	2018	0.0620878	0.365429	0.404499	11.6542	10.5789	23.5178	0.553906	0.3645	21.6641	27	0.096033	2.80815	0.617719	-0.912287
2044	2019	0.355007	0.40688	0.714199	11.7249	10.5233	23.6634	0.568995	0.3119	21.6818	28	0.076615	3.32402	0.84712	-1.181
2044	2020	0.566943	0.379808	0.545272	11.7055	10.4617	23.6321	0.525943	0.2949	21.592	29	0.030276	2.90103	0.890896	-0.950125
2044	2021	0.00177419	0.425721	0.643813	11.828	10.4654	23.6602	0.535518	0.2705	21.5108	30	0.069482	2.14229	1.19992	-0.289981
2045	2016	0.712147	0.805329	-0.271209	11.212	7.94839	21.8233	0.529116	0.2951	20.2344	23	0.145323	2.25309	1.45289	-0.917754
2045	2017	1.20982	0.88941	-0.313441	11.3014	8.13035	22.1499	0.64045	0.2934	20.3341	24	0.237845	2.32029	1.73967	-0.862177
2045	2018	1.74591	0.83772	-0.36975	11.3669	8.15479	22.2931	0.643403	0.3148	20.3642	25	0.203872	1.08141	2.48679	-0.558343
2045	2019	2.66941	0.811298	-0.144514	11.4529	8.06589	22.1673	0.544514	0.3354	20.2969	26	0.155238	1.88951	2.96196	-1.03083
2045	2020	3.76139	0.859372	-0.200823	11.3875	8.14671	22.2238	0.545034	0.3534	20.2217	27	0.180538	1.45471	2.20689	0.387915
2045	2021	1.59456	0.848807	0.066645	11.4956	8.29455	22.3018	0.589322	0.3	20.4242	28	0.243333	2.03588	2.30269	0.266772
2046	2016	-0.573183	0.740697	-0.2149	10.659	7.40489	21.5735	0.414484	0.5041	20.2882	15	0.03776	2.14601	-0.839557	-0.890912
2046	2017	-0.495826	0.837954	-0.158591	10.7509	7.40489	22.0425	0.406625	0.6201	20.665	16	0.041917	1.41133	-0.69129	0.0783425
2046	2018	-0.414956	0.822326	0.0525677	10.8228	7.4725	22.2448	0.387666	0.6466	20.6444	17	0.083117	1.07455	-0.628436	-1.10359
2046	2019	-0.295414	0.986306	0.0384905	10.94	7.45182	22.2531	0.382772	0.6366	20.7937	18	0.092288	1.11636	-0.43211	-1.25613
2046	2020	-0.109428	0.869134	0.0244132	10.923	7.46566	22.2787	0.384101	0.6213	20.8366	19	0.079842	1.38878	-0.278982	-0.849982
2046	2021	-0.330571	0.766837	-0.130437	10.9922	7.50053	22.3177	0.387906	0.631	20.8517	20	0.14675	1.97191	-0.0132963	-0.887462
2047	2016	0.712147	0.673013	0.50304	11.212	7.51643	22.8937	0.661481	0.5097	18.7825	15	0.200274	1.54529	1.45289	-0.296052
2047	2017	1.20982	0.66474	0.728277	11.3014	7.4742	22.8488	0.540903	0.5183	17.8787	16	0.149252	1.70605	1.73967	0.959383
2047	2018	1.74591	0.596926	0.545272	11.3669	7.64444	22.9481	0.56648	0.5051	17.8389	17	0.140508	1.52691	2.48679	0.96899
2047	2019	2.66941	0.588454	0.770508	11.4529	7.63579	23.0465	0.594815	0.4729	17.7556	18	0.149948	1.33232	2.96196	1.02606
2047	2020	3.76139	0.599147	0.545272	11.3875	7.66341	23.2106	0.649296	0.4382	17.9533	19	0.092043	1.04717	2.20689	-0.637969
2047	2021	1.59456	0.508368	0.728277	11.4956	7.63337	23.0887	0.759311	0.398	17.4935	20	0.080555	1.25574	2.30269	-0.630526
2048	2016	0.218004	1.58171	-0.397905	11.3494	9.65471	23.3274	0.547936	0.373	21.6315	15	0.272001	1.36141	-0.226674	0.555199
2048	2017	0.589415	1.73529	-0.440137	11.4302	9.58239	23.5086	0.450862	0.3371	21.6523	16	0.265454	1.27257	-0.104565	0.526874
2048	2018	1.05425	1.78844	-0.440137	11.4993	9.65156	23.5121	0.425261	0.3532	21.8948	17	0.218033	0.85139	0.165341	0.675772
2048	2019	1.71631	1.85038	-0.355673	11.5864	9.61534	23.5641	0.386977	0.347	21.9941	18	0.223805	0.958345	0.648744	0.631061
2048	2020	2.59749	1.75754	-0.186746	11.5191	9.6453	23.6732	0.3874	0.3234	21.9328	19	0.165367	0.908823	0.493057	0.768403
2048	2021	0.980567	1.13802	-0.313441	11.6354	9.75226	23.805	0.440125	0.3559	21.952	20	0.223135	1.05493	0.870362	0.591669
2049	2016	-0.601512	1.26724	-0.130437	10.6704	7.62021	22.2199	0.266595	0.509	19.5854	15	0.069357	4.69844	-0.920783	-0.219363
2049	2017	-0.545333	1.34396	-0.0318959	10.723	7.6406	22.3733	0.321201	0.4711	19.429	16	0.088452	5.89591	-0.935303	-0.127269
2049	2018	-0.458972	1.19486	-0.0178186	10.7742	7.57199	22.4683	0.336202	0.4439	19.1178	17	0.099358	3.39662	-0.907088	-0.0940113
2049	2019	-0.32113	1.25895	0.0103359	10.7439	7.69257	22.6382	0.344798	0.4263	18.9025	18	0.116819	4.9243	-0.858692	-0.0532154
2049	2020	-0.0907242	1.07086	0.165186	10.7906	7.54908	22.7551	0.34865	0.4213	19.181	19	0.094907	7.88262	-0.819498	0.110632
2049	2021	-0.343906	1.23214	-0.0459731	10.8999	7.63337	23.1736	0.370969	0.4006	19.3147	20	0.119108	7.88262	-0.780947	0.0146144
2050	2016	0.218004	1.26458	2.19231	11.3494	8.94128	22.8513	0.361035	0.6029	21.5049	15	0.188418	2.45645	-0.226674	-0.535805
2050	2017	0.589415	1.56103	3.03695	11.4302	9.14281	23.2368	0.358174	0.6304	21.6319	16	0.214859	2.84928	-0.104565	-0.519098
2050	2018	1.05425	1.60943	2.76948	11.4993	9.20633	23.3575	0.375541	0.6681	21.8024	17	0.202421	2.14949	0.165341	-0.510314
2050	2019	1.71631	1.68568	2.81171	11.5864	9.27191	23.4172	0.366782	0.6503	21.9411	18	0.199316	3.28028	0.648744	-0.497993
2050	2020	2.59749	1.797	2.8821	11.5191	9.4783	23.5584	0.40392	0.6074	22.0685	19	0.165918	5.51049	0.493057	-0.569189
2050	2021	0.980567	1.84595	3.0651	11.6354	9.58039	23.8854	0.523598	0.7492	22.1662	20	0.192535	4.32303	0.870362	-0.621988
2051	2016	-0.454386	0.863967	-0.5246	11.6801	7.74327	23.6564	0.59414	0.6502	21.2075	15	0.066035	1.72041	-0.167349	-0.0724461
2051	2017	-0.428481	0.955001	-0.468291	11.7675	7.75362	23.6443	0.533295	0.6414	21.1743	16	0.081052	1.63554	0.10191	-0.0634113
2051	2018	-0.445113	0.830405	-0.482368	11.8509	7.74023	23.8292	0.485123	0.639	21.1354	17	0.115343	1.09257	0.329121	0.541475
2051	2019	-0.396766	1.88954	-0.313441	12.009	8.65887	23.8143	0.49928	0.6574	21.2088	18	0.11968	1.04133	0.355861	0.0572433
2051	2020	-0.381111	1.71604	0.0103359	12.013	8.66129	23.7998	0.50677	0.6584	21.1387	19	0.072987	0.920344	0.276277	-0.332318
2051	2021	-0.534478	1.47991	0.390422	12.1226	8.40201	23.8164	0.508891	0.6596	20.9512	20	0.076836	0.919283	0.412668	-0.310963
2053	2016	-0.715615	0.14816	-0.397905	10.4782	7.85593	21.9084	0.278553	0.6459	20.631	14	0.078367	2.70024	-1.01406	-0.866265
2053	2017	-0.703022	0.202462	-0.341596	10.4782	7.82804	22.0387	0.332827	0.6634	20.6202	15	0.096198	1.70298	-0.990821	-0.847114
2053	2018	-0.684211	0.147327	-0.228978	10.5223	7.78738	22.1418	0.380871	0.7384	20.7352	16	0.084848	1.20597	-0.985409	-0.943502
2053	2019	-0.662527	0.182084	0.137031	10.7778	7.88269	22.9089	0.416733	0.801	22.1291	17	0.06864	1.01761	-0.971025	-0.745966
2053	2020	-0.631599	0.259033	-0.2149	10.8585	7.84698	22.98	0.437567	0.801	22.1311	18	0.059138	1.02221	-0.949985	-0.974585
2053	2021	-0.657216	0.261338	-0.257132	10.9628	7.7878	23.0088	0.42738	0.7996	22.1586	19	0.056095	1.11769	-0.960953	-0.911812
2054	2016	0.712147	0.52822	-0.496446	11.212	7.52456	21.8028	0.306174	0.5292	20.3071	14	0.143062	1.65123	1.45289	-0.0236678
2054	2017	1.20982	0.536834	-0.552755	11.3014	7.37776	21.8255	0.335918	0.5188	20.1704	15	0.211348	2.05925	1.73967	-0.0166099
2054	2018	1.74591	0.488782	-0.454214	11.3669	7.38461	21.7989	0.306687	0.5139	20.2765	16	0.114731	1.14998	2.48679	0.0904359
2054	2019	2.66941	0.45095	-0.468291	11.4529	7.52726	21.8326	0.308461	0.5156	20.1493	17	0.108489	1.26974	2.96196	0.102158
2054	2020	3.76139	0.382971	-0.426059	11.3875	7.41457	22.1029	0.378015	0.5213	19.7698	18	0.085464	1.17625	2.20689	0.0565557
2054	2021	1.59456	0.351753	-0.172669	11.4956	7.43544	22.4594	0.472037	0.4577	19.5636	19	0.080325	1.20821	2.30269	0.758782
2055	2016	0.712147	0.911553	-0.0459731	11.212	9.25445	22.6748	0.752087	0.4303	20.5941	14	0.162365	2.13487	1.45289	0.0436954
2055	2017	1.20982	1.17184	-0.383828	11.3014	9.43867	22.9837	0.705592	0.4323	20.7682	15	0.171937	1.60352	1.73967	0.205514
2055	2018	1.74591	1.10368	-0.397905	11.3669	9.31154	23.042	0.696343	0.4266	20.9172	16	0.179661	1.13561	2.48679	0.798864
2055	2019	2.66941	1.03657	-0.327518	11.4529	9.36401	23.0481	0.755274	0.4083	20.9139	17	0.153606	1.23204	2.96196	0.773063
2055	2020	3.76139	0.98377	-0.327518	11.3875	9.31073	22.9721	0.735617	0.3452	20.9303	18	0.134547	1.35702	2.20689	0.173823
2055	2021	1.59456	0.822211	-0.440137	11.4956	9.16398	23.0227	0.646612	0.3417	20.9097	19	0.181951	1.3997	2.30269	0.234629
2056	2016	0.218004	1.23831	-0.228978	11.3494	9.25913	22.4861	0.318608	0.5827	21.2976	17	0.212336	2.2795	-0.226674	0.365465
2056	2017	0.589415	1.36153	-0.341596	11.4302	9.5176	22.6026	0.302646	0.597	21.4938	18	0.231253	2.98683	-0.104565	-0.290028
2056	2018	1.05425	1.44649	0.0807223	11.4993	9.61947	22.6397	0.30275	0.595	21.4989	19	0.215063	1.63954	0.165341	-0.297702
2056	2019	1.71631	1.63806	-0.088205	11.5864	9.63188	22.8633	0.371487	0.5798	21.5862	20	0.192991	1.94596	0.648744	-0.325904
2056	2020	2.59749	1.81572	0.263727	11.5191	9.57969	23.0496	0.410142	0.5842	21.7065	21	0.153446	2.82623	0.493057	-0.384048
2056	2021	0.980567	1.88194	0.65789	11.6354	9.63358	23.3018	0.486352	0.5648	22.104	22	0.232745	2.7906	0.870362	-0.381439
2057	2016	-0.618524	0.227119	-0.468291	10.5856	6.67077	20.3481	0.208604	0.3595	19.0493	14	0.119316	5.13224	-0.260483	-0.71605
2057	2017	-0.561708	0.473051	-0.426059	10.6782	7.05186	21.2203	0.240273	0.444	19.6882	15	0.156017	1.97907	-0.257248	-0.583563
2057	2018	-0.508239	0.321479	-0.440137	10.7729	7.00125	21.2917	0.24559	0.4454	19.776	16	0.178568	1.42492	-0.135332	-0.646998
2057	2019	-0.411809	0.338003	-0.482368	10.9767	6.88038	21.4773	0.325592	0.4333	20.0505	17	0.180584	2.50865	0.159294	-0.660433
2057	2020	-0.28144	0.407719	-0.313441	11.0576	6.89568	21.7589	0.420292	0.4175	20.2601	18	0.111686	1.87854	0.131048	-0.758182
2057	2021	-0.448519	0.499217	-0.116359	11.1608	7.32449	22.3048	0.379636	0.3636	20.4334	19	0.111697	1.79142	0.294448	-0.0342111
2058	2016	-0.315792	0.150961	-0.580909	11.6662	5.45959	20.1314	0.138146	0.3858	16.9724	24	0.066778	7.88262	0.0308614	-0.357926
2058	2017	-0.201006	0.17163	-0.482368	11.7491	5.45959	20.1314	0.158761	0.4013	16.8646	25	0.067101	7.88262	0.201633	-0.690031
2058	2018	-0.116444	0.138333	-0.496446	11.8129	5.45959	20.1314	0.131286	0.4513	16.6902	26	0.079928	7.88262	0.330872	-0.700598
2058	2019	-0.155772	0.138333	-0.510523	11.9658	5.45959	20.1314	0.143896	0.4701	16.4979	27	0.091861	7.88262	0.200375	-0.694857
2058	2020	-0.0950496	0.148871	-0.552755	11.9561	5.45959	20.1314	0.171879	0.4702	16.4452	28	0.050948	7.88262	0.259408	-0.66404
2058	2021	0.561042	0.226162	-0.482368	12.0647	5.82895	20.1314	0.389845	0.4702	16.9253	29	0.068182	1.58757	0.31789	-0.633223
2060	2016	0.712147	0.796571	-0.482368	11.212	8.34117	23.478	0.82398	0.3847	22.5063	15	0.11079	1.11844	1.45289	-2.01104
2060	2017	1.20982	0.787807	-0.5246	11.3014	8.3141	23.5863	0.833217	0.3685	22.59	16	0.092678	1.09538	1.73967	-1.79996
2060	2018	1.74591	0.720291	-0.5246	11.3669	8.30573	23.7314	0.84228	0.3779	22.8144	17	0.102037	1.00376	2.48679	-1.0631
2060	2019	2.66941	0.921123	-0.5246	11.4529	8.34759	23.9832	0.869274	0.3853	22.9411	18	0.133105	1.00912	2.96196	-1.21713
2060	2020	3.76139	0.942327	-0.397905	11.3875	8.32773	24.1074	0.869681	0.3853	22.9468	19	0.114765	1.00462	2.20689	-0.820783
2060	2021	1.59456	0.870675	-0.200823	11.4956	8.33831	24.1806	0.870155	0.4025	22.9884	20	0.114703	1.0804	2.30269	-0.950113
2061	2016	0.218004	0.512798	-0.468291	11.3494	7.06133	22.2699	0.657295	0.4588	21.8707	18	0.18208	1.69062	-0.226674	-0.887558
2061	2017	0.589415	1.48047	-0.426059	11.4302	8.64065	23.9645	0.783422	0.7002	22.007	19	0.18514	1.19588	-0.104565	-1.27436
2061	2018	1.05425	1.05362	-0.355673	11.4993	8.79437	24.1301	0.751207	0.7327	22.0267	20	0.184838	1.09233	0.165341	-1.45525
2061	2019	1.71631	1.25205	-0.36975	11.5864	8.84908	24.2437	0.748079	0.6969	22.0224	21	0.17923	0.992715	0.648744	-0.944032
2061	2020	2.59749	1.80016	-0.271209	11.5191	8.85851	24.4468	0.768894	0.692	21.986	22	0.172514	0.941312	0.493057	-1.12344
2061	2021	0.980567	2.10527	-0.2149	11.6354	8.9638	24.6887	0.80291	0.692	21.9283	23	0.18497	0.948447	0.870362	-1.57249
2062	2016	0.218004	0.738416	-0.552755	11.3494	7.30988	23.3145	0.790311	0.6456	20.8067	22	0.13637	1.29373	-0.226674	-0.716209
2062	2017	0.589415	0.728929	-0.552755	11.4302	7.33041	23.2895	0.768074	0.6215	20.7825	23	0.151714	1.18735	-0.104565	-0.659213
2062	2018	1.05425	0.733534	-0.552755	11.4993	7.67647	23.3994	0.78885	0.6238	20.9022	24	0.165851	1.06977	0.165341	-0.68712
2062	2019	1.71631	0.793783	-0.552755	11.5864	7.67925	23.4789	0.788431	0.6091	20.944	25	0.17028	1.03006	0.648744	-0.636688
2062	2020	2.59749	0.832723	-0.566832	11.5191	7.62511	23.5565	0.77628	0.5627	20.8691	26	0.15351	1.03807	0.493057	-0.615811
2062	2021	0.980567	0.646219	-0.468291	11.6354	7.57815	23.631	0.782422	0.5635	20.7615	27	0.148955	1.02358	0.870362	-0.590267
2063	2016	0.712147	0.886625	3.21995	11.212	8.24144	21.5681	0.196583	0.2796	19.0375	15	0.114047	3.27454	1.45289	-0.14935
2063	2017	1.20982	0.974084	4.31798	11.3014	8.33255	21.6375	0.160246	0.2829	19.0359	16	0.100549	2.5345	1.73967	-0.138437
2063	2018	1.74591	0.958449	4.9233	11.3669	8.34996	21.7142	0.130524	0.2942	18.9251	17	0.104521	1.74637	2.48679	-0.179032
2063	2019	2.66941	1.11766	4.4306	11.4529	8.46569	21.7901	0.111441	0.3173	18.9251	18	0.115542	3.37728	2.96196	-0.196195
2063	2020	3.76139	1.3198	4.78253	11.3875	8.50167	21.8669	0.118111	0.2937	18.9537	19	0.083684	2.97384	2.20689	-0.245114
2063	2021	1.59456	1.30335	4.9233	11.4956	8.40514	21.9727	0.138138	0.3255	18.9519	20	0.095573	3.67816	2.30269	-0.571881
2064	2016	0.218004	0.362916	-0.566832	11.3494	7.85516	22.4073	0.440223	0.4289	21.5404	17	0.103711	2.03828	-0.226674	-0.754546
2064	2017	0.589415	0.509644	-0.552755	11.4302	7.8018	22.4392	0.388707	0.4289	21.4288	18	0.182808	1.79459	-0.104565	-0.741715
2064	2018	1.05425	0.533628	-0.285287	11.4993	7.85399	22.5047	0.359895	0.4302	21.3077	19	0.181163	1.50391	0.165341	-0.89858
2064	2019	1.71631	1.22029	-0.2149	11.5864	8.73279	23.555	0.542589	0.7743	22.4763	20	0.191834	1.40735	0.648744	-1.11509
2064	2020	2.59749	1.06276	-0.144514	11.5191	8.78294	23.7023	0.411499	0.7273	22.7102	21	0.148191	1.58645	0.493057	-1.75847
2064	2021	0.980567	1.41251	-0.0741277	11.6354	8.90856	24.0967	0.348446	0.7501	22.7808	22	0.26846	1.43473	0.870362	-1.82465
2065	2016	-0.454386	2.98813	3.00879	11.6801	8.98344	23.2432	0.283393	0.463	19.7824	14	0.093143	2.94085	-0.167349	-0.416546
2065	2017	-0.428481	3.573	4.24759	11.7675	9.05474	23.3733	0.362665	0.4642	19.5411	15	0.098991	2.05078	0.10191	-0.404737
2065	2018	-0.445113	3.15767	4.26167	11.8509	8.99268	23.4962	0.420781	0.441	19.4428	16	0.097753	1.69714	0.329121	-0.399734
2065	2019	-0.396766	3.57486	4.9233	12.009	9.10398	23.5467	0.429821	0.4409	19.267	17	0.10021	2.20725	0.355861	-0.467633
2065	2020	-0.381111	3.33363	4.9233	12.013	9.23034	23.6615	0.469193	0.4378	19.3638	18	0.102377	1.75577	0.276277	-0.352698
2065	2021	-0.534478	3.37984	4.13498	12.1226	9.37297	23.7712	0.472861	0.4285	19.5394	19	0.109518	1.57893	0.412668	-0.408256
2066	2016	-0.454386	0.397982	-0.566832	11.6801	8.14439	21.9436	0.744741	0.4644	20.5238	15	0.125886	2.03731	-0.167349	-0.904826
2066	2017	-0.428481	0.427271	-0.454214	11.7675	8.1044	22.022	0.747951	0.4577	20.347	16	0.129669	1.39785	0.10191	-0.914576
2066	2018	-0.445113	0.458485	-0.411982	11.8509	8.02224	22.028	0.736514	0.4435	20.5137	17	0.237193	1.19077	0.329121	-0.926943
2066	2019	-0.396766	0.44319	-0.383828	12.009	7.99665	22.0631	0.731281	0.4396	20.6493	18	0.2725	1.20616	0.355861	-0.955769
2066	2020	-0.381111	0.401158	-0.36975	12.013	7.95928	22.042	0.707688	0.4742	20.649	19	0.211002	1.25139	0.276277	-0.945961
2066	2021	-0.534478	0.374166	-0.00374134	12.1226	7.98548	22.0788	0.695983	0.4545	20.6601	20	0.276485	1.35585	0.412668	-1.00182
2067	2016	0.218004	0.402287	-0.36975	11.3494	7.64779	22.4621	0.410205	0.2132	21.802	15	0.130973	1.60955	-0.226674	-0.10591
2067	2017	0.589415	0.491421	-0.257132	11.4302	7.61184	22.5636	0.368297	0.2	21.7349	16	0.169106	1.36039	-0.104565	-0.116786
2067	2018	1.05425	0.497545	-0.327518	11.4993	7.58832	22.5762	0.31684	0.2	21.6956	17	0.210882	0.937096	0.165341	-0.114622
2067	2019	1.71631	0.39563	-0.327518	11.5864	7.5868	22.4567	0.200056	0.2	21.6246	18	0.202697	0.873628	0.648744	-0.0953776
2067	2020	2.59749	0.428246	-0.313441	11.5191	7.57866	22.71	0.325814	0.2	21.5836	19	0.149653	0.877976	0.493057	-0.0891231
2067	2021	0.980567	0.420773	-0.0600504	11.6354	7.61332	22.7952	0.292799	0.2	21.4817	20	0.176663	0.911764	0.870362	-0.224098
2068	2016	-0.676523	0.684019	-0.580909	10.6066	8.38023	22.5445	0.645206	0.5008	21.7866	15	0.142087	1.46837	-0.885557	-1.0108
2068	2017	-0.653717	0.75709	-0.580909	10.6788	8.43988	22.7336	0.552103	0.5956	21.8345	16	0.228998	1.41391	-0.754554	-0.778099
2068	2018	-0.617178	0.711632	-0.5246	10.7671	8.36962	22.6897	0.505515	0.5738	21.8145	17	0.239519	1.0884	-0.65884	-0.825339
2068	2019	-0.575546	0.640531	-0.5246	10.8811	8.36054	22.6954	0.584681	0.5532	21.7976	18	0.202767	1.05955	-0.531877	-0.848063
2068	2020	-0.512439	0.607092	-0.496446	10.9485	8.33303	22.6595	0.555243	0.5451	21.8095	19	0.15321	1.21498	-0.486442	-0.933074
2068	2021	-0.590704	0.621978	-0.440137	11.0907	8.327	22.6837	0.521623	0.505	21.7586	20	0.255519	1.60986	-0.432539	-0.966214
2073	2016	-0.520008	1.26618	-0.313441	11.138	8.17075	22.8325	0.410282	0.2633	21.2277	16	0.035468	1.46872	-0.588294	0.489687
2073	2017	-0.44904	1.02106	0.066645	11.1956	7.88871	22.8506	0.421511	0.2535	21.1003	17	0.069531	1.25062	-0.48633	0.636013
2073	2018	-0.343637	0.751597	0.235572	11.242	7.86672	22.8965	0.484581	0.2516	21.0934	18	0.068932	0.971595	-0.355321	0.380592
2073	2019	-0.196249	0.731269	0.263727	11.1655	7.87322	22.8044	0.445101	0.2443	20.8021	19	0.086487	0.990543	-0.0965575	0.38353
2073	2020	0.0181466	0.780261	0.50304	11.1865	7.86711	22.8241	0.446783	0.261	20.9599	20	0.057832	0.981628	-0.121845	0.299691
2073	2021	-0.254712	0.856249	0.207418	11.3111	8.10046	23.109	0.565562	0.2387	21.0315	21	0.065773	1.25172	0.139339	0.92422
2074	2016	-0.238466	1.09688	-0.341596	11.4813	8.55699	23.0471	0.612323	0.4675	21.6803	21	0.154375	2.21183	0.170172	1.18448
2074	2017	-0.0695514	1.2821	-0.36975	11.582	8.66974	23.5622	0.517157	0.449	21.9403	22	0.101727	1.55184	0.336697	0.267941
2074	2018	0.0620878	1.67745	-0.228978	11.6542	8.88986	23.7479	0.58469	0.4442	22.2717	23	0.062743	1.19776	0.617719	0.0440576
2074	2019	0.355007	2.19811	-0.158591	11.7249	8.98055	23.9489	0.64022	0.4452	22.4369	24	0.08404	1.26393	0.84712	-0.0211203
2074	2020	-0.28144	2.0058	-0.228978	11.0576	8.96406	24.0495	0.602102	0.3485	22.6918	25	0.029151	2.29024	0.131048	0.370971
2074	2021	-0.448519	2.33525	-0.228978	11.1608	9.34225	24.4986	0.55577	0.4817	22.8937	26	0.045769	2.01909	0.294448	0.719729
2075	2016	-0.238466	0.477818	-0.327518	11.4813	8.41361	22.7824	0.384815	0.4717	21.8886	17	0.210821	1.67728	0.170172	0.545863
2075	2017	-0.0695514	0.597348	-0.299364	11.582	8.3754	22.9908	0.363175	0.4717	21.8998	18	0.346226	1.78085	0.336697	0.53017
2075	2018	0.0620878	1.00138	-0.327518	11.6542	8.37724	23.1675	0.34638	0.4717	21.8976	19	0.346712	1.88441	0.617719	0.496062
2075	2019	0.355007	1.01985	-0.299364	11.7249	8.37609	23.1667	0.347229	0.4493	21.9777	20	0.264289	1.54137	0.84712	0.256407
2075	2020	0.566943	1.08111	-0.243055	11.7055	8.36264	23.3027	0.388451	0.4074	22.0819	21	0.231014	2.22391	0.890896	0.220416
2075	2021	0.00177419	1.28705	-0.36975	11.828	8.34972	23.4573	0.374521	0.3906	22.1648	22	0.297094	1.21023	1.19992	0.184424
2077	2016	-0.238466	0.253594	-0.36975	11.4813	7.07242	22.6583	0.440527	0.6568	20.4606	16	0.059728	1.4066	0.170172	0.508744
2077	2017	-0.0695514	0.258138	-0.257132	11.582	6.99118	22.7129	0.467709	0.6416	20.681	17	0.044288	1.42025	0.336697	0.0557976
2077	2018	0.0620878	0.217099	-0.426059	11.6542	6.79459	22.7003	0.540374	0.6198	20.7711	18	0.052588	0.859439	0.617719	-0.0325398
2077	2019	0.355007	0.186048	-0.257132	11.7249	6.72863	22.4503	0.484286	0.6022	20.2579	19	0.017818	1.09155	0.84712	0.00753066
2077	2020	0.566943	0.17382	-0.200823	11.7055	6.75344	22.2252	0.313518	0.596	20.5153	20	0.038476	1.16319	0.890896	0.277993
2077	2021	0.00177419	0.223744	-0.2149	11.828	6.77992	22.2174	0.241246	0.5353	20.4792	21	0.028352	1.23483	1.19992	0.548456
2078	2016	-0.520008	1.44009	-0.299364	11.138	8.83113	23.7287	0.587013	0.5893	23.1463	16	0.139271	1.42388	-0.588294	0.25833
2078	2017	-0.44904	1.53922	-0.440137	11.1956	8.92983	23.9835	0.584588	0.5738	23.1102	17	0.206623	1.49599	-0.48633	0.27618
2078	2018	-0.343637	1.40285	-0.271209	11.242	9.00761	24.1084	0.572256	0.539	23.5339	18	0.190077	1.07164	-0.355321	0.30558
2078	2019	-0.196249	1.33515	0.0525677	11.1655	9.22474	24.1982	0.544827	0.5608	23.5387	19	0.182184	1.3317	-0.0965575	0.240951
2078	2020	0.0181466	1.32474	0.277804	11.1865	9.32385	24.3031	0.547247	0.5457	23.7654	20	0.162829	1.60054	-0.121845	0.215994
2078	2021	-0.254712	1.37033	0.545272	11.3111	9.49552	24.4783	0.559779	0.5148	24.0526	21	0.196872	1.27438	0.139339	0.189232
2079	2016	-0.238466	0.379197	-0.271209	11.4813	7.14756	21.2863	0.138774	0.4157	19.9937	26	0.144614	3.9324	0.170172	0.60212
2079	2017	-0.0695514	0.444325	-0.271209	11.582	7.15618	21.4069	0.179011	0.4115	20.0572	27	0.182162	3.60023	0.336697	0.598138
2079	2018	0.0620878	0.4006	-0.327518	11.6542	7.46508	21.4432	0.149229	0.413	19.9623	28	0.23808	1.80211	0.617719	0.58361
2079	2019	0.355007	0.397958	-0.0600504	11.7249	7.43071	21.5314	0.157423	0.4016	19.9625	29	0.209797	3.99149	0.84712	0.01081
2079	2020	0.566943	0.440682	-0.158591	11.7055	7.35947	21.5879	0.194516	0.3782	19.8603	30	0.150538	3.39087	0.890896	0.0293104
2079	2021	0.00177419	0.476823	-0.228978	11.828	7.46279	21.8337	0.205219	0.326	20.0363	31	0.22618	3.73469	1.19992	0.047395
2080	2016	-0.238466	2.01591	-0.454214	11.4813	9.62046	23.7474	0.597378	0.7285	22.9839	15	0.092746	1.06438	0.170172	-1.43897
2080	2017	-0.0695514	2.01496	-0.440137	11.582	9.76135	23.8341	0.593373	0.7254	23.1221	16	0.097855	1.2681	0.336697	-1.47753
2080	2018	0.0620878	1.95202	-0.397905	11.6542	9.70522	23.9031	0.541719	0.725	23.1613	17	0.091095	0.988141	0.617719	-1.44595
2080	2019	0.355007	2.1855	-0.482368	11.7249	9.77617	24.1003	0.563553	0.6678	23.3385	18	0.105643	1.27411	0.84712	-1.37888
2080	2020	0.566943	2.24758	-0.411982	11.7055	9.75377	24.2406	0.582932	0.6698	23.4179	19	0.095843	1.78716	0.890896	-0.847861
2080	2021	0.00177419	2.12998	-0.454214	11.828	9.82688	24.351	0.585094	0.6845	23.6069	20	0.108496	2.10237	1.19992	-1.68854
2081	2016	-0.238466	2.49353	4.51506	11.4813	9.55521	24.0125	0.621891	0.5417	20.7273	23	0.183102	1.56176	0.170172	-0.986968
2081	2017	-0.0695514	2.33717	0.573427	11.582	9.7621	24.062	0.583097	0.5326	20.69	24	0.16955	1.98748	0.336697	-1.05695
2081	2018	0.0620878	2.40265	0.728277	11.6542	9.89732	24.2289	0.591468	0.541	20.5737	25	0.196545	1.22795	0.617719	-0.62902
2081	2019	0.355007	2.55883	0.50304	11.7249	9.7558	24.3989	0.609864	0.5504	20.6292	26	0.190105	1.20162	0.84712	-0.579779
2081	2020	0.566943	2.79981	0.221495	11.7055	9.62285	24.53	0.619021	0.5641	20.6092	27	0.118093	1.17369	0.890896	-1.00962
2081	2021	0.00177419	1.98412	0.0525677	11.828	9.58142	24.3657	0.698905	0.5231	20.5961	28	0.141178	1.12271	1.19992	-0.942914
2082	2016	0.218004	0.396117	-0.552755	11.3494	7.10414	21.2291	0.15789	0.2963	19.8149	17	0.523028	2.68727	-0.226674	0.938771
2082	2017	0.589415	0.4957	-0.552755	11.4302	7.50494	21.4652	0.236462	0.305	19.9955	18	0.523028	1.78587	-0.104565	0.109301
2082	2018	1.05425	0.450607	-0.580909	11.4993	7.50549	21.769	0.394242	0.3025	20.0804	19	0.523028	1.01153	0.165341	0.0669418
2082	2019	1.71631	0.46561	-0.510523	11.5864	8.23642	22.0584	0.496967	0.304	19.7952	20	0.523028	1.08875	0.648744	0.0857805
2082	2020	2.59749	0.639278	-0.355673	11.5191	7.91717	22.4571	0.495238	0.5183	20.3604	21	0.503762	1.38152	0.493057	0.290138
2082	2021	0.980567	0.33465	-0.36975	11.6354	7.28207	22.1983	0.372124	0.5183	20.4905	22	0.138305	1.56353	0.870362	0.32827
2083	2016	-0.520008	0.498343	-0.482368	11.138	9.69455	22.6868	0.552236	0.3846	21.691	14	0.143803	1.42735	-0.588294	-0.592451
2083	2017	-0.44904	0.496424	-0.454214	11.1956	9.67671	22.726	0.550772	0.3734	21.7692	15	0.157453	1.35237	-0.48633	-0.646338
2083	2018	-0.343637	0.445392	-0.426059	11.242	9.67029	22.8579	0.595965	0.3641	21.8391	16	0.17713	1.11985	-0.355321	-0.687374
2083	2019	-0.196249	0.418549	-0.383828	11.1655	9.54631	23.0331	0.623708	0.3603	21.8098	17	0.163611	1.17805	-0.0965575	-0.698113
2083	2020	0.0181466	0.409056	-0.341596	11.1865	9.49822	22.9088	0.588382	0.3627	21.7268	18	0.134897	1.03713	-0.121845	-0.219313
2083	2021	-0.254712	0.484675	-0.341596	11.3111	9.48372	22.7692	0.509348	0.3452	21.6792	19	0.162921	1.0503	0.139339	-0.46532
2084	2016	0.712147	0.628194	0.334113	11.212	8.17103	21.3486	0.331693	0.5194	19.9663	13	0.203203	2.73464	1.45289	-0.411848
2084	2017	1.20982	0.66726	0.686045	11.3014	8.17216	21.6162	0.31334	0.5064	20.0003	14	0.249105	1.52649	1.73967	-0.36939
2084	2018	1.74591	0.59254	0.81274	11.3669	8.17808	21.7782	0.420893	0.5001	20.103	15	0.202641	1.10502	2.48679	-0.853706
2084	2019	2.66941	0.575719	0.700122	11.4529	8.22951	21.8293	0.432317	0.4979	20.1548	16	0.201869	1.50351	2.96196	-0.856405
2084	2020	3.76139	0.824945	1.47437	11.3875	8.62641	22.1098	0.488935	0.4269	20.2807	17	0.149623	1.45907	2.20689	-0.951861
2084	2021	1.59456	0.762174	1.06613	11.4956	8.70284	22.2539	0.561557	0.4279	20.2948	18	0.187502	1.28234	2.30269	-0.851176
2085	2016	0.218004	1.09269	-0.426059	11.3494	9.13151	22.952	0.380349	0.6424	21.7863	15	0.241184	3.9589	-0.226674	-1.29058
2085	2017	0.589415	1.19628	-0.228978	11.4302	9.09178	23.0308	0.349837	0.6346	21.9208	16	0.264469	4.13667	-0.104565	-1.18512
2085	2018	1.05425	1.24102	-0.186746	11.4993	9.2535	23.318	0.489346	0.6351	22.1249	17	0.256136	1.72957	0.165341	-1.22549
2085	2019	1.71631	1.21525	-0.186746	11.5864	9.1935	23.3615	0.52385	0.6351	22.2996	18	0.179486	1.59748	0.648744	-1.18619
2085	2020	2.59749	1.37798	-0.327518	11.5191	9.37636	23.4942	0.529911	0.4984	22.3068	19	0.151687	1.40895	0.493057	-1.12978
2085	2021	0.980567	1.24014	-0.271209	11.6354	9.33785	23.5199	0.557458	0.4827	22.2282	20	0.172454	1.29001	0.870362	-1.0397
2087	2016	-0.573183	0.446241	-0.496446	10.659	9.07795	22.7945	0.628088	0.3438	21.6206	22	0.119698	1.28796	-0.839557	-0.836224
2087	2017	-0.495826	0.48396	-0.496446	10.7509	9.09043	22.9335	0.640856	0.3383	21.7783	23	0.133549	1.16197	-0.69129	-0.792286
2087	2018	-0.414956	0.432711	-0.440137	10.8228	9.09515	23.0016	0.592131	0.3249	21.8159	24	0.148079	0.887687	-0.628436	-0.754123
2087	2019	-0.295414	0.500639	-0.510523	10.94	9.12184	22.9803	0.559093	0.3206	21.7589	25	0.161567	0.864461	-0.43211	-0.709949
2087	2020	-0.109428	0.500855	-0.5246	10.923	9.09919	23.0441	0.572135	0.3125	21.721	26	0.115503	0.913128	-0.278982	-0.714153
2087	2021	-0.330571	0.470911	-0.5246	10.9922	9.05076	23.081	0.593047	0.318	21.6578	27	0.134581	0.87151	-0.0132963	-0.711047
2088	2016	-0.520008	0.338982	-0.580909	11.138	7.5632	21.4733	0.204654	0.5006	20.3454	24	0.108735	1.80698	-0.588294	-0.238291
2088	2017	-0.44904	0.386659	-0.580909	11.1956	7.6353	21.6152	0.231862	0.5012	20.2644	25	0.123914	1.64841	-0.48633	-0.391759
2088	2018	-0.343637	0.3713	-0.496446	11.242	7.80832	21.7558	0.276579	0.5103	20.3093	26	0.129094	1.21243	-0.355321	-0.519883
2088	2019	-0.196249	0.371673	-0.510523	11.1655	7.8501	21.8495	0.285349	0.4915	20.5171	27	0.160312	1.46634	-0.0965575	-0.651894
2088	2020	0.0181466	0.372965	-0.538678	11.1865	7.84542	21.9185	0.280468	0.4827	20.4585	28	0.115422	1.43612	-0.121845	-0.652086
2088	2021	-0.254712	0.397519	-0.271209	11.3111	7.91059	22.064	0.310623	0.5321	20.5128	29	0.178906	3.44344	0.139339	-1.34682
2090	2016	-0.238466	0.517162	0.65789	11.4813	7.22037	22.063	0.644611	0.5217	20.2486	21	0.129333	1.95817	0.170172	-0.532232
2090	2017	-0.0695514	0.553037	0.615658	11.582	7.24065	22.1023	0.677757	0.5184	20.305	22	0.145401	1.91273	0.336697	-0.878384
2090	2018	0.0620878	0.486145	1.15059	11.6542	7.20117	22.0762	0.653553	0.5007	20.3487	23	0.100145	1.6698	0.617719	-0.974114
2090	2019	0.355007	0.484796	0.728277	11.7249	7.1309	22.0295	0.633568	0.4192	20.0489	24	0.105115	1.78565	0.84712	-0.888014
2090	2020	0.566943	0.452004	0.728277	11.7055	7.07665	21.9716	0.59914	0.4178	19.9926	25	0.08404	1.54261	0.890896	-0.841142
2090	2021	0.00177419	0.44243	0.869049	11.828	7.17166	21.6404	0.478358	0.4452	19.1093	26	0.121862	1.99627	1.19992	-0.768672
2091	2016	-0.238466	0.956731	-0.341596	11.4813	8.95416	23.3767	0.63653	0.4096	21.0439	18	0.435566	1.30085	0.170172	-0.913185
2091	2017	-0.0695514	0.808277	-0.397905	11.582	9.27949	23.6555	0.518546	0.4611	21.2468	19	0.411957	1.11997	0.336697	-1.11136
2091	2018	0.0620878	0.689326	-0.411982	11.6542	9.69455	23.7965	0.530624	0.4645	21.3368	20	0.406079	0.961409	0.617719	-1.27381
2091	2019	0.355007	0.670179	-0.468291	11.7249	9.63907	23.8812	0.523971	0.4793	21.3561	21	0.379888	0.987983	0.84712	-1.56784
2091	2020	0.566943	0.692118	-0.440137	11.7055	9.53561	23.9774	0.526842	0.4792	21.4662	22	0.254652	0.964521	0.890896	-1.66569
2091	2021	0.00177419	0.787791	-0.313441	11.828	9.68546	24.2664	0.61419	0.4685	21.4873	23	0.269804	1.22703	1.19992	-1.84667
2092	2016	-0.733145	1.22238	-0.102282	10.6106	9.55796	24.5663	0.642542	0.4191	23.9413	15	0.092955	1.0913	-1.02072	-0.837675
2092	2017	-0.729241	1.56946	-0.243055	10.7131	9.8328	24.7419	0.655794	0.4493	24.0098	16	0.131588	1.16053	-1.0284	-1.57612
2092	2018	-0.724961	2.40767	-0.172669	10.8092	9.96712	24.7945	0.663165	0.3994	24.0693	17	0.173459	0.925381	-1.03041	-1.43957
2092	2019	-0.721073	1.75171	-0.228978	10.9019	9.89515	24.8195	0.639165	0.3871	24.0565	18	0.295226	0.881625	-1.03549	-1.06796
2092	2020	-0.718785	1.82593	-0.00374134	10.8892	9.84866	24.881	0.666006	0.398	24.2222	19	0.245787	0.872507	-1.03394	-1.40346
2092	2021	-0.71862	1.51018	0.108877	11.0304	9.93683	25.0148	0.572168	0.3499	24.2671	20	0.31836	0.923687	-1.02824	-1.1952
2093	2016	-0.520722	0.516324	0.911281	11.2213	7.12448	22.2432	0.376066	0.5981	20.0838	16	0.087881	2.52481	-0.895621	0.822163
2093	2017	-0.449055	0.448009	2.65686	11.3227	7.00488	22.2666	0.357618	0.5386	20.0491	17	0.061885	2.17903	-0.827715	1.44497
2093	2018	-0.366495	0.361822	2.16416	11.4208	6.74993	22.2312	0.300019	0.547	20.418	18	0.080107	1.90212	-0.771678	0.695801
2093	2019	-0.252215	0.283365	2.45978	11.5819	6.69208	22.1989	0.24169	0.5714	20.4128	19	0.029617	2.07424	-0.707346	0.775752
2093	2020	-0.0885627	0.327817	3.27626	11.5695	6.84907	22.1249	0.16689	0.5715	20.396	20	0.018816	1.97026	-0.650525	1.29658
2093	2021	-0.385358	0.342052	2.58648	11.6694	6.90073	22.1567	0.171541	0.5558	20.3633	21	0.026509	1.75201	-0.63042	0.80161
2094	2016	-0.520008	0.252911	-0.313441	11.138	7.94733	21.7825	0.332997	0.3953	18.9466	19	0.224798	3.77848	-0.588294	-0.112275
2094	2017	-0.44904	0.343972	0.34819	11.1956	8.33471	22.2623	0.38494	0.371	19.1688	20	0.225367	1.7773	-0.48633	-0.0165237
2094	2018	-0.343637	0.281055	0.686045	11.242	8.44118	22.501	0.429673	0.388	19.173	21	0.230167	0.999756	-0.355321	0.0782268
2094	2019	-0.196249	0.233552	0.643813	11.1655	8.19451	22.4372	0.388867	0.3711	19.1133	22	0.209801	0.987358	-0.0965575	0.152635
2094	2020	0.0181466	0.259132	0.362268	11.1865	7.93702	22.293	0.423879	0.357	19.2527	23	0.147317	0.96161	-0.121845	0.174209
2094	2021	-0.254712	0.252554	0.291881	11.3111	7.87398	22.2426	0.464195	0.3471	19.2644	24	0.193213	1.14758	0.139339	0.207866
2096	2016	-0.643048	0.448204	-0.243055	10.7447	8.61396	22.2179	0.530163	0.7103	20.6379	15	0.126859	1.73286	-0.926949	-1.13675
2096	2017	-0.604738	0.407043	-0.102282	10.8109	8.64418	22.0832	0.4725	0.6995	20.6934	16	0.154226	1.25656	-0.856128	-0.0955494
2096	2018	-0.561506	0.344836	0.263727	10.8771	8.59434	22.0382	0.454489	0.6884	20.7135	17	0.095901	0.976866	-0.719627	-0.672672
2096	2019	-0.504318	0.328763	0.179263	10.9602	8.58204	22.028	0.440114	0.6835	20.7199	18	0.126866	1.09463	-0.570856	-1.07396
2096	2020	-0.420787	0.381691	0.207418	11.0493	8.53307	22.106	0.479205	0.6869	20.8437	19	0.106637	1.15814	-0.398128	-1.05991
2096	2021	-0.524494	0.378344	0.122954	11.1482	8.55391	22.0828	0.514891	0.6708	20.814	20	0.104638	1.74667	-0.410044	-1.07579
2097	2016	-0.643048	0.582199	-0.496446	10.7447	7.66622	23.043	0.690726	0.334	21.9514	15	0.063723	1.28279	-0.926949	0.889827
2097	2017	-0.604738	0.706168	-0.454214	10.8109	8.15622	23.2319	0.6121	0.4151	21.9645	16	0.08886	1.1476	-0.856128	1.47132
2097	2018	-0.561506	0.704311	-0.313441	10.8771	8.38777	23.3826	0.654458	0.4041	22.1728	17	0.093017	1.05259	-0.719627	1.14722
2097	2019	-0.504318	0.768021	-0.341596	10.9602	8.50936	23.4771	0.67853	0.4289	22.213	18	0.109379	1.06775	-0.570856	-0.263805
2097	2020	-0.420787	0.975947	0.207418	11.0493	8.64927	23.5773	0.68655	0.4114	22.193	19	0.095528	1.15721	-0.398128	-0.392274
2097	2021	-0.524494	0.953223	0.531195	11.1482	8.69768	23.6806	0.702696	0.4073	22.3218	20	0.174804	1.2231	-0.410044	-0.508416
2098	2016	-0.520722	0.538059	-0.5246	11.2213	8.47866	21.103	0.227111	0.5806	20.182	24	0.136366	4.42105	-0.895621	-0.741234
2098	2017	-0.449055	0.686636	1.61514	11.3227	8.59877	21.8819	0.563246	0.5806	20.247	25	0.164653	3.13777	-0.827715	-0.718957
2098	2018	-0.366495	0.530732	2.09377	11.4208	8.44484	21.4872	0.679305	0.5806	20.2829	26	0.162077	1.8545	-0.771678	-0.694166
2098	2019	-0.252215	0.481182	1.81223	11.5819	8.42705	21.4391	0.647407	0.589	20.252	27	0.167744	1.86711	-0.707346	-0.32809
2098	2020	-0.0885627	0.406409	1.37583	11.5695	8.33447	21.5164	0.589501	0.6116	20.2131	28	0.151679	1.50945	-0.650525	-0.72203
2098	2021	-0.385358	0.47459	0.81274	11.6694	8.37309	21.472	0.51305	0.6299	20.153	29	0.177187	1.66441	-0.63042	-0.780673
2099	2016	0.218004	0.442286	-0.566832	11.3494	8.01069	22.6556	0.309207	0.4928	20.7919	12	0.125117	1.65709	-0.226674	-0.482672
2099	2017	0.589415	0.492358	-0.426059	11.4302	8.0369	22.7337	0.311362	0.4944	20.9197	13	0.080783	1.55168	-0.104565	-0.919209
2099	2018	1.05425	0.441953	-0.454214	11.4993	8.06369	22.6742	0.233793	0.4895	20.918	14	0.08531	1.26925	0.165341	-0.909856
2099	2019	1.71631	0.444559	-0.355673	11.5864	8.09986	22.6324	0.151579	0.4684	21.2679	15	0.116852	1.85215	0.648744	-0.891549
2099	2020	2.59749	0.457826	-0.243055	11.5191	8.09621	22.6944	0.184786	0.49	21.4129	16	0.090605	2.09422	0.493057	0.146974
2099	2021	0.980567	0.439083	-0.355673	11.6354	7.97212	22.8052	0.237698	0.4731	21.5505	17	0.085445	1.8954	0.870362	-0.469443
2100	2016	-0.733145	0.350299	-0.510523	10.6106	7.7803	22.2253	0.397828	0.6	20.9879	16	0.247895	1.97361	-1.02072	-0.748089
2100	2017	-0.729241	0.392686	-0.341596	10.7131	7.93666	22.4936	0.479779	0.5926	21.1654	17	0.233383	1.59781	-1.0284	-0.74643
2100	2018	-0.724961	0.34574	-0.482368	10.8092	7.91717	22.8644	0.614654	0.5926	21.2627	18	0.165666	1.0902	-1.03041	-0.970656
2100	2019	-0.721073	0.426549	-0.538678	10.9019	7.98002	23.1351	0.536973	0.4708	21.8911	19	0.126998	1.75799	-1.03549	-1.01446
2100	2020	-0.718785	0.562652	-0.510523	10.8892	8.10892	23.4788	0.563382	0.433	22.0237	20	0.17086	1.28724	-1.03394	-0.674061
2100	2021	-0.71862	0.538576	-0.355673	11.0304	8.64277	23.5673	0.54708	0.3567	22.1914	21	0.209454	1.31012	-1.02824	-0.487708
2101	2016	0.712147	0.61198	-0.426059	11.212	8.37586	22.0549	0.427817	0.4776	20.9654	16	0.210976	1.9504	1.45289	-1.06096
2101	2017	1.20982	1.07571	-0.426059	11.3014	8.85438	22.7895	0.41861	0.5152	21.4411	17	0.198967	1.26069	1.73967	-0.950049
2101	2018	1.74591	1.01731	-0.341596	11.3669	9.10554	22.862	0.423723	0.5498	21.4742	18	0.166472	0.944961	2.48679	-1.18157
2101	2019	2.66941	0.911879	-0.411982	11.4529	8.94455	22.8126	0.40851	0.5568	21.6974	19	0.154217	0.903255	2.96196	-1.14637
2101	2020	3.76139	0.919674	-0.327518	11.3875	8.9122	22.8136	0.393811	0.5241	21.7143	20	0.121469	0.85139	2.20689	-1.08071
2101	2021	1.59456	0.828577	0.19334	11.4956	8.8121	22.7549	0.333075	0.5128	21.6287	21	0.189191	1.14994	2.30269	-1.06884
2103	2016	0.218004	0.258727	1.16467	11.3494	7.80792	21.6854	0.346927	0.54	19.4634	15	0.151447	2.36386	-0.226674	-0.14637
2103	2017	0.589415	0.283133	0.939436	11.4302	7.78655	21.6989	0.329143	0.54	19.4413	16	0.167734	1.88715	-0.104565	0.0166036
2103	2018	1.05425	0.204784	1.12244	11.4993	7.82604	21.4467	0.507826	0.5111	19.425	17	0.177297	1.41044	0.165341	0.180929
2103	2019	1.71631	0.191572	0.897204	11.5864	7.7803	21.3691	0.461689	0.5075	19.4395	18	0.224095	1.61039	0.648744	0.296279
2103	2020	2.59749	0.224558	1.0239	11.5191	7.86134	21.2428	0.531372	0.5128	19.6453	19	0.207406	1.72328	0.493057	0.148421
2103	2021	0.980567	0.25256	1.00982	11.6354	7.80425	21.3066	0.549505	0.5128	19.6296	20	0.405966	1.80176	0.870362	0.214458
2104	2016	-0.238466	0.54645	0.263727	11.4813	7.25347	21.4333	0.181932	0.2507	19.6341	20	0.192797	4.26969	0.170172	1.49186
2104	2017	-0.0695514	0.460194	0.686045	11.582	7.09423	21.5056	0.139858	0.2515	19.5453	21	0.138435	2.68792	0.336697	1.04774
2104	2018	0.0620878	0.404762	0.939436	11.6542	7.1333	21.5344	0.118991	0.2531	19.0839	22	0.197568	1.82416	0.617719	0.633955
2104	2019	0.355007	0.410838	0.756431	11.7249	7.22766	21.5776	0.141483	0.253	18.9962	23	0.155693	2.1901	0.84712	0.641511
2104	2020	0.566943	0.400712	0.686045	11.7055	7.18917	21.583	0.157639	0.238	19.5636	24	0.077972	2.02424	0.890896	0.425873
2104	2021	0.00177419	0.332223	0.545272	11.828	7.08423	21.5035	0.154725	0.2399	19.5417	25	0.085805	2.11683	1.19992	0.435901
2105	2016	0.712147	0.418977	-0.538678	11.212	8.54772	21.0548	0.618203	0.5551	19.9064	13	0.261352	4.43271	1.45289	-1.29344
2105	2017	1.20982	0.435075	-0.482368	11.3014	8.52357	21.0976	0.606626	0.5157	19.9752	14	0.259318	2.26155	1.73967	-1.20126
2105	2018	1.74591	0.372468	-0.5246	11.3669	8.37378	21.2281	0.656327	0.5295	20.0995	15	0.236547	1.54159	2.48679	-1.23451
2105	2019	2.66941	0.392815	-0.496446	11.4529	8.24144	21.219	0.637188	0.5063	19.9912	16	0.222814	1.96154	2.96196	-1.2672
2105	2020	3.76139	0.446013	-0.482368	11.3875	8.15937	21.3302	0.612313	0.5639	19.85	17	0.152032	2.07235	2.20689	-1.40333
2105	2021	1.59456	0.459902	-0.496446	11.4956	7.98888	21.5485	0.586584	0.5633	19.8426	18	0.307571	2.19942	2.30269	-1.54165
2106	2016	0.712147	0.476047	0.221495	11.212	7.05359	22.2595	0.199965	0.333	21.0774	16	0.113517	1.90418	1.45289	-1.61788
2106	2017	1.20982	0.536243	0.151109	11.3014	6.94794	22.2648	0.18813	0.318	20.9771	17	0.164263	1.72227	1.73967	-1.45209
2106	2018	1.74591	0.49997	0.221495	11.3669	7.02909	22.3012	0.206671	0.3177	20.9064	18	0.178657	1.08923	2.48679	-1.51762
2106	2019	2.66941	0.478519	0.263727	11.4529	7.09755	22.3959	0.238237	0.3199	20.8613	19	0.187405	1.4971	2.96196	-1.60954
2106	2020	3.76139	0.574624	0.0525677	11.3875	7.28207	22.5475	0.286713	0.3186	20.7548	20	0.202993	1.58804	2.20689	-1.86384
2106	2021	1.59456	0.534049	0.291881	11.4956	7.43189	22.6	0.283384	0.3155	20.6237	21	0.298421	1.52584	2.30269	-2.01104
2108	2016	-0.601512	0.279284	-0.566832	10.6704	7.73587	22.0129	0.23657	0.4022	20.579	21	0.178468	3.71552	-0.920783	-1.13986
2108	2017	-0.545333	0.292523	-0.510523	10.723	7.8144	22.0658	0.160376	0.3972	20.9006	22	0.177222	3.39654	-0.935303	-1.07852
2108	2018	-0.458972	0.278254	-0.411982	10.7742	7.72621	22.3015	0.319645	0.3973	21.0969	23	0.155557	1.55134	-0.907088	-0.963674
2108	2019	-0.32113	0.229965	-0.440137	10.7439	7.61825	22.2826	0.293051	0.3889	21.0626	24	0.118149	1.45889	-0.858692	-0.957095
2108	2020	-0.0907242	0.256672	-0.299364	10.7906	7.6454	22.3217	0.276258	0.3877	20.9948	25	0.065584	1.81886	-0.819498	-1.00508
2108	2021	-0.343906	0.248219	-0.313441	10.8999	7.64396	22.4304	0.307025	0.4335	21.0468	26	0.109424	2.31827	-0.780947	-1.1531
2110	2016	-0.520722	1.51563	-0.341596	11.2213	9.05742	23.255	0.419669	0.7168	22.5884	15	0.369522	1.33536	-0.895621	-0.514231
2110	2017	-0.449055	1.84969	-0.0178186	11.3227	9.03539	23.4802	0.365878	0.6621	22.9913	16	0.355677	1.71217	-0.827715	-0.358356
2110	2018	-0.366495	1.83614	0.390422	11.4208	9.35936	24.0632	0.347514	0.6366	22.9969	17	0.34966	1.03362	-0.771678	0.0539174
2110	2019	-0.252215	1.95021	0.108877	11.5819	9.3579	24.1167	0.368627	0.6137	23.0583	18	0.296189	1.12535	-0.707346	-0.890056
2110	2020	-0.0885627	2.4266	0.700122	11.5695	9.54108	24.4914	0.52713	0.6319	23.3652	19	0.344036	0.917464	-0.650525	-0.838622
2110	2021	-0.385358	2.25139	0.573427	11.6694	9.5204	24.5514	0.493259	0.6208	23.4172	20	0.328306	0.855859	-0.63042	-1.31085
2111	2016	-0.520008	0.50809	-0.257132	11.138	7.66059	22.1482	0.331483	0.5298	20.4776	14	0.095264	1.89551	-0.588294	-0.532613
2111	2017	-0.44904	0.484932	0.0807223	11.1956	7.70391	22.2246	0.404806	0.5298	20.5613	15	0.080644	1.47227	-0.48633	-0.495971
2111	2018	-0.343637	0.430276	0.0525677	11.242	7.6811	22.2444	0.383559	0.5134	20.557	16	0.086795	1.16802	-0.355321	-0.402844
2111	2019	-0.196249	0.4105	-0.0741277	11.1655	7.67647	22.2953	0.384065	0.4975	20.5826	17	0.077008	1.55611	-0.0965575	-0.44498
2111	2020	0.0181466	0.496867	0.0947995	11.1865	7.68616	22.4621	0.425	0.4666	20.5786	18	0.096442	1.40009	-0.121845	-0.510575
2111	2021	-0.254712	0.477969	0.137031	11.3111	7.70796	22.3891	0.394718	0.4611	20.6141	19	0.120651	1.55723	0.139339	0.0458831
2112	2016	0.218004	0.208541	-0.426059	11.3494	6.75577	20.9302	0.589076	0.3457	19.1554	15	0.085887	3.47009	-0.226674	1.1942
2112	2017	0.589415	0.240284	-0.468291	11.4302	6.64249	20.8791	0.676349	0.3863	19.1153	16	0.079536	3.42797	-0.104565	1.12177
2112	2018	1.05425	0.172682	-0.426059	11.4993	6.57368	20.7259	0.61649	0.3271	18.982	17	0.090998	1.86715	0.165341	1.55577
2112	2019	1.71631	0.163679	-0.5246	11.5864	6.46303	20.7626	0.634387	0.3146	18.9413	18	0.167615	1.94685	0.648744	0.983457
2112	2020	2.59749	0.212237	-0.468291	11.5191	6.53524	20.8314	0.643324	0.3463	18.943	19	0.109867	2.10783	0.493057	0.984123
2112	2021	0.980567	0.235933	-0.426059	11.6354	6.51471	20.954	0.668861	0.3463	18.9323	20	0.151188	1.95189	0.870362	0.510948
2115	2016	0.218004	0.418985	-0.228978	11.3494	6.93342	21.6823	0.621308	0.3227	19.5826	12	0.088605	2.07132	-0.226674	0.827083
2115	2017	0.589415	0.541758	1.50253	11.4302	7.05186	22.1902	0.563235	0.3977	20.4401	13	0.086023	1.44177	-0.104565	0.95607
2115	2018	1.05425	0.559353	0.995745	11.4993	7.03966	22.2446	0.4623	0.3659	20.2134	14	0.127214	1.43289	0.165341	1.11522
2115	2019	1.71631	0.53095	1.19283	11.5864	7.06817	22.2561	0.438349	0.3568	20.1491	15	0.217221	1.60555	0.648744	1.14501
2115	2020	2.59749	0.549886	1.47437	11.5191	6.96508	22.2608	0.448512	0.3494	20.153	16	0.416504	1.31141	0.493057	2.25653
2115	2021	0.980567	0.58958	1.46029	11.6354	7.02108	22.1986	0.4705	0.2968	20.3106	17	0.523028	1.42133	0.870362	1.59925
2116	2016	-0.315792	0.804201	-0.538678	11.6662	8.4105	22.058	0.695821	0.6706	19.3758	14	0.331522	2.15956	0.0308614	-1.79893
2116	2017	-0.201006	0.88327	-0.552755	11.7491	8.48364	22.0922	0.664666	0.6675	19.3192	15	0.266472	1.825	0.201633	-1.44757
2116	2018	-0.116444	0.904454	-0.341596	11.8129	8.47303	22.1825	0.667032	0.6477	19.2657	16	0.246195	1.33028	0.330872	-1.4356
2116	2019	-0.155772	0.856746	-0.36975	11.9658	8.49003	22.1826	0.676747	0.6557	19.224	17	0.216357	1.4324	0.200375	-1.81752
2116	2020	-0.0950496	0.809892	-0.299364	11.9561	8.477	22.2319	0.689917	0.6604	19.1688	18	0.166671	1.33643	0.259408	-1.4628
2116	2021	0.561042	0.812168	0.0244132	12.0647	8.48157	22.3069	0.691784	0.6606	19.1598	19	0.211963	1.30286	0.31789	-1.92011
2117	2016	-0.520008	0.467482	-0.088205	11.138	7.64492	21.5159	0.279218	0.4112	20.4039	14	0.188444	5.20992	-0.588294	-0.398924
2117	2017	-0.44904	0.520387	0.0103359	11.1956	7.90212	21.5283	0.321297	0.3882	20.3937	15	0.175204	3.48214	-0.48633	-0.117936
2117	2018	-0.343637	0.437824	0.137031	11.242	7.71557	21.5617	0.296233	0.3882	20.368	16	0.198305	2.52146	-0.355321	-0.11153
2117	2019	-0.196249	0.431989	-0.0741277	11.1655	7.46508	21.5713	0.297385	0.3806	20.3812	17	0.196908	3.20593	-0.0965575	-0.0400708
2117	2020	0.0181466	0.407595	-0.0741277	11.1865	7.3815	21.5507	0.306158	0.3506	20.501	18	0.12858	2.38115	-0.121845	0.00948256
2117	2021	-0.254712	0.335913	-0.0600504	11.3111	7.30921	21.5171	0.284544	0.3497	20.4261	19	0.136939	2.33914	0.139339	0.635388
2118	2016	-0.718734	0.272206	-0.580909	10.8943	7.45934	22.6154	0.435522	0.5901	20.5756	15	0.026565	1.661	-1.03479	0.60827
2118	2017	-0.709593	0.29014	-0.580909	10.9121	7.6044	22.907	0.534625	0.5901	20.8578	16	0.026425	1.49583	-1.01411	0.551423
2118	2018	-0.698046	0.231793	-0.5246	10.9261	7.53102	23.0177	0.565447	0.5893	20.7891	17	0.038865	1.10279	-1.03447	0.0222054
2118	2019	-0.68101	0.187549	-0.566832	10.6799	7.32449	23.0896	0.582794	0.5132	21.0886	18	0.015939	1.33258	-1.04127	0.0316795
2118	2020	-0.659516	0.172156	-0.580909	10.8356	6.99942	23.0755	0.644038	0.3905	21.0107	19	0.015939	1.03648	-1.03858	0.645971
2118	2021	-0.670092	0.183966	-0.580909	10.9232	6.83948	23.0998	0.74396	0.2449	20.9311	20	0.015939	1.15196	-1.04392	1.26026
2119	2016	0.218004	0.289403	-0.468291	11.3494	6.80461	21.1859	0.524986	0.4479	20.1844	14	0.176177	3.16655	-0.226674	0.155957
2119	2017	0.589415	0.31412	-0.496446	11.4302	6.89871	21.2345	0.515035	0.4718	20.1999	15	0.167513	2.88187	-0.104565	0.228662
2119	2018	1.05425	0.266055	-0.2149	11.4993	6.88857	21.2421	0.51805	0.4625	20.1243	16	0.206929	1.97006	0.165341	0.226472
2119	2019	1.71631	0.263492	0.404499	11.5864	6.84162	21.3174	0.507215	0.3913	20.1017	17	0.186948	3.10819	0.648744	0.211314
2119	2020	2.59749	0.257771	0.418577	11.5191	6.82655	21.3271	0.469012	0.3697	20.2476	18	0.153122	2.54755	0.493057	0.133884
2119	2021	0.980567	0.298177	0.34819	11.6354	6.96791	21.4815	0.464632	0.3879	20.2633	19	0.249272	2.95852	0.870362	0.11036
2120	2016	0.218004	0.888068	0.643813	11.3494	9.17637	22.6268	0.440437	0.7741	21.57	20	0.227403	1.68541	-0.226674	-0.732546
2120	2017	0.589415	0.58936	1.6433	11.4302	9.1427	22.9639	0.441066	0.7734	21.76	21	0.287351	1.61262	-0.104565	-1.43375
2120	2018	1.05425	0.614335	3.07918	11.4993	9.07372	23.6181	0.361665	0.7146	22.2744	22	0.285073	1.40705	0.165341	-1.57634
2120	2019	1.71631	1.12753	3.23403	11.5864	9.02738	23.8366	0.398393	0.6812	22.586	23	0.348476	3.60136	0.648744	-1.80761
2120	2020	2.59749	1.43678	4.9233	11.5191	9.06485	24.1077	0.509919	0.6495	22.9726	24	0.245371	2.01553	0.493057	-1.01094
2120	2021	0.980567	1.1458	4.9233	11.6354	9.33203	24.3075	0.559006	0.6161	23.3494	25	0.281279	2.16901	0.870362	-1.13506
2121	2016	0.712147	1.41991	0.165186	11.212	8.27512	23.2266	0.771515	0.4821	22.0554	16	0.038979	1.36978	1.45289	1.10206
2121	2017	1.20982	1.70936	0.207418	11.3014	8.51258	23.4573	0.681906	0.5126	22.134	17	0.049566	1.2506	1.73967	1.1464
2121	2018	1.74591	1.453	0.714199	11.3669	8.28778	23.3196	0.727562	0.5393	21.8037	18	0.050607	1.12074	2.48679	0.690107
2121	2019	2.66941	1.18191	0.643813	11.4529	8.18451	23.0372	0.88668	0.5357	21.2609	19	0.067639	1.33002	2.96196	-0.0962451
2121	2020	3.76139	1.06894	0.897204	11.3875	8.14729	22.951	0.823403	0.5288	21.175	20	0.088175	1.53472	2.20689	-0.0260272
2121	2021	1.59456	0.902792	0.320036	11.4956	8.0762	22.8372	0.882514	0.4499	20.9246	21	0.074338	1.73943	2.30269	0.0441906
2123	2016	-0.675648	0.576264	1.2069	10.8355	7.33433	22.6644	0.262196	0.3936	20.1545	18	0.083944	1.77971	-0.961786	-0.0233613
2123	2017	-0.655591	0.578776	2.31901	10.8879	7.11639	22.6343	0.272144	0.4001	19.9625	19	0.084551	1.41039	-0.97677	0.428098
2123	2018	-0.629623	0.542429	1.38991	10.9683	7.17396	22.6175	0.311823	0.4034	19.7952	20	0.07219	1.13929	-0.914173	0.377937
2123	2019	-0.596916	0.531453	1.23506	10.9542	6.94698	22.5076	0.298388	0.3394	19.3685	21	0.090226	2.54971	-0.917775	0.317666
2123	2020	-0.538105	0.509548	0.517118	10.9831	6.90675	22.6003	0.315989	0.3245	18.9728	22	0.102074	1.88547	-0.922449	0.162965
2123	2021	-0.583496	0.553506	0.840895	11.0825	7.08255	22.5542	0.323462	0.3402	18.8756	23	0.101805	2.27645	-0.902118	0.194533
2124	2016	0.218004	0.316855	-0.257132	11.3494	7.98514	21.6356	0.427965	0.5464	20.4227	15	0.206593	2.22013	-0.226674	1.83789
2124	2017	0.589415	0.478642	0.404499	11.4302	8.23004	22.2146	0.314045	0.5206	21.0802	16	0.128989	1.37625	-0.104565	0.982336
2124	2018	1.05425	0.406366	-0.144514	11.4993	8.38868	22.5524	0.615186	0.5012	21.444	17	0.163257	1.71426	0.165341	0.733108
2124	2019	1.71631	0.38219	-0.158591	11.5864	8.58261	22.7427	0.615333	0.3999	21.8659	18	0.201653	2.25979	0.648744	0.804847
2124	2020	2.59749	0.594736	-0.0600504	11.5191	9.15239	23.4642	0.43246	0.3558	22.4207	19	0.227058	1.48143	0.493057	0.0847629
2124	2021	0.980567	0.418499	-0.158591	11.6354	9.32928	23.6406	0.799326	0.3382	22.5114	20	0.181723	1.36775	0.870362	1.01272
2125	2016	-0.643048	0.18732	-0.580909	10.7447	7.09423	21.5019	0.501184	0.5734	20.6485	16	0.052191	2.16037	-0.926949	-0.0335795
2125	2017	-0.604738	0.247004	-0.5246	10.8109	7.14204	21.6621	0.554594	0.5734	20.9933	17	0.063844	1.60289	-0.856128	-0.646614
2125	2018	-0.561506	0.201945	-0.538678	10.8771	7.18992	21.8788	0.632338	0.5735	20.9963	18	0.072943	1.26839	-0.719627	-0.772911
2125	2019	-0.504318	0.230117	-0.510523	10.9602	7.17012	21.9958	0.659071	0.5272	21.2783	19	0.076539	1.45368	-0.570856	-0.866524
2125	2020	-0.420787	0.266658	-0.482368	11.0493	7.02465	22.022	0.512295	0.452	21.2737	20	0.056569	1.8273	-0.398128	-0.407753
2125	2021	-0.524494	0.31536	-0.355673	11.1482	6.97354	22.2235	0.542776	0.4271	21.2857	21	0.087808	2.07771	-0.410044	-0.176796
2126	2016	0.218004	0.783304	-0.200823	11.3494	8.43555	22.2907	0.466098	0.2542	20.7974	17	0.159716	1.77055	-0.226674	-0.618668
2126	2017	0.589415	0.886776	-0.2149	11.4302	8.62676	22.6221	0.447673	0.2339	20.9319	18	0.185999	1.47022	-0.104565	-0.670332
2126	2018	1.05425	0.914899	0.066645	11.4993	8.78936	22.7849	0.478686	0.2537	21.3363	19	0.17351	1.22677	0.165341	-0.605225
2126	2019	1.71631	0.991775	-0.36975	11.5864	8.80162	22.8544	0.515216	0.29	21.4099	20	0.17378	1.2639	0.648744	-0.644457
2126	2020	2.59749	1.12499	-0.341596	11.5191	8.94272	23.0114	0.55747	0.2882	21.4957	21	0.148229	1.63389	0.493057	-0.77508
2126	2021	0.980567	1.09213	-0.313441	11.6354	8.96533	23.2072	0.593458	0.2605	21.5992	22	0.190209	1.40737	0.870362	-0.802685
2127	2016	-0.238466	0.234159	4.9233	11.4813	6.03787	21.4395	0.235742	0.4963	16.4452	17	0.031653	5.56448	0.170172	1.13929
2127	2017	-0.0695514	0.34018	4.9233	11.582	5.98896	22.0637	0.201666	0.4465	16.4452	18	0.034669	3.61631	0.336697	0.946578
2127	2018	0.0620878	0.250348	4.9233	11.6542	6.3699	22.2382	0.172552	0.4077	16.4452	19	0.128722	2.94739	0.617719	0.91802
2127	2019	0.355007	0.223735	4.9233	11.7249	6.4708	22.4252	0.114149	0.3764	16.4452	20	0.185108	4.08758	0.84712	0.811928
2127	2020	0.566943	0.274687	4.9233	11.7055	6.77194	22.596	0.111342	0.3979	16.4452	21	0.121378	4.41393	0.890896	0.996594
2127	2021	0.00177419	0.23015	4.9233	11.828	6.3315	22.432	0.119671	0.3668	16.4452	22	0.141529	2.77725	1.19992	1.43173
2129	2016	-0.687255	0.93659	-0.496446	11.6531	8.5749	23.8585	0.536624	0.4301	22.7374	17	0.085498	1.73343	-0.7365	-0.236448
2129	2017	-0.672005	1.18974	-0.327518	11.6864	8.93879	24.1575	0.580773	0.4296	23.1604	18	0.072647	1.56064	-0.769078	-1.14464
2129	2018	-0.664845	1.42527	-0.200823	11.7012	9.02822	24.4774	0.631734	0.43	23.5699	19	0.084194	1.09812	-0.802052	0.183156
2129	2019	-0.638829	1.79937	-0.285287	11.4117	9.14793	24.6175	0.581654	0.4254	23.7432	20	0.090073	1.24212	-0.790533	0.25726
2129	2020	-0.603213	1.5774	-0.116359	11.5289	9.23581	24.796	0.521772	0.383	23.9529	21	0.089125	1.74215	-0.761343	-0.963616
2129	2021	-0.646641	2.50269	0.0947995	11.6416	9.50084	25.0797	0.465631	0.3432	24.1117	22	0.117786	2.12172	-0.811669	-0.967462
2130	2016	0.712147	1.07873	-0.313441	11.212	8.46041	22.4023	0.505921	0.3265	20.5765	18	0.086777	1.79764	1.45289	1.0129
2130	2017	1.20982	1.13704	-0.200823	11.3014	8.52417	22.5527	0.552854	0.364	21.1347	19	0.082445	1.55454	1.73967	0.819612
2130	2018	1.74591	1.39586	-0.102282	11.3669	8.80132	22.5838	0.563901	0.3674	21.4484	20	0.084951	1.15755	2.48679	0.865289
2130	2019	2.66941	1.57463	-0.088205	11.4529	8.66579	22.586	0.517188	0.3653	21.4179	21	0.126491	1.40448	2.96196	0.711178
2130	2020	3.76139	1.54186	-0.116359	11.3875	8.68152	22.6535	0.485162	0.3284	21.5284	22	0.106957	1.49072	2.20689	-0.23268
2130	2021	1.59456	1.45166	0.0807223	11.4956	8.71292	22.7723	0.466882	0.241	21.5194	23	0.165265	1.79863	2.30269	-0.240787
2131	2016	0.218004	0.71386	1.74184	11.3494	8.57225	23.1439	0.337273	0.4089	19.8157	15	0.164278	1.79003	-0.226674	1.2391
2131	2017	0.589415	0.741676	2.65686	11.4302	8.59508	23.3144	0.425832	0.4067	20.9662	16	0.185037	1.31222	-0.104565	1.06734
2131	2018	1.05425	0.705608	2.51609	11.4993	8.59951	23.3747	0.507853	0.3754	20.8104	17	0.177081	1.08722	0.165341	1.49027
2131	2019	1.71631	0.654827	2.47386	11.5864	8.44891	23.3127	0.389359	0.3049	20.5589	18	0.238638	1.71127	0.648744	1.29125
2131	2020	2.59749	0.820376	2.34716	11.5191	8.5413	23.6812	0.324263	0.2152	20.56	19	0.280237	1.33162	0.493057	1.13067
2131	2021	0.980567	0.711884	2.36124	11.6354	8.55487	23.7112	0.3984	0.2004	20.5374	20	0.226112	1.2034	0.870362	1.54754
2132	2016	-0.573183	0.462347	-0.552755	10.659	7.99867	22.177	0.330903	0.454	20.814	21	0.129038	1.60562	-0.839557	-0.249392
2132	2017	-0.495826	0.544564	-0.299364	10.7509	8.19063	22.586	0.518877	0.4495	21.1692	22	0.140321	1.47085	-0.69129	-0.454029
2132	2018	-0.414956	0.413227	-0.257132	10.8228	8.14902	22.4259	0.486955	0.399	20.8888	23	0.097793	1.1093	-0.628436	-0.231491
2132	2019	-0.295414	0.387678	-0.285287	10.94	8.1277	22.2918	0.432923	0.3791	21.0597	24	0.124704	1.24625	-0.43211	-0.223878
2132	2020	-0.109428	0.380386	-0.200823	10.923	8.00035	22.3688	0.444478	0.3435	21.114	25	0.106124	1.25103	-0.278982	-0.292502
2132	2021	-0.330571	0.414066	-0.313441	10.9922	8.19919	22.7016	0.498904	0.3036	21.1712	26	0.133989	1.61103	-0.0132963	-0.253811
2134	2016	-0.687255	0.210955	-0.482368	11.6531	7.1301	20.2434	0.315807	0.4899	19.1487	28	0.119524	6.67577	-0.7365	-0.69408
2134	2017	-0.672005	0.203366	-0.496446	11.6864	6.9489	20.268	0.310016	0.5155	19.2475	29	0.153944	4.75356	-0.769078	-0.481894
2134	2018	-0.664845	0.154115	-0.383828	11.7012	6.91175	20.1879	0.35371	0.5172	19.072	30	0.159634	2.83135	-0.802052	-0.269708
2134	2019	-0.638829	0.138333	-0.411982	11.4117	6.72383	20.1814	0.326759	0.514	18.9572	31	0.185434	4.29552	-0.790533	-0.679093
2134	2020	-0.603213	0.176314	-0.496446	11.5289	6.80683	20.2042	0.331068	0.5055	18.9111	32	0.158259	3.82217	-0.761343	-0.669436
2134	2021	-0.646641	0.217966	-0.257132	11.6416	6.73815	20.4849	0.459283	0.4646	19.0206	33	0.216659	3.51091	-0.811669	-0.332878
2135	2016	0.218004	0.829324	-0.285287	11.3494	8.59489	22.8749	0.71378	0.5569	21.0934	15	0.126806	1.34343	-0.226674	-0.586558
2135	2017	0.589415	1.06863	-0.397905	11.4302	8.58448	23.0343	0.611543	0.4949	21.3672	16	0.179847	1.22697	-0.104565	-0.609694
2135	2018	1.05425	1.09672	-0.257132	11.4993	8.53895	23.058	0.608169	0.4949	21.2874	17	0.150888	1.08655	0.165341	-0.747623
2135	2019	1.71631	1.06418	0.165186	11.5864	8.58261	23.1607	0.614909	0.4949	21.2167	18	0.17621	1.09966	0.648744	-0.845097
2135	2020	2.59749	1.04623	0.376345	11.5191	8.64857	23.337	0.644372	0.4649	21.2271	19	0.14573	1.11215	0.493057	-0.707914
2135	2021	0.980567	0.997593	0.826817	11.6354	8.74624	23.5653	0.621221	0.4674	21.3561	20	0.182055	1.29638	0.870362	-0.713827
2136	2016	-0.618524	0.205034	-0.580909	10.5856	6.56948	20.6915	0.464449	0.4725	20.2015	11	0.176713	4.28605	-0.260483	-0.799707
2136	2017	-0.561708	0.254024	-0.552755	10.6782	6.60665	20.7134	0.304874	0.4313	20.1615	12	0.249711	3.38229	-0.257248	-0.747256
2136	2018	-0.508239	0.190142	-0.482368	10.7729	6.5903	20.6334	0.223689	0.4549	20.0781	13	0.289307	2.14011	-0.135332	-0.722376
2136	2019	-0.411809	0.173791	-0.454214	10.9767	6.56244	20.6232	0.200417	0.4186	20.0219	14	0.283653	2.00885	0.159294	0.407367
2136	2020	-0.28144	0.221702	-0.510523	11.0576	6.44889	20.7419	0.223839	0.3867	19.956	15	0.267636	2.14458	0.131048	0.360948
2136	2021	-0.448519	0.271076	-0.411982	11.1608	6.54679	21.0435	0.281793	0.3617	20.0554	16	0.33645	2.81355	0.294448	0.296952
2137	2016	0.712147	0.223881	2.99472	11.212	6.50728	21.3671	0.141365	0.62345	17.8376	18	0.111904	2.316	1.45289	1.69455
2137	2017	1.20982	0.241346	1.91077	11.3014	6.67708	21.4805	0.177395	0.6169	18.4986	19	0.097566	1.53626	1.73967	1.28758
2137	2018	1.74591	0.204741	2.79764	11.3669	6.64379	21.2505	0.172613	0.5885	18.1471	20	0.12323	1.7328	2.48679	1.21694
2137	2019	2.66941	0.207522	1.40399	11.4529	6.65544	21.3241	0.189471	0.5218	17.9236	21	0.095958	1.94434	2.96196	1.48662
2137	2020	3.76139	0.285329	0.643813	11.3875	6.75344	21.3729	0.207662	0.466	18.1023	22	0.114045	1.71192	2.20689	2.29803
2137	2021	1.59456	0.272927	0.615658	11.4956	6.74641	21.3988	0.285264	0.4551	18.4149	23	0.106537	1.71904	2.30269	1.67263
2138	2016	0.712147	0.63097	-0.510523	11.212	8.14555	22.1198	0.340463	0.368	21.4494	11	0.097307	3.29519	1.45289	-0.366629
2138	2017	1.20982	0.739796	-0.383828	11.3014	8.43142	22.2853	0.150496	0.3465	21.5315	12	0.08748	2.56507	1.73967	-0.287404
2138	2018	1.74591	0.749986	-0.285287	11.3669	8.57979	22.3791	0.167967	0.318	21.6246	13	0.101759	2.13104	2.48679	-0.258043
2138	2019	2.66941	0.924687	-0.144514	11.4529	8.68186	22.5645	0.284763	0.3088	21.7639	14	0.100658	2.94026	2.96196	-0.391568
2138	2020	3.76139	0.910382	-0.158591	11.3875	8.69014	22.7411	0.342088	0.3359	21.8495	15	0.097154	2.73119	2.20689	0.657047
2138	2021	1.59456	0.939217	-0.088205	11.4956	8.79664	22.9996	0.399482	0.347503	22.044	16	0.13233	3.25666	2.30269	0.60367
2139	2016	0.712147	0.686165	0.235572	11.212	8.28627	21.7222	0.32204	0.3201	19.8624	20	0.138872	1.96682	1.45289	0.734408
2139	2017	1.20982	0.833851	0.770508	11.3014	8.54091	21.8892	0.353559	0.3247	20.0001	21	0.196949	2.39392	1.73967	0.571056
2139	2018	1.74591	0.918214	0.939436	11.3669	8.5677	22.0898	0.429064	0.3311	20.4184	22	0.198651	1.34448	2.48679	0.646423
2139	2019	2.66941	1.13174	1.48845	11.4529	8.67608	22.3504	0.488556	0.3037	20.631	23	0.179942	1.47135	2.96196	0.580391
2139	2020	3.76139	1.21934	1.72776	11.3875	8.73697	22.6365	0.478806	0.2623	20.8158	24	0.146244	1.69346	2.20689	0.356818
2139	2021	1.59456	1.37913	1.06613	11.4956	9.04133	22.9858	0.46738	0.2997	20.9856	25	0.223204	2.56489	2.30269	0.135964
2140	2016	-0.618524	0.375811	-0.341596	10.5856	7.07157	22.489	0.648752	0.6809	19.182	15	0.046989	1.67085	-0.260483	-1.34634
2140	2017	-0.561708	0.418695	-0.228978	10.6782	7.0639	22.5416	0.678613	0.6451	19.1118	16	0.051527	1.47309	-0.257248	-1.26063
2140	2018	-0.508239	0.390749	-0.088205	10.7729	7.06219	22.5036	0.640494	0.6441	19.0353	17	0.066265	1.07256	-0.135332	-0.839378
2140	2019	-0.411809	0.40325	0.179263	10.9767	7.11314	22.6214	0.662781	0.6465	18.9751	18	0.069567	1.22238	0.159294	-0.491106
2140	2020	-0.28144	0.454086	0.305959	11.0576	7.16007	22.8194	0.704473	0.6337	18.9043	19	0.039141	1.16224	0.131048	-0.446173
2140	2021	-0.448519	0.432478	0.151109	11.1608	7.21008	23.018	0.717779	0.6126	19.8591	20	0.100727	1.51293	0.294448	-0.444435
2141	2016	0.712147	0.361171	-0.510523	11.212	6.62141	21.1048	0.094881	0.5793	18.9694	31	0.296983	4.85641	1.45289	0.673978
2141	2017	1.20982	0.29508	-0.411982	11.3014	6.75926	21.2002	0.132387	0.5991	18.9542	32	0.169468	3.63865	1.73967	0.574458
2141	2018	1.74591	0.236065	-0.299364	11.3669	6.83195	21.3336	0.255096	0.5793	19.224	33	0.130845	2.07932	2.48679	0.667704
2141	2019	2.66941	0.201603	-0.440137	11.4529	6.7901	21.362	0.188304	0.5793	19.5266	34	0.111955	1.78997	2.96196	0.860704
2141	2020	3.76139	0.19956	-0.440137	11.3875	6.76849	20.8779	0.358634	0.5793	19.2204	34	0.085785	2.05814	2.20689	1.0537
2141	2021	1.59456	0.279684	-0.482368	11.4956	6.94312	21.0561	0.390968	0.5478	19.3505	34	0.21126	5.66178	2.30269	0.026896
2144	2016	0.218004	0.232067	-0.496446	11.3494	6.58064	21.4434	0.173494	0.3311	19.5279	19	0.057145	1.84347	-0.226674	0.883304
2144	2017	0.589415	0.250217	-0.552755	11.4302	6.51767	21.4291	0.16658	0.3311	19.4936	20	0.072917	1.30194	-0.104565	0.859828
2144	2018	1.05425	0.213735	-0.552755	11.4993	6.51471	21.3877	0.141832	0.3371	19.4453	21	0.065225	1.02624	0.165341	0.872165
2144	2019	1.71631	0.185545	-0.5246	11.5864	6.40523	21.3876	0.11189	0.3371	19.4136	22	0.066649	1.01632	0.648744	0.86025
2144	2020	2.59749	0.224282	-0.510523	11.5191	6.32794	21.39	0.09257	0.3314	19.3854	23	0.0561	1.19372	0.493057	0.284669
2144	2021	0.980567	0.262647	-0.510523	11.6354	6.28786	21.4586	0.107113	0.3458	19.6777	24	0.065491	0.973019	0.870362	0.288476
2145	2016	-0.737275	0.276122	-0.538678	10.4782	7.77821	22.3769	0.509407	0.4556	21.3952	15	0.093527	1.88417	-1.08717	0.309987
2145	2017	-0.733736	0.384519	-0.496446	10.4782	7.71913	22.4636	0.474157	0.4487	21.2806	16	0.146869	1.78394	-1.08859	0.147374
2145	2018	-0.730382	0.305927	-0.496446	10.4782	7.7437	22.4226	0.412818	0.4475	21.2343	17	0.136015	1.21968	-1.08891	0.403013
2145	2019	-0.724489	0.250953	-0.327518	10.4782	7.77905	22.4701	0.428317	0.4357	21.8152	18	0.141486	1.6405	-1.07598	0.630149
2145	2020	-0.717882	0.38454	-0.383828	10.4911	7.82485	22.8243	0.28722	0.5293	21.715	19	0.141414	1.52797	-1.06647	-0.523402
2145	2021	-0.715805	0.397485	-0.313441	10.6224	7.94485	23.1382	0.377992	0.5292	21.6974	20	0.133844	2.30845	-1.05625	-0.629533
2149	2016	-0.682968	0.445863	-0.411982	10.8399	7.25488	21.9256	0.419957	0.488	20.9732	16	0.094014	1.99578	-0.960368	-1.60254
2149	2017	-0.66409	0.462807	-0.327518	10.9555	7.26052	21.9955	0.427696	0.4594	20.9623	17	0.09111	1.57323	-0.898967	-1.45112
2149	2018	-0.64654	0.422183	-0.355673	11.0584	7.26753	22.0771	0.453694	0.4679	20.9221	18	0.065292	1.03704	-0.871017	-1.45648
2149	2019	-0.604364	0.438191	-0.271209	11.1072	7.26403	22.2107	0.518602	0.4481	21.0107	19	0.078219	1.26061	-0.927146	-1.40397
2149	2020	-0.570416	0.48956	-0.313441	11.1018	7.35372	22.4441	0.473455	0.4486	20.9607	20	0.068659	1.86554	-0.980073	-1.43001
2149	2021	-0.623501	0.384483	-0.327518	11.23	7.4313	22.475	0.476944	0.429	20.9544	21	0.087832	2.04523	-0.850532	-1.51699
2150	2016	-0.238466	0.251602	-0.397905	11.4813	7.07242	21.0394	0.215407	0.6073	19.3265	14	0.232387	3.30267	0.170172	0.210703
2150	2017	-0.0695514	0.240881	-0.285287	11.582	7.14992	21.091	0.196405	0.6069	19.562	15	0.201999	1.89944	0.336697	0.385654
2150	2018	0.0620878	0.205289	-0.36975	11.6542	7.14598	21.176	0.18881	0.6069	19.5854	16	0.189	1.26897	0.617719	0.310186
2150	2019	0.355007	0.148884	-0.397905	11.7249	7.17089	21.2511	0.174232	0.6025	19.676	17	0.216573	1.61023	0.84712	0.294627
2150	2020	0.566943	0.200353	-0.299364	11.7055	7.22037	21.3305	0.175823	0.6025	19.8353	18	0.156896	1.41547	0.890896	0.320884
2150	2021	0.00177419	0.259762	-0.186746	11.828	7.26683	21.4452	0.198028	0.5985	19.8336	19	0.171868	1.28806	1.19992	0.319958
2151	2016	-0.454386	0.61493	0.066645	11.6801	7.82204	22.4518	0.204004	0.5918	20.0397	16	0.07755	2.18517	-0.167349	1.11451
2151	2017	-0.428481	0.860815	0.362268	11.7675	8.32724	22.6232	0.31237	0.5497	20.2211	17	0.058274	1.83762	0.10191	1.60803
2151	2018	-0.445113	0.833934	1.30544	11.8509	8.39909	22.6027	0.350986	0.5015	20.2392	18	0.093526	1.53448	0.329121	1.55376
2151	2019	-0.396766	1.00464	1.09429	12.009	8.59212	22.5385	0.414525	0.4655	20.2015	19	0.096305	2.0533	0.355861	1.34335
2151	2020	-0.381111	0.994748	1.2069	12.013	8.52318	22.6836	0.345865	0.4119	20.3895	20	0.118396	3.16542	0.276277	1.32383
2151	2021	-0.534478	0.963128	1.60107	12.1226	8.24696	22.695	0.34847	0.3671	20.2992	21	0.130415	2.70871	0.412668	0.56226
2152	2016	0.712147	1.82035	-0.116359	11.212	9.96698	23.2004	0.255045	0.6284	20.4289	17	0.078344	1.85364	1.45289	-0.331138
2152	2017	1.20982	1.71352	1.08021	11.3014	10.0973	23.2642	0.252693	0.61	20.689	18	0.070283	1.54929	1.73967	-1.27171
2152	2018	1.74591	1.78421	3.55781	11.3669	10.1642	23.3215	0.292452	0.6047	20.8085	19	0.082726	1.2495	2.48679	-1.26988
2152	2019	2.66941	2.03306	3.71266	11.4529	10.1665	23.3756	0.301373	0.5951	20.833	20	0.098043	1.9271	2.96196	-1.4025
2152	2020	3.76139	1.8059	3.67043	11.3875	10.1826	23.4775	0.303278	0.5807	21.2001	21	0.08449	1.93506	2.20689	-1.3348
2152	2021	1.59456	1.9289	4.16313	11.4956	10.2264	23.5584	0.295325	0.5776	21.1413	22	0.080291	1.99891	2.30269	-1.37907
2154	2016	0.218004	0.330729	0.277804	11.3494	8.82585	22.1492	0.423662	0.2577	20.4254	15	0.109604	1.86498	-0.226674	0.973704
2154	2017	0.589415	0.381299	0.235572	11.4302	8.92439	22.1716	0.406285	0.2334	20.2244	16	0.139129	1.3734	-0.104565	1.68573
2154	2018	1.05425	0.376961	0.0384905	11.4993	8.99057	22.1574	0.334682	0.2826	20.2106	17	0.177607	1.21371	0.165341	2.16081
2154	2019	1.71631	0.36777	-0.0318959	11.5864	8.94677	22.2088	0.345359	0.3142	20.1392	18	0.184666	1.21132	0.648744	1.49948
2154	2020	2.59749	0.379279	0.122954	11.5191	8.88945	22.304	0.316201	0.3037	20.0064	19	0.143294	1.13739	0.493057	1.40901
2154	2021	0.980567	0.398024	0.108877	11.6354	8.96508	22.5344	0.30264	0.3409	19.9165	20	0.201672	1.27756	0.870362	1.09836
2155	2016	-0.643048	0.85874	-0.552755	10.7447	8.6706	22.5935	0.327508	0.4951	21.5417	16	0.234328	2.20029	-0.926949	-0.0430166
2155	2017	-0.604738	0.892963	-0.5246	10.8109	8.74146	22.6528	0.326739	0.4762	21.6372	17	0.213328	1.90477	-0.856128	0.0293038
2155	2018	-0.561506	0.873345	-0.496446	10.8771	8.78125	22.653	0.284926	0.4697	21.7842	18	0.44703	1.6549	-0.719627	-0.105813
2155	2019	-0.504318	0.822176	-0.5246	10.9602	8.58709	22.6401	0.2597	0.4714	21.8908	19	0.523028	1.65443	-0.570856	-0.0968268
2155	2020	-0.420787	0.789205	-0.468291	11.0493	8.58298	22.6608	0.250281	0.476	21.9648	20	0.523028	1.72371	-0.398128	-0.0969467
2155	2021	-0.524494	0.781978	-0.383828	11.1482	8.52734	22.7189	0.245731	0.4624	22.0698	21	0.523028	1.93829	-0.410044	-0.109556
2156	2016	-0.238466	1.30948	-0.158591	11.4813	9.06774	23.1395	0.451782	0.5886	22.3381	22	0.08417	1.43968	0.170172	-1.39258
2156	2017	-0.0695514	1.45328	-0.200823	11.582	9.22414	23.2203	0.484765	0.5469	22.4576	23	0.12993	1.54325	0.336697	-1.38433
2156	2018	0.0620878	1.58299	-0.299364	11.6542	9.35582	23.3601	0.534477	0.6096	22.6102	24	0.132095	1.10399	0.617719	-0.633058
2156	2019	0.355007	1.7042	-0.355673	11.7249	9.41361	23.5056	0.597569	0.5698	22.73	25	0.116687	1.77205	0.84712	-0.755445
2156	2020	0.566943	1.63826	-0.088205	11.7055	9.51738	23.7787	0.528281	0.4653	22.9246	26	0.125105	1.96192	0.890896	-0.646048
2156	2021	0.00177419	1.61409	0.291881	11.828	9.72538	24.0228	0.593286	0.4286	23.3012	27	0.144499	1.54607	1.19992	-0.596855
2157	2016	-0.676523	1.17004	-0.468291	10.6066	9.69449	23.2295	0.492688	0.5957	22.3164	20	0.42475	1.33974	-0.885557	1.51233
2157	2017	-0.653717	1.36709	-0.496446	10.6788	9.74067	23.5336	0.596666	0.5073	22.6198	21	0.370864	1.32044	-0.754554	1.25623
2157	2018	-0.617178	1.16305	-0.482368	10.7671	9.70899	23.7832	0.680223	0.5003	22.9464	22	0.29466	1.24631	-0.65884	1.24531
2157	2019	-0.575546	1.37282	-0.482368	10.8811	10.0797	24.1518	0.67649	0.505217	23.0153	23	0.243276	1.8732	-0.531877	1.35411
2157	2020	-0.512439	2.58564	-0.355673	10.9485	10.8652	24.8052	0.585584	0.4965	23.4233	24	0.196705	1.28129	-0.486442	1.2077
2157	2021	-0.590704	1.30562	-0.102282	11.0907	10.0028	24.5642	0.88668	0.5657	23.5242	25	0.182208	1.42455	-0.432539	1.22144
2158	2016	-0.315792	0.332784	-0.200823	11.6662	6.93342	21.6128	0.192324	0.6845	19.8692	18	0.073671	2.43468	0.0308614	-0.665152
[truncated: 9,275 more rows]
